# Supplementary material for: Genotype-specific physiological and transcriptomic responses to drought stress in Setaria italica (an emerging model for Panicoideae grasses)
Source: Sci Rep. 2017 Aug 30;7:10009. doi: 10.1038/s41598-017-08854-6 (PMC5577110; doi:10.1038/s41598-017-08854-6)
Supplement: Supplementary file 2 — Dataset 1 [file 41598_2017_8854_MOESM2_ESM.xls]

## Sheet: Sheet1
PhiPS2	Yu1CK	An04CK	Yu1Dt	An04Dt	qP	Yu1CK	An04CK	Yu1Dt	An04Dt	qN	Yu1CK	An04CK	Yu1Dt	An04Dt	Fv/Fm	Yu1CK	An04CK	Yu1Dt	An04Dt
Rep1	0.459202	0.601875	0.32726	0.234626		0.840669	0.896567	0.684898	0.591609		0.558275	0.369253	1.91506	1.65725		0.793791	0.795759	0.682517	0.566486
Rep2	0.518787	0.584468	0.324061	0.2255		0.860658	0.880742	0.702532	0.583255		0.477027	0.410178	1.85624	1.63032		0.790137	0.799286	0.658882	0.552249
Rep3	0.383669	0.585529	0.321857	0.229261		0.784985	0.875495	0.701375	0.59409		0.62788	0.415329	1.84807	1.62841		0.791106	0.798663	0.65548	0.55122
Rep4	0.560642	0.607322	0.36003	0.231878		0.900859	0.889965	0.74034	0.599454		0.521462	0.394693	1.94667	1.63083		0.795566	0.805386	0.69463	0.552522
Rep5	0.549369	0.583579	0.362289	0.211219		0.84889	0.891612	0.754117	0.567598		0.484638	0.394111	1.92461	1.59268		0.801427	0.796289	0.686219	0.531542
Rep6	0.538079	0.615555	0.362289	0.243318		0.891178	0.914094	0.754117	0.611051		0.532988	0.425291	1.92461	1.66167		0.80267	0.808072	0.686219	0.56878
Rep7	0.561886	0.58025	0.358578	0.234855		0.907347	0.878982	0.752165	0.593801		0.480163	0.416441	1.91105	1.65429		0.792201	0.791364	0.680953	0.564943
Rep8	0.555897	0.556878	0.301039	0.212913		0.854901	0.876122	0.672478	0.571917		0.473058	0.462213	1.81047	1.59307		0.795987	0.802879	0.639427	0.531761
Rep9	0.443424	0.58205	0.29674	0.210169		0.751806	0.894444	0.683128	0.567239		0.436227	0.396354	1.76798	1.58859		0.734299	0.800728	0.620469	0.529237
Rep10	0.414378	0.563065	0.301593	0.190061		0.75009	0.888749	0.657888	0.541416		0.48503	0.456877	1.84647	1.54094		0.753565	0.796283	0.65481	0.501429
Rep11	0.516397	0.595675	0.298223	0.233068		0.871988	0.896624	0.684663	0.574656		0.408086	0.476363	1.77172	1.68231		0.796456	0.762233	0.622172	0.579324
Rep12	0.463361	0.612825	0.335825	0.248497		0.835017	0.90727	0.725941	0.607318		0.502916	0.361766	1.86084	1.69254		0.784703	0.795949	0.660783	0.584456
Rep13	0.541097	0.58681	0.322435	0.229995		0.916727	0.910778	0.717531	0.595859		0.546924	0.321751	1.81609	1.62864		0.807642	0.80842	0.641871	0.551343
Rep14	0.560734	0.490493	0.336828	0.187808		0.887566	0.9952	0.727787	0.517596		0.489996	0.693266	1.86154	1.56948		0.812837	0.800066	0.661075	0.518285
Rep15	0.496917	0.598263	0.336828	0.213709		0.864294	0.578549	0.727787	0.570184		0.567805	0.322803	1.86154	1.59951		0.787554	0.799627	0.661075	0.535371
Rep16	0.481324	0.590201	0.336828	0.241687		0.941738	0.886942	0.727787	0.588679		0.605693	0.531664	1.86154	1.69652		0.790366	0.799241	0.661075	0.586437
Rep17	0.491566	0.649135	0.336828	0.214856		0.819892	0.904303	0.727787	0.521611		0.498388	0.393072	1.86154	1.70041		0.796674	0.799864	0.661075	0.588365
Rep18	0.442223	0.629392	0.327059	0.25674		0.804787	0.913913	0.720777	0.589761		0.543365	0.435483	1.8307	1.66735		0.80611	0.804321	0.648145	0.576325
avg	0.498831	0.589631	0.330366	0.225009		0.851855	0.882242	0.714617	0.577061		0.513329	0.426495	1.85982	1.63416		0.790727	0.798024	0.659826	0.553893
std	0.054951	0.0332072	0.0216365	0.0186444		0.0540852	0.0403677	0.0288483	0.0267769		0.0556695	0.0842833	0.0504974	0.0463052		0.018805	0.0099654	0.0209475	0.0252199
