# Supplementary material for: Genotype-specific physiological and transcriptomic responses to drought stress in Setaria italica (an emerging model for Panicoideae grasses)
Source: Sci Rep. 2017 Aug 30;7:10009. doi: 10.1038/s41598-017-08854-6 (PMC5577110; doi:10.1038/s41598-017-08854-6)
Supplement: Supplementary file 3 — Dataset 2 [file 41598_2017_8854_MOESM3_ESM.xls]

## Sheet: qPCR
Gene ID	Description	Primers for qRT-PCR	An04.DT vs An04.CL:qRT-PCR(2-ΔΔ CT)	Yugu1.DT vs Yugu1.CL:qRT-PCR(2-ΔΔ CT)	High-throughput sequencing data (An04.DT vs An04.CL, log2FC)	High-throughput sequencing data (Yugu1.DT vs Yugu1.CL,log2FC)
Seita.2G028200	PTHR31719:SF5 - NAC DOMAIN-CONTAINING PROTEIN 6-RELATED	5'-GAACAGCACAGCAACAAG;5'-TTCTCCATTGATGATGACGAT	2.586011 ± 0.955312	2.786524169 ± 0.231941	4.86509	3.58992
Seita.2G079200	Sterol 24-C-methyltransferase	5'- CGTGCACGGCTTAACGCAC;5'-AGAGTGATGGCGACTGGACG	0.2352147 ± 0.023587	0.8749624 ± 0.103587	-1.18871	-0.398991
Seita.2G081000	Galactinol--sucrose galactosyltransferase / Raffinose synthase	5'-TCAGCGGGCAGAGACGAT;5'-CACAGGGTACAAGAACACAGCATAC	24.56768 ± 4.3800	26.47777 ± 3.850301	2.27929	4.09049
Seita.3G109300	PTHR23406:SF11 - MALIC ENZYME-RELATED	5'-CGCATCCTTCCATCTGTA;5'-CCATCTCCGACGACATAT	1.971060 ± 0.3551985	6.343005823 ± 1.086072	2.26263	3.5933
Seita.3G111000	PF02365 - No apical meristem (NAM) protein (NAM)	5'-CTGGCTGTGCTGCTGATG;5'-GTGATGGTATGTGGTGGTTGTC	0.822634 ± 0.6320386	2.043044 ± 1.042275	0.0438608	2.09955
Seita.3G264300	PTHR10113:SF11 - PEPTIDE CHAIN RELEASE FACTOR SUBUNIT 1	5'-CCAGGAAGGTTCTCAGTT;5'-TTCGGTTGATTGCTATTCG	18.05675 ± 2.4503024	17.4851003 ± 3.640844	4.07983	3.77258
Seita.4G016400	AP2 domain protein	5'-GCCGTTCTTCCTTTTGGGGT;5'-CAACATTGAGGGTGTGCCGA	2.2156874 ± 0.869247	8.5674236 ± 2.503024	1.06726	4.63483
Seita.4G241000	PTHR11260:SF236 - GLUTATHIONE S-TRANSFERASE, GST, SUPERFAMILY, GST DOMAIN CONTAINING	5'-ACCTCCGACGAGACAGTGAA;5'-CCAACGAGCAGGATGGAGTG	1.944636 ± 0.1249685	6.699832371 ± 0.157054	4.60182	2.6712
Seita.4G289300	Delta(24)-sterol reductase	5'-GGTTGCATCGGTGATTCGGA;5'-TGAGCCGCTTCACAACCTTC	0.864762± 0.254789	1.254783 ± 0.354128	-0.455607	-0.0559944
Seita.5G092300	PTHR10891:SF590 - EF-HAND CALCIUM-BINDING DOMAIN CONTAINING PROTEIN	5'-TGATTGAGCGGTTGATAGA;5'-CGATTGAACTTAGCAGCAT	8.267971 ± 1.1349983	2.2413687 ± 0.352809	3.61166	3.94791
Seita.5G147500	PTHR11785:SF267 - CATIONIC AMINO ACID TRANSPORTER 5	5'-CTCACAGACCGATCAGTT;5'-GAAGCAGTTAGCGTCCTA	1.773854 ± 0.6446117	0.754922264 ± 0.215725	3.84668	0.319947
Seita.5G375100	PF13912 - C2H2-type zinc finger (zf-C2H2_6)	5'-CAACAACAATCGGCTGAT;5'-TAAGAAGGACTTAACCTATGAAAC	70.08174 ± 9.0995369	261.3791042 ± 0.118907	4.86634	5.85152
Seita.7G205200	PF00847 - AP2 domain (AP2)	5'-CTGCGAGGTCAGCCTGTGGA;5'-ATCGCATCGCATTTCGTCAG	0.935304 ± 0.6066798	1.202302563 ± 0.059956	-0.0182778	1.15167
Seita.8G115400	Dehydrin	5'-GGCGGCAGCCTATAAATGGT;5'-GTACCGTACCCAGTCCCCAT	34.158701 ± 3.356974	32.236784 ± 2.319407	3.82125	4.95053
Seita.9G021900	Mannan endo-1,4-beta-mannosidase / Endo-1,4-mannanase	5'-TCGGGTAGGAGTAGCAGTAGTGA;5'-TTGTCGGGACAAGTATGTTCTAAC	74.3781 ± 6.468558	171.4345763 ± 10.016628	3.53549	4.40152
Seita.9G156500	9-cis-epoxycarotenoid dioxygenase	5'-CAGACAACGTCCCAGTCGTG;5'-GCGCCGGTGTATGGAAGAAA	2.514682 ±0.654723	9.8442376 ±2.2478963	1.27159	3.18041
Seita.9G429800	Delta(24)-sterol reductase	5'-CTGCAGGTGCACAAGACCAT;5'-CTTGAGCCGCTTCACAACCT	0.417898±0.145823	1.6579821 ± 0.4268703	-0.346769	0.204963
Seita.3G037700	cullin(reference gene)	5'-GCCTCTAGGGTTTCCCGTCT;5'-CACCTCTGCACTAGCTCCCT	ns	ns	ns	ns
Seita.3G265600	EF1α(reference gene)	5'- TGGTATGCTTGTCACCTTTGGT;5'- CTCGTGGTGCATCTCAACTGA	ns	ns	ns	ns
