# Supplementary material for: Genotype-specific physiological and transcriptomic responses to drought stress in Setaria italica (an emerging model for Panicoideae grasses)
Source: Sci Rep. 2017 Aug 30;7:10009. doi: 10.1038/s41598-017-08854-6 (PMC5577110; doi:10.1038/s41598-017-08854-6)
Supplement: Supplementary file 4 — Dataset 3 [file 41598_2017_8854_MOESM4_ESM.xlsx]

## Sheet: correlation analysis
GeneID	Group	qPCR	RNAseq	Verified by qPCR ?	Correlation coefficient
Seita.2G028200	An04.DT vs An04.CL	1.37073	4.86509	Yes	0.774555
Seita.2G079200	An04.DT vs An04.CL	-2.08795	-1.18871	Yes
Seita.2G081000	An04.DT vs An04.CL	4.61869	2.27929	Yes
Seita.3G109300	An04.DT vs An04.CL	0.978972	2.26263	Yes
Seita.3G111000	An04.DT vs An04.CL	-0.281677	0.0438608	No
Seita.3G264300	An04.DT vs An04.CL	4.17447	4.07983	Yes
Seita.4G016400	An04.DT vs An04.CL	1.14775	1.06726	Yes
Seita.4G241000	An04.DT vs An04.CL	0.9595	4.60182	Yes
Seita.4G289300	An04.DT vs An04.CL	-0.209625	-0.455607	Yes
Seita.5G092300	An04.DT vs An04.CL	3.04753	3.61166	Yes
Seita.5G147500	An04.DT vs An04.CL	0.826887	3.84668	Yes
Seita.5G375100	An04.DT vs An04.CL	6.13097	4.86634	Yes
Seita.7G205200	An04.DT vs An04.CL	-0.0964927	-0.0182778	Yes
Seita.8G115400	An04.DT vs An04.CL	5.09418	3.82125	Yes
Seita.9G021900	An04.DT vs An04.CL	6.21681	3.53549	Yes
Seita.9G156500	An04.DT vs An04.CL	1.33038	1.27159	Yes
Seita.9G429800	An04.DT vs An04.CL	-1.25878	-0.346769	Yes
Seita.2G028200	Yugu1.DT vs Yugu1.CL	1.47847	3.58992	Yes
Seita.2G079200	Yugu1.DT vs Yugu1.CL	-0.192707	-0.398991	Yes
Seita.2G081000	Yugu1.DT vs Yugu1.CL	4.72671	4.09049	Yes
Seita.3G109300	Yugu1.DT vs Yugu1.CL	2.66517	3.5933	Yes
Seita.3G111000	Yugu1.DT vs Yugu1.CL	1.03072	2.09955	Yes
Seita.3G264300	Yugu1.DT vs Yugu1.CL	4.12805	3.77258	Yes
Seita.4G016400	Yugu1.DT vs Yugu1.CL	3.09886	4.63483	Yes
Seita.4G241000	Yugu1.DT vs Yugu1.CL	2.74412	2.6712	Yes
Seita.4G289300	Yugu1.DT vs Yugu1.CL	0.327438	-0.0559944	No
Seita.5G092300	Yugu1.DT vs Yugu1.CL	1.16438	3.94791	Yes
Seita.5G147500	Yugu1.DT vs Yugu1.CL	-0.4056	0.319947	No
Seita.5G375100	Yugu1.DT vs Yugu1.CL	8.03	5.85152	Yes
Seita.7G205200	Yugu1.DT vs Yugu1.CL	0.2658	1.15167	Yes
Seita.8G115400	Yugu1.DT vs Yugu1.CL	5.01064	4.95053	Yes
Seita.9G021900	Yugu1.DT vs Yugu1.CL	7.42151	4.40152	Yes
Seita.9G156500	Yugu1.DT vs Yugu1.CL	3.29928	3.18041	Yes
Seita.9G429800	Yugu1.DT vs Yugu1.CL	0.729428	0.204963	Yes
