# Supplementary material for: Genotype-specific physiological and transcriptomic responses to drought stress in Setaria italica (an emerging model for Panicoideae grasses)
Source: Sci Rep. 2017 Aug 30;7:10009. doi: 10.1038/s41598-017-08854-6 (PMC5577110; doi:10.1038/s41598-017-08854-6)
Supplement: Supplementary file 5 — Dataset 4 [file 41598_2017_8854_MOESM5_ESM.xls]

## Sheet: Sheet1
Gene_ID(V2.1)	Gene_ID(V2.2)	Position	start	end	Log2(An04.DTvsAn04.CL)	Log2(Yugu1.DTvsYugu1.CL)	Log2(Yugu1.CLvsAn04.CL)	FDR(An04.DTvsAn04.CL)	FDR(Yugu1.DTvsYugu1.CL)	FDR(Yugu1.CLvsAn04.CL)	TairID	Gene name (Arabidopsis)	Annotation (Arabidopsis)	NipID (Rice)	Annotation (Rice)
Si018367m	No hits	scaffold_1	87278	87927	8.2524	-0.471178	7.87456	0.978253	0.0880352	0.000318524	AT5G53730.1	No hits	Late embryogenesis abundant (LEA) hydroxyproline-rich glycoprotein family	LOC_Os02g01060.1	harpin-induced protein 1 domain containing protein, expressed
Si020212m	No hits	scaffold_1	88325	88492	6.39228	0	8.21829	0.532956	0.465245	0.000305946	No hits	No hits	No hits	LOC_Os07g02910.1	OsFBL33 - F-box domain and LRR containing protein, expressed
Si017542m	Seita.1G001200	scaffold_1	119727	120541	-2.18091	1.92526	-3.99355	0.000167472	0.000320477	0.00015064	AT1G75900.1	No hits	GDSL-like Lipase/Acylhydrolase superfamily protein	LOC_Os02g01140.1	GDSL-like lipase/acylhydrolase, putative, expressed
Si020367m	No hits	scaffold_1	136134	136187	1.06938	1.00857	-0.919904	0.741119	0.000290937	0.915635	No hits	No hits	No hits	No hits	No hits
Si016942m	Seita.1G002100	scaffold_1	157892	160818	0.091981	-0.0712907	-1.13638	0.257985	0.240312	0.000227378	AT1G64880.1	No hits	Ribosomal protein S5 family protein	LOC_Os02g01230.2	ribosomal protein, putative, expressed
Si018997m	No hits	scaffold_1	163235	163411	1.11777	0.240155	0.232117	0.000142216	0.465621	0.0830277	No hits	No hits	No hits	No hits	No hits
Si020139m	Seita.1G002800	scaffold_1	208091	208552	8.51921	2.0872	6.48179	0.000571451	0.000414518	0.000359422	AT5G46960.1	No hits	Plant invertase/pectin methylesterase inhibitor superfamily protein	LOC_Os02g01300.1	invertase/pectin methylesterase inhibitor family protein, putative, expressed
Si020505m	No hits	scaffold_1	208556	208834	-0.916521	0	-8.59919	0.633365	0.462293	0.000511647	No hits	No hits	No hits	No hits	No hits
Si018291m	Seita.1G004000	scaffold_1	269573	271738	1.50772	-1.60847	0.964764	0.000624382	0.000498649	0.747242	AT2G27790.1	No hits	RNA-binding (RRM/RBD/RNP motifs) family protein	LOC_Os02g01480.1	nucleic acid binding protein, putative, expressed
Si017639m	Seita.1G004300	scaffold_1	288052	288669	0.395138	1.03719	-0.895889	0.914772	0.000203906	0.753071	AT4G17260.1	No hits	Lactate/malate dehydrogenase family protein	LOC_Os02g01510.1	lactate/malate dehydrogenase, putative, expressed
Si019533m	Seita.1G004400	scaffold_1	293768	294826	8.2129	8.90001	0.485427	0.888016	0.000332112	0.502709	AT4G17260.1	No hits	Lactate/malate dehydrogenase family protein	LOC_Os02g01510.1	lactate/malate dehydrogenase, putative, expressed
Si016881m	Seita.1G004500	scaffold_1	298968	299282	-0.257549	0.493914	-1.98729	0.731265	0.905826	9.81395e-05	AT5G62390.1	ATBAG7,BAG7	BCL-2-associated athanogene 7	LOC_Os02g01520.1	IQ calmodulin-binding motif family protein, putative, expressed
Si016887m	Seita.1G004600	scaffold_1	310763	311659	1.06582	2.33153	-0.645072	0.199819	0.000117341	0.334137	AT1G62660.1	No hits	Glycosyl hydrolases family 32 protein	LOC_Os02g01590.1	glycosyl hydrolases, putative, expressed
Si019874m	No hits	scaffold_1	331881	332368	8.10094	-2.31167	8.45298	0.7779	0.000526217	0.000296653	AT5G47610.1	No hits	RING/U-box superfamily protein	LOC_Os04g34230.1	RING-H2 finger protein, putative, expressed
Si017361m	Seita.1G005200	scaffold_1	348233	349023	-0.0521034	-1.35295	0.618832	0.829065	0.00050384	0.873374	AT5G24680.1	No hits	Peptidase C78, ubiquitin fold modifier-specific peptidase 1/ 2	LOC_Os02g01710.2	peptidase family C78 domain containing protein, expressed
Si016063m	Seita.1G005500	scaffold_1	366658	367377	1.2606	-0.119681	0.516589	9.74505e-05	0.602418	0.47969	AT1G20960.1	emb1507	U5 small nuclear ribonucleoprotein helicase, putative	LOC_Os02g01880.1	U5 small nuclear ribonucleoprotein 200 kDa helicase, putative, expressed
Si017818m	No hits	scaffold_1	386368	386665	1.43527	0.498016	1.93754	0.564376	0.466661	0.00033152	No hits	No hits	No hits	No hits	No hits
Si019160m	Seita.1G005700	scaffold_1	387730	389118	0.942465	0.569088	1.16382	0.552045	0.117383	0.000278216	AT1G63930.1	ROH1	from the Czech \'roh\' meaning \'corner\'	LOC_Os02g01930.1	expressed protein
Si016931m	Seita.1G006300	scaffold_1	440340	440598	-1.71591	-0.140406	-1.38691	0.416894	0.0325387	0.000412276	AT1G28530.2	No hits	No hits	LOC_Os02g01970.1	expressed protein
Si020472m	No hits	scaffold_1	480404	481198	4.79652	0.0556578	3.79455	0.000240028	0.946111	0.000231091	No hits	No hits	No hits	No hits	No hits
Si018889m	No hits	scaffold_1	552954	556095	0.0145405	-1.6093	1.69068	0.227564	0.000120681	0.000110837	No hits	No hits	No hits	LOC_Os02g17150.1	OsSub18 - Putative Subtilisin homologue, expressed
Si016437m	Seita.1G007700	scaffold_1	566619	566702	-2.62463	-0.891913	-1.09686	0.642847	0.545105	0.000116464	AT4G10520.1	No hits	Subtilase family protein	LOC_Os02g17090.1	OsSub17 - Putative Subtilisin homologue, expressed
Si017325m	Seita.1G007900	scaffold_1	593776	593826	-1.08927	0.154003	0.17746	3.25065e-05	0.838403	0.751236	AT2G26160.1	No hits	F-box family protein with a domain of unknown function (DUF295)	LOC_Os10g07430.1	expressed protein
Si018089m	Seita.1G008200	scaffold_1	616797	616872	5.33125	-6.47945	6.47945	0.976504	0.0010143	0.000359481	AT1G20190.1	ATEXP11,ATEXPA11,ATHEXP ALPHA 1.14,EXP11,EXPA11	expansin 11	LOC_Os02g16809.1	expansin precursor, putative, expressed
Si017105m	Seita.1G008400	scaffold_1	627939	628003	1.57563	-0.00888874	0.850698	7.9495e-05	0.181677	0.385959	AT4G33270.1	CDC20.1	Transducin family protein / WD-40 repeat family protein	LOC_Os02g47180.2	WD repeat-containing protein, putative, expressed
Si018358m	No hits	scaffold_1	760715	763460	-1.66069	0.767469	-4.61869	0.891432	0.094403	0.000164386	AT2G46330.1	AGP16,ATAGP16	arabinogalactan protein 16	LOC_Os01g46850.1	expressed protein
Si020003m	Seita.1G010300	scaffold_1	782158	782248	1.42241	-0.306874	1.13621	0.000711727	0.171328	0.0815357	AT3G50430.1	No hits	No hits	LOC_Os07g02950.1	expressed protein
Si019215m	No hits	scaffold_1	823842	824315	0.884963	-inf	9.11377	0.384903	0.28661	0.000267209	No hits	No hits	No hits	No hits	No hits
Si020348m	No hits	scaffold_1	847228	849335	0.136885	-1.79583	0.175019	0.575825	0.000525169	0.735209	AT5G53280.1	PDV1	plastid division1	LOC_Os02g16450.1	expressed protein
Si017757m	Seita.1G011300	scaffold_1	864484	864724	2.27893	0.215037	0.555228	0.00056581	0.207376	0.497373	AT5G49830.2	EXO84B	exocyst complex component 84B	LOC_Os03g58970.1	expressed protein
Si017880m	Seita.1G011500	scaffold_1	874186	874467	1.71022	0.271157	0.850967	0.000706679	0.356563	0.875022	AT1G74700.1	NUZ,TRZ1	tRNAse Z1	LOC_Os02g12290.1	nuclear ribonuclease Z, putative, expressed
Si020135m	No hits	scaffold_1	875636	876676	1.18713	0.597703	0.191653	2.41535e-05	0.0799286	0.57996	No hits	No hits	No hits	No hits	No hits
Si018269m	Seita.1G011800	scaffold_1	910038	913480	-0.708609	-1.57252	-0.51555	0.274036	0.000447833	0.842878	AT2G46300.1	No hits	Late embryogenesis abundant (LEA) hydroxyproline-rich glycoprotein family	LOC_Os02g16030.1	harpin-induced protein 1 domain containing protein, expressed
Si016580m	Seita.1G012000	scaffold_1	929783	935194	1.68883	-0.339983	0.571825	0.000237851	0.0605089	0.294542	AT5G41620.1	No hits	No hits	LOC_Os02g15980.1	expressed protein
Si016099m	Seita.1G012200	scaffold_1	966708	971855	1.90293	0.768525	0.494361	0.000279478	0.735103	0.845743	AT2G46240.1	ATBAG6,BAG6	BCL-2-associated athanogene 6	LOC_Os02g15930.1	expressed protein
Si020624m	No hits	scaffold_1	972364	972818	0.884963	-8.37329	8.37329	0.632361	0.000862019	0.000299875	No hits	No hits	No hits	No hits	No hits
Si018321m	Seita.1G012400	scaffold_1	991779	992087	-1.44503	-0.718535	-0.265943	2.48185e-05	0.473863	0.518865	AT1G35680.1	No hits	Ribosomal protein L21	LOC_Os02g15900.1	50S ribosomal protein L21, chloroplast precursor, putative, expressed
Si017040m	Seita.1G012900	scaffold_1	1041397	1043719	-1.9021	1.74071	-5.30963	8.38933e-05	0.000369109	8.95839e-05	AT4G23800.2	No hits	HMG (high mobility group) box protein	LOC_Os02g15810.1	HMG1/2, putative, expressed
Si017482m	Seita.1G013200	scaffold_1	1096291	1096740	1.5116	7.3215	-6.43964	0.919229	0.000409821	0.000650061	AT3G06120.1	MUTE	basic helix-loop-helix (bHLH) DNA-binding superfamily protein	LOC_Os02g15760.1	helix-loop-helix DNA-binding domain containing protein, expressed
Si017188m	Seita.1G013300	scaffold_1	1108125	1108732	-0.443994	-1.07433	0.124718	0.772599	2.99794e-05	0.945252	AT4G01050.1	TROL	thylakoid rhodanese-like	LOC_Os02g15750.1	expressed protein
Si017201m	Seita.1G013800	scaffold_1	1158551	1159182	-0.320624	0.0205272	-1.60642	0.559169	0.320543	0.000118132	AT4G23820.1	No hits	Pectin lyase-like superfamily protein	LOC_Os02g15690.1	polygalacturonase, putative, expressed
Si017876m	Seita.1G014600	scaffold_1	1252462	1252569	1.3056	-0.688138	0.000654727	0.000267938	0.324209	0.345982	AT3G23620.1	No hits	Ribosomal RNA processing Brix domain protein	LOC_Os01g33030.1	Brix domain containing protein, putative, expressed
Si018670m	Seita.1G014700	scaffold_1	1264305	1264750	-0.967082	-0.196737	-1.03221	0.0565734	0.449223	0.000260431	No hits	No hits	No hits	LOC_Os06g33880.1	expressed protein
Si018729m	No hits	scaffold_1	1297578	1297885	0.27295	-0.0549953	-1.72673	0.185526	0.928949	0.000359015	No hits	No hits	No hits	No hits	No hits
Si017641m	Seita.1G015000	scaffold_1	1310685	1311299	4.45099	7.31025	0.485427	0.901015	0.000410282	0.0174384	AT1G79580.1	ANAC033,SMB	NAC (No Apical Meristem) domain transcriptional regulator superfamily protein	LOC_Os02g15340.1	no apical meristem protein, putative, expressed
Si018813m	Seita.1G015600	scaffold_1	1353375	1353554	1.04469	0.138664	-0.247175	0.000350867	0.533593	0.906436	No hits	No hits	No hits	No hits	No hits
Si016486m	Seita.1G015800	scaffold_1	1363327	1363670	4.37564	3.61502	2.47271	0.0004386	0.000143296	0.000369967	AT2G18340.1	No hits	late embryogenesis abundant domain-containing protein / LEA domain-containing protein	LOC_Os02g15250.1	late embryogenesis abundant domain-containing protein, putative, expressed
Si019868m	Seita.1G016000	scaffold_1	1385353	1385620	-0.815406	-0.0288623	-1.68203	0.507178	0.779627	9.28993e-05	AT5G45910.1	No hits	GDSL-like Lipase/Acylhydrolase superfamily protein	LOC_Os02g15230.1	GDSL-like lipase/acylhydrolase, putative, expressed
Si018878m	No hits	scaffold_1	1390239	1390496	1.42994	-0.87069	0.0747841	8.56936e-05	0.582769	0.336366	No hits	No hits	No hits	No hits	No hits
Si019185m	No hits	scaffold_1	1435079	1435579	-7.82313	0	-7.6377	0.0229202	0.038439	0.000604433	No hits	No hits	No hits	LOC_Os06g34350.1	expressed protein
Si018434m	Seita.1G016700	scaffold_1	1446149	1446601	2.13988	0.44586	1.37634	0.000577513	0.200111	0.00034988	AT2G20030.1	No hits	RING/U-box superfamily protein	LOC_Os02g15120.1	RING-H2 finger protein, putative, expressed
Si020324m	No hits	scaffold_1	1483060	1483502	1.2251	7.76668	-4.37874	0.613889	0.00039066	0.791724	No hits	No hits	No hits	No hits	No hits
Si017466m	Seita.1G017600	scaffold_1	1484132	1486734	1.25727	-0.17381	0.824162	0.00055436	0.613303	0.528549	AT1G04420.1	No hits	NAD(P)-linked oxidoreductase superfamily protein	LOC_Os11g42540.1	oxidoreductase, aldo/keto reductase family protein, putative, expressed
Si020290m	No hits	scaffold_1	1633914	1633957	-0.206557	0.03583	-1.1091	0.867895	0.45337	0.000167377	No hits	No hits	No hits	No hits	No hits
Si018773m	Seita.1G019200	scaffold_1	1637041	1637164	1.62092	-1.34317	1.67177	0.000556018	0.0660719	0.000293482	AT4G24440.1	No hits	transcription initiation factor IIA gamma chain / TFIIA-gamma (TFIIA-S)	LOC_Os01g73890.1	transcription initiation factor IIA gamma chain, putative, expressed
Si018161m	Seita.1G019600	scaffold_1	1679857	1681771	-0.533573	-0.0195206	-2.48722	0.664301	0.249824	0.000225217	AT3G58120.1	ATBZIP61,BZIP61	Basic-leucine zipper (bZIP) transcription factor family protein	LOC_Os02g14910.1	bZIP transcription factor family protein, putative, expressed
Si016987m	Seita.1G021300	scaffold_1	1841131	1842747	2.16259	1.89718	2.69515	0.868577	0.000486333	0.170046	AT4G01070.1	GT72B1,UGT72B1	UDP-Glycosyltransferase superfamily protein	LOC_Os02g14570.1	hydroquinone glucosyltransferase, putative, expressed
Si017811m	Seita.1G022500	scaffold_1	1975918	1976127	-1.67478	-1.83964	0.714816	0.00021698	0.000120383	0.180594	AT5G05340.1	No hits	Peroxidase superfamily protein	LOC_Os02g14430.1	peroxidase precursor, putative, expressed
Si017680m	Seita.1G022800	scaffold_1	1994289	1994439	0.395143	2.10543	-1.42212	0.956052	0.000270212	0.000308758	AT5G19530.1	ACL5	S-adenosyl-L-methionine-dependent methyltransferases superfamily protein	LOC_Os02g14190.1	spermidine synthase, putative, expressed
Si017813m	Seita.1G023000	scaffold_1	2001013	2001567	0.388764	-0.167883	-1.18118	0.487973	0.991981	0.000241815	AT5G05340.1	No hits	Peroxidase superfamily protein	LOC_Os02g14170.1	peroxidase precursor, putative, expressed
Si017780m	Seita.1G023100	scaffold_1	2037274	2039775	-0.653772	-0.471123	-1.10395	0.312422	0.489411	6.33415e-05	AT5G05340.1	No hits	Peroxidase superfamily protein	LOC_Os02g14160.1	peroxidase precursor, putative, expressed
Si018135m	No hits	scaffold_1	2058598	2058875	1.33404	0.521969	1.04927	0.000582786	0.379069	0.0128017	No hits	No hits	No hits	No hits	No hits
Si017043m	Seita.1G024400	scaffold_1	2155650	2161133	1.12103	0.0273451	-0.126298	0.000186723	0.966165	0.764391	AT3G14860.1	No hits	NHL domain-containing protein	LOC_Os02g13950.1	NHL repeat-containing protein, putative, expressed
Si020457m	No hits	scaffold_1	2261890	2262042	0.722617	-1.3621	0.0631864	0.385962	0.000424235	0.259668	No hits	No hits	No hits	No hits	No hits
Si016251m	Seita.1G025600	scaffold_1	2293336	2293407	1.07815	0.736855	0.824605	0.00045991	0.792047	0.320471	AT1G53440.1	No hits	Leucine-rich repeat transmembrane protein kinase	LOC_Os02g13850.1	leucine-rich repeat-containing protein kinase family protein, putative, expressed
Si020518m	No hits	scaffold_1	2294413	2295072	-5.70071	-inf	2.39046	0.197833	0.490569	0.000352275	No hits	No hits	No hits	No hits	No hits
Si016771m	Seita.1G026100	scaffold_1	2345217	2345336	1.44849	0.637129	0.52149	0.000118204	0.889653	0.595947	AT2G42790.1	CSY3	citrate synthase 3	LOC_Os02g13840.1	citrate synthase, putative, expressed
Si016352m	Seita.1G026200	scaffold_1	2348593	2348613	-0.569122	1.66784	-1.58911	0.712421	0.000387735	0.962229	AT3G49601.1	No hits	No hits	LOC_Os04g51960.1	expressed protein
Si020182m	No hits	scaffold_1	2358379	2358965	2.8342	-1.00984	3.03068	0.368511	0.000582318	0.000393431	AT3G14790.1	ATRHM3,RHM3	rhamnose biosynthesis 3	LOC_Os03g17000.3	NAD dependent epimerase/dehydratase family domain containing protein, expressed
Si017476m	No hits	scaffold_1	2367512	2367658	2.86813	0.650848	2.58367	0.000873877	0.739349	0.000397099	AT3G58800.1	No hits	No hits	LOC_Os02g13650.1	expressed protein
Si018374m	Seita.1G026600	scaffold_1	2370686	2372023	-2.40437	0.848327	-3.53263	0.936378	0.768646	0.000359664	AT2G42840.1	PDF1	protodermal factor 1	LOC_Os02g13660.1	meiosis 5, putative, expressed
Si020234m	Seita.1G026900	scaffold_1	2383069	2383946	-2.29874	2.62394	-3.90364	0.353922	0.000471066	0.000414435	AT4G20970.1	No hits	basic helix-loop-helix (bHLH) DNA-binding superfamily protein	LOC_Os02g13670.1	helix-loop-helix DNA-binding domain containing protein, expressed
Si018222m	Seita.1G027100	scaffold_1	2430336	2431493	-0.540876	-6.74623	-0.305669	0.970118	0.00101378	0.309487	AT5G11590.1	TINY2	Integrase-type DNA-binding superfamily protein	LOC_Os02g13710.1	ethylene-responsive transcription factor TINY, putative, expressed
Si018860m	Seita.1G027500	scaffold_1	2486830	2487164	-1.06627	-0.138814	-2.27746	0.319461	0.998329	0.000290867	AT5G11630.1	No hits	No hits	LOC_Os02g13630.1	expressed protein
Si019652m	Seita.1G027700	scaffold_1	2499872	2500840	0.937435	1.21779	1.13327	0.8678	0.00024881	0.423973	No hits	No hits	No hits	LOC_Os02g13600.1	expressed protein
Si018655m	Seita.1G028300	scaffold_1	2538995	2539024	-0.226474	-0.320658	-1.05761	0.761804	0.597608	1.70987e-05	AT5G28060.1	No hits	Ribosomal protein S24e family protein	LOC_Os02g13530.1	40S ribosomal protein S24, putative, expressed
Si020303m	No hits	scaffold_1	2593797	2593804	-15.714	0	-15.5286	0.451362	0.286315	1.00288e-05	No hits	No hits	No hits	No hits	No hits
Si018739m	Seita.1G028900	scaffold_1	2624335	2624688	-0.676337	1.45802	-1.97182	0.992308	0.00039331	0.000335482	AT5G03890.1	No hits	No hits	LOC_Os11g05490.1	expressed protein
Si018307m	Seita.1G029400	scaffold_1	2717962	2718890	8.47	-2.16167	7.0427	0.868398	0.000655394	0.543991	AT3G16720.1	ATL2,TL2	TOXICOS EN LEVADURA 2	LOC_Os02g15000.1	zinc finger, C3HC4 type domain containing protein, expressed
Si019145m	Seita.1G029500	scaffold_1	2727373	2728083	2.85035	8.50388	-4.67447	0.711602	0.00035432	0.511	AT2G20030.1	No hits	RING/U-box superfamily protein	LOC_Os02g15010.1	zinc finger, C3HC4 type domain containing protein, expressed
Si018261m	Seita.1G029600	scaffold_1	2745439	2745491	-0.257846	1.6219	0.0725671	0.487425	0.00011328	0.309124	No hits	No hits	No hits	LOC_Os04g53250.1	polyphenol oxidase protein, putative, expressed
Si018833m	Seita.1G029900	scaffold_1	2802073	2802379	-2.50354	1.14646	0.0816207	2.72337e-05	9.10727e-06	0.228485	No hits	No hits	No hits	No hits	No hits
Si018838m	Seita.1G030000	scaffold_1	2813647	2813712	0.0543563	3.28114	-2.28027	0.879697	0.982022	0.00013126	No hits	No hits	No hits	No hits	No hits
Si017379m	Seita.1G030100	scaffold_1	2834411	2835002	-0.649218	1.68623	-0.113344	0.852428	1.9436e-05	0.574461	AT3G49340.1	No hits	Cysteine proteinases superfamily protein	LOC_Os09g38920.1	thiol protease SEN102 precursor, putative, expressed
Si018428m	Seita.1G030200	scaffold_1	2842959	2843215	1.18217	0.327802	1.69008	0.000708682	0.72104	0.000312595	AT5G56550.1	ATOXS3,OXS3	oxidative stress 3	LOC_Os02g13370.1	expressed protein
Si018901m	No hits	scaffold_1	2855213	2857746	3.12985	2.17606	1.14213	0.305974	0.000397337	0.000430179	No hits	No hits	No hits	No hits	No hits
Si018378m	Seita.1G030500	scaffold_1	2860824	2861790	-1.42481	-1.05261	0.332458	0.95262	0.000202665	0.321402	AT2G26040.1	PYL2,RCAR14	PYR1-like 2	LOC_Os02g13330.1	bet v I allergen family protein, putative, expressed
Si016883m	Seita.1G030600	scaffold_1	2885936	2886342	-0.276088	0.159259	-1.69329	0.844601	0.587657	0.000188339	AT4G32980.1	ATH1	homeobox gene 1	LOC_Os02g13310.1	homeobox domain containing protein, expressed
Si017919m	Seita.1G031100	scaffold_1	2913366	2913785	1.10093	1.58121	-1.42527	0.591986	0.000470013	0.000436509	AT1G73010.1	ATPS2,PS2	phosphate starvation-induced gene 2	LOC_Os02g13290.1	phosphoethanolamine/phosphocholine phosphatase, putative, expressed
Si019622m	Seita.1G031400	scaffold_1	2933708	2935009	0.784141	-0.0876331	-22.8759	0.469351	0.357102	0.00616403	AT4G22030.1	No hits	F-box family protein with a domain of unknown function (DUF295)	LOC_Os02g13220.1	F-box family protein, putative, expressed
Si020130m	Seita.1G031500	scaffold_1	2940899	2942173	7.40454	-inf	5.97693	0.632781	0.330482	0.000371448	AT4G04480.1	No hits	No hits	LOC_Os02g13220.1	F-box family protein, putative, expressed
Si020503m	No hits	scaffold_1	2946404	2946822	7.68525	8.38894	0.485427	0.809558	0.000360403	0.815421	No hits	No hits	No hits	No hits	No hits
Si020293m	No hits	scaffold_1	3136060	3136090	1.81331	-0.0406564	0.757525	0.000168014	0.440562	0.534833	No hits	No hits	No hits	No hits	No hits
Si016472m	Seita.1G033600	scaffold_1	3196865	3200969	-0.847798	0.254687	-1.58819	0.493719	0.76066	0.000278141	AT3G13750.1	BGAL1	beta galactosidase 1	LOC_Os02g12730.1	beta-galactosidase precursor, putative, expressed
Si019820m	No hits	scaffold_1	3223706	3224359	2.30282	-0.132693	1.17832	4.28051e-05	0.649329	0.154958	AT2G19580.1	TET2	tetraspanin2	LOC_Os02g12750.1	tetraspanin family protein, putative, expressed
Si018454m	No hits	scaffold_1	3235306	3235597	1.08195	0.206821	1.27518	0.000128503	0.330888	9.07092e-05	AT5G54980.1	No hits	Uncharacterised protein family (UPF0497)	LOC_Os02g12760.1	integral membrane protein, putative, expressed
Si017398m	Seita.1G034500	scaffold_1	3317554	3317640	2.07137	-0.235082	1.60135	0.000668303	0.856931	0.000358414	AT5G26040.2	HDA2	histone deacetylase 2	LOC_Os06g37420.1	histone deacetylase, putative, expressed
Si017038m	Seita.1G034700	scaffold_1	3352077	3352136	-1.39001	0.0464727	-1.03894	0.000308687	0.672397	0.785658	AT4G38510.5	No hits	ATPase, V1 complex, subunit B protein	LOC_Os06g37180.1	ATP synthase, putative, expressed
Si020253m	No hits	scaffold_1	3415527	3415567	-1.38042	0.204161	-0.696284	9.74869e-05	0.515378	0.103927	AT5G40490.1	No hits	RNA-binding (RRM/RBD/RNP motifs) family protein	LOC_Os02g12850.1	RNA recognition motif containing protein, expressed
Si018499m	Seita.1G035400	scaffold_1	3451714	3452482	3.37222	1.69105	0.512188	6.86665e-05	9.61357e-05	0.349871	No hits	No hits	No hits	LOC_Os02g12480.1	expressed protein
Si018877m	No hits	scaffold_1	3471300	3471344	2.02355	0.337874	1.31521	0.000271572	0.225368	0.000223888	No hits	No hits	No hits	No hits	No hits
Si018711m	Seita.1G035800	scaffold_1	3496307	3496326	9.9044	1.48537	6.38786	0.000422145	0.487856	0.000361743	No hits	No hits	No hits	No hits	No hits
Si018884m	Seita.1G036500	scaffold_1	3573795	3574082	0.270741	-0.442699	1.01499	0.138848	0.449771	0.000260394	No hits	No hits	No hits	No hits	No hits
Si018604m	Seita.1G036700	scaffold_1	3657850	3658184	1.28995	-0.576028	1.61679	0.000445617	0.293771	0.000236679	No hits	No hits	No hits	LOC_Os02g12480.1	expressed protein
Si018995m	No hits	scaffold_1	3729392	3729463	2.36761	-2.58496	3.05766	0.000713687	0.000465843	0.00030124	No hits	No hits	No hits	No hits	No hits
Si018696m	Seita.1G037900	scaffold_1	3733862	3734631	1.62123	-0.125022	1.43622	0.0309923	0.738668	0.000220792	AT1G09960.1	ATSUC4,ATSUT4,SUC4,SUT4	sucrose transporter 4	LOC_Os12g44380.1	sucrose transporter, putativ, expressed
Si019242m	No hits	scaffold_1	3779238	3779542	0.884963	-6.46841	6.46841	0.237004	0.00101422	0.000359756	No hits	No hits	No hits	No hits	No hits
Si020296m	Seita.1G038400	scaffold_1	3786680	3787148	0.95939	1.24965	0.614289	0.610622	0.000264953	0.235605	No hits	No hits	No hits	LOC_Os02g12180.1	hypothetical protein
Si017298m	Seita.1G039600	scaffold_1	3880103	3884672	-0.0962653	3.04894	-3.28655	0.068765	0.00047196	0.000491299	AT5G24750.1	No hits	UDP-Glycosyltransferase superfamily protein	LOC_Os02g11940.1	sterol glucosyltransferase, putative, expressed
Si018634m	Seita.1G040000	scaffold_1	3905701	3905799	7.33084	7.72675	0.485427	0.939909	0.000392457	0.651841	No hits	No hits	No hits	LOC_Os02g11870.1	expressed protein
Si017832m	No hits	scaffold_1	3905842	3907230	3.44987	2.98404	0.242033	0.000377537	0.000276493	0.752743	No hits	No hits	No hits	No hits	No hits
Si016125m	Seita.1G040200	scaffold_1	3912143	3912468	-0.278746	0.761675	-1.16873	0.514581	0.630719	0.00015294	AT1G52360.1	No hits	Coatomer, beta\' subunit	LOC_Os02g11830.2	coatomer subunit beta, putative, expressed
Si018764m	Seita.1G041200	scaffold_1	4047664	4047675	1.07717	-0.123622	-0.11603	3.49679e-05	0.542198	0.364932	AT5G19960.1	No hits	RNA-binding (RRM/RBD/RNP motifs) family protein	LOC_Os02g11750.3	RNA recognition motif containing protein, putative, expressed
Si017116m	Seita.1G041500	scaffold_1	4090081	4091638	1.20233	-3.75741	1.0533	0.670558	0.000688965	0.74217	AT2G36790.1	UGT73C6	UDP-glucosyl transferase 73C6	LOC_Os01g08090.1	flavonol-3-O-glycoside-7-O-glucosyltransferase 1, putative, expressed
Si020226m	Seita.1G041600	scaffold_1	4100144	4101667	2.00294	-0.0210037	1.17898	0.670911	0.936619	0.000376755	AT2G36750.1	UGT73C1	UDP-glucosyl transferase 73C1	LOC_Os01g08090.1	flavonol-3-O-glycoside-7-O-glucosyltransferase 1, putative, expressed
Si016382m	No hits	scaffold_1	4104641	4107247	1.27285	0.805491	1.94507	0.151907	0.0239665	0.000253299	AT2G36780.1	No hits	UDP-Glycosyltransferase superfamily protein	LOC_Os02g11700.1	cytokinin-O-glucosyltransferase 3, putative, expressed
Si017028m	Seita.1G041900	scaffold_1	4121143	4122618	1.95095	-1.34229	1.96561	0.000246895	0.000177066	0.000165193	AT2G36780.1	No hits	UDP-Glycosyltransferase superfamily protein	LOC_Os02g11130.1	cytokinin-O-glucosyltransferase 3, putative, expressed
Si016703m	Seita.1G042400	scaffold_1	4183928	4184049	2.47414	1.14702	1.28773	0.000154476	0.000103911	0.000177283	AT2G26640.1	KCS11	3-ketoacyl-CoA synthase 11	LOC_Os02g11070.1	3-ketoacyl-CoA synthase, putative, expressed
Si017538m	Seita.1G042700	scaffold_1	4201730	4203285	-2.15133	1.58093	-4.886	0.000375217	0.000521286	0.000285357	AT4G32460.1	No hits	Protein of unknown function, DUF642	LOC_Os02g11040.1	expressed protein
Si020132m	Seita.1G042800	scaffold_1	4234327	4234550	0.74337	1.42061	-0.128482	0.984485	0.000493109	0.710767	AT2G26710.1	BAS1,CYP72B1,CYP734A1	Cytochrome P450 superfamily protein	LOC_Os02g11020.1	cytochrome P450 72A1, putative, expressed
Si020248m	No hits	scaffold_1	4288737	4288901	3.50502	1.46913	1.55427	0.420722	0.299903	0.000444248	No hits	No hits	No hits	No hits	No hits
Si020567m	No hits	scaffold_1	4289091	4290640	1.2318	-3.21898	1.27391	0.400476	0.000388437	0.000255773	No hits	No hits	No hits	No hits	No hits
Si018013m	Seita.1G044000	scaffold_1	4331354	4331461	1.37833	0.360546	-0.243048	0.000446835	0.160095	0.96515	AT2G25570.1	No hits	binding	LOC_Os02g10820.1	Sel1 repeat domain containing protein, putative, expressed
Si018626m	Seita.1G044100	scaffold_1	4333602	4336007	0.0215887	0.0861844	-1.45127	0.150456	0.22071	9.318e-05	AT2G34160.1	No hits	Alba DNA/RNA-binding protein	LOC_Os06g40040.1	protein of unknown function domain containing protein, expressed
Si018780m	Seita.1G044400	scaffold_1	4366474	4366617	0.401335	1.23483	-0.11655	0.562896	0.000450333	0.62283	No hits	No hits	No hits	No hits	No hits
Si018026m	Seita.1G044500	scaffold_1	4369196	4371337	2.18631	-0.371657	1.90356	0.00024572	0.878063	0.000182743	AT5G20150.1	ATSPX1,SPX1	SPX domain gene 1	LOC_Os06g40120.1	SPX domain containing protein, putative, expressed
Si017454m	Seita.1G044800	scaffold_1	4417386	4421327	-2.21114	2.15946	-2.49922	0.0585888	0.000482898	0.000458302	AT5G51050.1	No hits	Mitochondrial substrate carrier family protein	LOC_Os02g10740.1	calcium-binding mitochondrial carrier CBG00135, putative, expressed
Si018602m	Seita.1G045000	scaffold_1	4450235	4450503	1.26184	1.97101	-0.968361	0.593322	0.000286234	0.196719	AT3G15760.1	No hits	No hits	LOC_Os06g40210.1	expressed protein
Si018492m	Seita.1G045100	scaffold_1	4470437	4474125	1.78201	-0.295579	0.844597	3.85489e-05	0.0862596	0.231507	AT5G25360.1	No hits	No hits	LOC_Os02g10720.1	expressed protein
Si018295m	Seita.1G045200	scaffold_1	4474668	4474941	8.57634	6.82295	0.485427	0.0126085	0.000429281	0.247938	AT1G52560.1	No hits	HSP20-like chaperones superfamily protein	LOC_Os02g10710.1	hsp20/alpha crystallin family protein, putative, expressed
Si017733m	Seita.1G045300	scaffold_1	4483373	4483439	-1.2108	0.258282	-0.0406407	0.000770952	0.42499	0.950252	AT5G17400.1	ER-ANT1	endoplasmic reticulum-adenine nucleotide transporter 1	LOC_Os11g43960.1	mitochondrial carrier protein, putative, expressed
Si017577m	Seita.1G045400	scaffold_1	4490277	4491635	-1.98293	-inf	-2.70775	0.405962	0.952311	0.000478224	AT4G35160.1	No hits	O-methyltransferase family protein	LOC_Os08g19420.1	O-methyltransferase, putative, expressed
Si016685m	Seita.1G046200	scaffold_1	4555519	4557339	-0.190914	-0.0279322	-1.29374	0.304073	0.412106	0.000266117	AT3G02490.1	No hits	Pentatricopeptide repeat (PPR) superfamily protein	LOC_Os01g73950.1	PPR repeat containing protein, expressed
Si016344m	Seita.1G046800	scaffold_1	4587352	4587460	-1.75791	-0.447064	-0.920457	0.000326313	0.786245	0.408137	AT2G04160.1	AIR3	Subtilisin-like serine endopeptidase family protein	LOC_Os02g10520.1	OsSub12 - Putative Subtilisin homologue, expressed
Si020310m	Seita.1G047000	scaffold_1	4602333	4602955	4.02522	0.346046	2.58324	0.000409359	0.102132	0.000337114	No hits	No hits	No hits	LOC_Os02g10500.1	expressed protein
Si016195m	Seita.1G047100	scaffold_1	4612889	4613061	-2.53825	-0.537049	-3.95049	0.00113008	0.166096	0.000474349	AT5G48310.2	No hits	No hits	LOC_Os02g10490.1	expressed protein
Si019000m	No hits	scaffold_1	4846745	4847104	-6.57205	-inf	-2.88632	0.198999	0.896334	0.000523331	No hits	No hits	No hits	No hits	No hits
Si019853m	Seita.1G051200	scaffold_1	4959554	4962102	1.92074	-0.472596	0.95921	0.000157332	0.166862	0.224762	AT5G06770.1	No hits	KH domain-containing protein / zinc finger (CCCH type) family protein	LOC_Os02g10080.1	zinc finger C-x8-C-x5-C-x3-H type family protein, expressed
Si018318m	Seita.1G052100	scaffold_1	5009828	5009927	-0.353356	-0.687805	-1.08869	0.368	0.0311529	0.000260301	AT2G22370.1	No hits	No hits	LOC_Os02g10050.1	expressed protein
Si016128m	Seita.1G052200	scaffold_1	5017287	5017412	-0.973553	0.52144	-2.60902	0.185837	0.840793	0.000466214	AT3G44050.1	No hits	P-loop containing nucleoside triphosphate hydrolases superfamily protein	LOC_Os03g53920.1	kinesin motor domain containing protein, putative, expressed
Si016080m	Seita.1G052400	scaffold_1	5038718	5039376	-1.04223	-0.975397	-1.12598	0.0010393	0.546929	0.72702	AT4G38200.1	No hits	SEC7-like guanine nucleotide exchange family protein	LOC_Os06g41780.2	guanine nucleotide exchange family protein, putative, expressed
Si018742m	Seita.1G052500	scaffold_1	5042047	5042053	5.74433	-7.02647	7.02647	0.072142	0.00100714	0.000345042	No hits	No hits	No hits	LOC_Os02g10030.1	expressed protein
Si017383m	Seita.1G052600	scaffold_1	5042929	5043145	-1.61104	0.0415498	-4.40695	0.000693156	0.107763	0.000418477	AT2G33560.1	BUBR1	BUB1-related (BUB1: budding uninhibited by benzymidazol 1)	LOC_Os02g10020.1	Mad3/BUB1 homology region 1 domain containing protein, expressed
Si018199m	No hits	scaffold_1	5046773	5049729	1.30006	-0.661352	0.304669	0.000114514	0.162714	0.679227	AT3G51500.1	No hits	No hits	LOC_Os02g10010.1	expressed protein
Si018363m	Seita.1G053500	scaffold_1	5151212	5151841	11.1593	0.13881	8.27548	0.000279822	0.180547	0.000303735	AT5G66580.1	No hits	No hits	LOC_Os02g09990.1	expressed protein
Si016912m	Seita.1G054000	scaffold_1	5186860	5186958	-0.792302	0.811399	-2.20342	0.81257	0.717935	8.68697e-05	AT5G03760.1	ATCSLA09,ATCSLA9,CSLA09,CSLA9,RAT4	Nucleotide-diphospho-sugar transferases superfamily protein	LOC_Os02g09930.1	CSLA1 - cellulose synthase-like family A; mannan synthase, expressed
Si016465m	No hits	scaffold_1	5227841	5227910	1.14157	0.0662376	0.200339	0.000140504	0.460078	0.488981	AT1G64260.1	No hits	MuDR family transposase	ChrUn.fgenesh.mRNA.23	expressed protein
Si016836m	Seita.1G054500	scaffold_1	5306853	5306993	1	0.471486	-0.124196	0.000660189	0.819158	0.168361	AT5G28850.2	No hits	Calcium-binding EF-hand family protein	LOC_Os02g09840.1	serine/threonine-protein phosphatase 2A regulatory subunit B subunitbeta, putative, expressed
Si017155m	Seita.1G054800	scaffold_1	5321733	5322198	1.68249	0.910929	1.09164	0.000128591	0.677329	0.00012206	AT3G30390.1	No hits	Transmembrane amino acid transporter family protein	LOC_Os02g09810.1	amino acid transporter, putative, expressed
Si016785m	Seita.1G055300	scaffold_1	5346434	5346505	-0.649458	0.31082	-1.74096	0.776428	0.998983	0.000271897	AT4G22130.2	SRF8	STRUBBELIG-receptor family 8	LOC_Os02g09740.1	STRUBBELIG-RECEPTOR FAMILY 7 precursor, putative, expressed
Si016918m	No hits	scaffold_1	5366147	5371693	-0.379325	1.88117	-0.966915	0.0287315	0.000322566	0.399118	AT3G28345.1	No hits	ABC transporter family protein	LOC_Os02g09720.1	multidrug resistance protein, putative, expressed
Si020487m	No hits	scaffold_1	5412685	5413923	1.18236	-0.959966	1.06676	0.000461038	0.204419	0.967673	No hits	No hits	No hits	No hits	No hits
Si017623m	Seita.1G056200	scaffold_1	5427894	5431180	-0.356265	2.83069	-2.74572	0.81474	0.00046073	0.000477691	AT2G42990.1	No hits	GDSL-like Lipase/Acylhydrolase superfamily protein	LOC_Os02g09620.1	GDSL-like lipase/acylhydrolase, putative, expressed
Si020345m	No hits	scaffold_1	5442127	5442303	-0.0555893	-6.99814	-0.0309934	0.979285	0.00100813	0.568969	No hits	No hits	No hits	No hits	No hits
Si016917m	Seita.1G057100	scaffold_1	5482752	5482960	3.48984	2.36511	1.21322	0.000178248	0.000120441	0.000274045	AT4G15480.1	UGT84A1	UDP-Glycosyltransferase superfamily protein	LOC_Os02g09510.1	limonoid UDP-glucosyltransferase, putative, expressed
Si020475m	No hits	scaffold_1	5490562	5492427	9.59553	1.07518	6.53719	0.000457049	0.743635	0.000358034	No hits	No hits	No hits	No hits	No hits
Si018022m	Seita.1G057500	scaffold_1	5506307	5506504	-1.04439	-0.717091	0.0836158	1.56129e-05	0.105608	0.787774	AT2G15290.1	ATTIC21,CIA5,PIC1,TIC21	translocon at inner membrane of chloroplasts 21	LOC_Os02g09470.1	tic21, putative, expressed
Si019995m	Seita.1G058000	scaffold_1	5529692	5529747	-2.06293	-1.47058	-1.18661	0.000258189	0.000323144	0.713535	AT4G13150.1	No hits	No hits	LOC_Os02g09440.1	expressed protein
Si018053m	Seita.1G058200	scaffold_1	5538180	5538263	-0.654329	-1.71733	0.204007	0.214893	0.000299503	0.294188	AT4G35220.1	No hits	Cyclase family protein	LOC_Os02g09420.1	cyclase family protein, putative, expressed
Si017051m	Seita.1G059400	scaffold_1	5625298	5625369	1.16905	0.320631	0.134727	0.000542795	0.2095	0.27141	AT2G26000.2	BRIZ2	zinc finger (C3HC4-type RING finger) family protein	LOC_Os02g09060.1	BRCA1-associated protein, putative, expressed
Si019286m	Seita.1G059600	scaffold_1	5664467	5667307	-0.747583	6.78092	-4.60128	0.346531	0.00043084	0.000628597	AT2G12400.1	No hits	No hits	LOC_Os02g09080.1	expressed protein
Si020337m	No hits	scaffold_1	5684099	5684633	8.04592	-inf	8.2191	0.539416	0.139741	0.000305914	No hits	No hits	No hits	No hits	No hits
Si020494m	Seita.1G060600	scaffold_1	5748569	5748720	1.48175	-0.194786	0.287593	7.77914e-05	0.846939	0.503984	AT5G25220.2	KNAT3	KNOTTED1-like homeobox gene 3	LOC_Os02g08544.2	homeobox protein knotted-1, putative, expressed
Si017103m	Seita.1G060800	scaffold_1	5766318	5766436	-1.55237	-0.381875	-1.55124	0.000410072	0.84139	0.000253867	AT2G25220.1	No hits	Protein kinase superfamily protein	LOC_Os02g08530.1	protein kinase family protein, putative, expressed
Si017870m	Seita.1G061900	scaffold_1	5870494	5870660	1.88815	0.119244	0.946049	0.000244483	0.593721	0.993456	AT2G21270.1	UFD1	ubiquitin fusion degradation 1	LOC_Os02g08480.1	ubiquitin fusion degradation protein, putative, expressed
Si017443m	Seita.1G062100	scaffold_1	5877577	5878473	1.71479	0.421443	-0.031513	3.07415e-05	0.0527151	0.842678	AT1G80840.1	ATWRKY40,WRKY40	WRKY DNA-binding protein 40	LOC_Os02g08440.1	WRKY71, expressed
Si018976m	No hits	scaffold_1	5903783	5903843	10.5507	0.60001	8.98733	0.000348017	0.398395	0.000273223	No hits	No hits	No hits	No hits	No hits
Si020540m	No hits	scaffold_1	5904519	5904965	10.2959	-inf	8.7475	0.000377265	0.370632	0.000284136	No hits	No hits	No hits	No hits	No hits
Si020456m	No hits	scaffold_1	5908161	5909107	8.94924	-1.91762	6.4148	0.000527309	0.828154	0.460527	No hits	No hits	No hits	No hits	No hits
Si019648m	Seita.1G062600	scaffold_1	5922856	5924403	-1.77334	-1.88603	-0.778683	0.605237	0.000650882	0.642582	AT2G23060.1	No hits	Acyl-CoA N-acyltransferases (NAT) superfamily protein	LOC_Os06g44100.1	HLS, putative, expressed
Si018443m	Seita.1G062700	scaffold_1	5943960	5944035	-1	-0.954074	-0.299491	5.76067e-05	0.0702085	0.630263	AT2G24020.1	No hits	Uncharacterised BCR, YbaB family COG0718	LOC_Os02g08380.1	CR084 protein, putative, expressed
Si016576m	Seita.1G063500	scaffold_1	6000230	6002460	4.287	0.66977	3.1115	0.000361783	0.572777	0.000302674	AT5G43400.1	No hits	Uncharacterised conserved protein UCP015417, vWA	LOC_Os02g08330.1	gp176, putative, expressed
Si017748m	Seita.1G063600	scaffold_1	6013436	6013623	0.00749963	1.82943	-0.964492	0.78255	0.000114822	0.482929	AT2G24150.1	HHP3	heptahelical protein 3	LOC_Os06g44250.1	haemolysin-III, putative, expressed
Si017560m	Seita.1G063800	scaffold_1	6025422	6025487	-0.235469	-0.171966	-1.05372	0.0229184	0.454564	0.000261343	AT1G79650.1	RAD23,RAD23B	Rad23 UV excision repair protein family	LOC_Os02g08300.2	RAD23 DNA repair protein, putative, expressed
Si019548m	Seita.1G064100	scaffold_1	6040245	6041141	0.0174982	-2.84621	1.20195	0.0103475	0.000329983	0.000226945	AT4G30550.1	No hits	Class I glutamine amidotransferase-like superfamily protein	LOC_Os02g08270.1	class I glutamine amidotransferase, putative, expressed
Si019743m	Seita.1G064300	scaffold_1	6053415	6053537	-0.880017	1.69704	-0.953475	0.65291	0.000503904	0.605232	AT5G14720.1	No hits	Protein kinase superfamily protein	LOC_Os02g08240.1	STE_PAK_Ste20_STLK.1 - STE kinases include homologs to sterile 7, sterile 11 and sterile 20 from yeast, expressed
Si020028m	Seita.1G064600	scaffold_1	6069305	6069838	-3.3063	7.51463	-10.0004	0.777538	0.000401738	0.000317357	AT5G57780.1	No hits	No hits	LOC_Os06g44320.1	expressed protein
Si016605m	Seita.1G064800	scaffold_1	6086251	6086603	-0.383118	0.809457	-2.01117	0.740751	0.527775	0.000211319	AT4G33400.1	No hits	Vacuolar import/degradation, Vid27-related protein	LOC_Os02g08190.1	CYPRO4, putative, expressed
Si019491m	Seita.1G064900	scaffold_1	6090282	6090397	1.33084	-0.821585	-0.399619	5.30285e-05	0.88057	0.640714	AT5G50460.1	No hits	secE/sec61-gamma protein transport protein	LOC_Os02g08180.1	protein transport protein SEC61 subunit gamma, putative, expressed
Si017487m	Seita.1G065300	scaffold_1	6104121	6106008	0.398574	-0.844801	1.33191	0.822878	0.0247561	9.87319e-05	AT5G57660.1	ATCOL5,COL5	CONSTANS-like 5	LOC_Os06g44450.1	CCT/B-box zinc finger protein, putative, expressed
Si017338m	Seita.1G066300	scaffold_1	6184400	6185109	2.10228	0.0439502	0.689385	0.000335901	0.981301	0.739938	AT1G02065.1	SPL8	squamosa promoter binding protein-like 8	LOC_Os02g08070.1	OsSPL5 - SBP-box gene family member, expressed
Si017840m	Seita.1G066400	scaffold_1	6199845	6204354	-1.48304	3.13877	-2.14042	0.789163	0.000480844	0.000517452	AT5G57330.1	No hits	Galactose mutarotase-like superfamily protein	LOC_Os02g08030.1	aldose 1-epimerase, putative, expressed
Si019764m	No hits	scaffold_1	6205484	6206554	-0.832354	0.696228	-1.31049	0.196594	0.60231	0.00017722	AT5G04990.1	ATSUN1,SUN1	SAD1/UNC-84 domain protein 1	LOC_Os05g18770.1	Sad1 / UNC-like C-terminal domain containing protein, putative, expressed
Si018812m	No hits	scaffold_1	6228673	6228940	1.5759	-0.883367	-1.33194	0.89298	0.64446	0.000319808	No hits	No hits	No hits	No hits	No hits
Si018851m	Seita.1G067900	scaffold_1	6309760	6309823	0.154902	-0.473809	-1.96238	0.156542	0.58312	0.000224608	AT4G30220.2	RUXF	small nuclear ribonucleoprotein F	LOC_Os11g43620.1	LSM domain containing protein, expressed
Si018020m	Seita.1G069800	scaffold_1	6450116	6452038	7.93508	1.74017	4.83547	0.542252	0.633742	0.000395824	AT5G44730.1	No hits	Haloacid dehalogenase-like hydrolase (HAD) superfamily protein	LOC_Os02g07730.1	haloacid dehalogenase-like hydrolase domain-containing protein 3, putative, expressed
Si017284m	Seita.1G070700	scaffold_1	6494951	6495157	2.62361	-0.163144	1.1892	0.000273962	0.424027	0.000274608	AT2G35035.1	URED	urease accessory protein D	LOC_Os02g07670.1	URED, putative, expressed
Si018139m	Seita.1G070800	scaffold_1	6507702	6508088	2.41684	0.722351	0.628708	0.000160141	0.5998	0.422685	AT1G31040.1	No hits	PLATZ transcription factor family protein	LOC_Os06g45540.1	zinc-binding protein, putative, expressed
Si017310m	Seita.1G071700	scaffold_1	6569386	6569562	-2.10638	0.377085	-4.17482	0.754066	0.148108	0.000558085	AT1G16290.1	No hits	No hits	LOC_Os02g07480.1	transglycosylase SLT domain containing protein, expressed
Si018886m	No hits	scaffold_1	6608402	6608500	1.39223	-2.03411	2.25263	0.000629668	0.000344398	0.000263994	No hits	No hits	No hits	No hits	No hits
Si018557m	Seita.1G072700	scaffold_1	6635109	6637210	-0.560658	0.263136	-1.52385	0.128277	0.199687	0.000176189	AT2G35120.1	No hits	Single hybrid motif superfamily protein	LOC_Os02g07410.1	glycine cleavage system H protein, putative, expressed
Si016533m	Seita.1G073300	scaffold_1	6673889	6674102	0.788928	0.282337	1.15285	0.0213545	0.0797264	0.000406719	No hits	No hits	No hits	LOC_Os03g49126.1	expressed protein
Si017625m	Seita.1G073800	scaffold_1	6733368	6733486	-0.461785	-0.288444	-1.09555	0.137959	0.118887	5.98106e-05	AT5G08280.1	HEMC	hydroxymethylbilane synthase	LOC_Os02g07230.1	porphobilinogen deaminase, chloroplast precursor, putative, expressed
Si018361m	Seita.1G073900	scaffold_1	6738086	6740048	0.358806	-0.596937	1.50013	0.594358	0.370326	0.000176612	AT4G19830.1	No hits	FKBP-like peptidyl-prolyl cis-trans isomerase family protein	LOC_Os02g07220.1	peptidyl-prolyl cis-trans isomerase, FKBP-type, putative, expressed
Si018275m	Seita.1G074000	scaffold_1	6742090	6742260	1.22665	0.0629883	0.253398	0.000249662	0.773006	0.933448	AT3G22260.1	No hits	Cysteine proteinases superfamily protein	LOC_Os02g07210.1	OTU-like cysteine protease family protein, putative, expressed
Si018828m	No hits	scaffold_1	6781663	6781740	3.94337	0.207874	2.06144	0.000826383	0.314178	0.000436899	No hits	No hits	No hits	No hits	No hits
Si020421m	No hits	scaffold_1	6784522	6784978	-1.35511	10.8898	-7.10967	0.374191	0.000197803	0.000633287	No hits	No hits	No hits	No hits	No hits
Si020318m	No hits	scaffold_1	6854789	6854876	-5.72353	-inf	1.14675	0.841727	0.948865	0.000411809	No hits	No hits	No hits	No hits	No hits
Si017205m	Seita.1G075800	scaffold_1	6863188	6866272	0.350536	0.281025	-1.19103	0.465578	0.145335	5.68702e-05	AT5G23860.1	TUB8	tubulin beta 8	LOC_Os02g07060.1	tubulin/FtsZ domain containing protein, putative, expressed
Si019685m	Seita.1G076000	scaffold_1	6876310	6878733	-1.54881	2.05559	-4.96697	0.510978	0.51185	0.000611742	AT4G20770.1	No hits	Pentatricopeptide repeat (PPR) superfamily protein	LOC_Os02g07050.1	pentatricopeptide, putative, expressed
Si018917m	No hits	scaffold_1	6945726	6948780	1.61449	-1.75814	0.783582	0.000353244	0.952909	0.293556	No hits	No hits	No hits	No hits	No hits
Si017331m	Seita.1G076900	scaffold_1	6960081	6961337	-0.499328	0.563548	-2.08926	0.172606	0.878893	0.000385683	AT1G56020.1	No hits	No hits	LOC_Os02g06960.1	expressed protein
Si017448m	Seita.1G077100	scaffold_1	6983309	6983546	1.14086	0.383174	-0.104935	0.000649735	0.143576	0.157561	AT1G16670.1	No hits	Protein kinase superfamily protein	LOC_Os02g06930.2	protein kinase, putative, expressed
Si017099m	Seita.1G077500	scaffold_1	7015902	7017323	-0.708007	1.19249	-1.70485	0.847121	0.000427754	0.000362164	AT4G21065.1	No hits	Tetratricopeptide repeat (TPR)-like superfamily protein	LOC_Os02g06880.1	EMB2758, putative, expressed
Si018807m	No hits	scaffold_1	7026559	7026607	-7.6782	0	-7.49277	0.705121	0.695018	0.000613887	No hits	No hits	No hits	LOC_Os02g06850.1	expressed protein
Si018821m	Seita.1G078200	scaffold_1	7104465	7105158	9.69409	2.59952	6.72466	0.000445983	0.000347211	0.000353219	AT1G30260.1	No hits	No hits	LOC_Os08g09290.1	expressed protein
Si018598m	Seita.1G078300	scaffold_1	7106348	7106350	0.130008	0.0826818	-1.54141	0.160164	0.623741	0.000134277	AT3G11510.1	No hits	Ribosomal protein S11 family protein	LOC_Os02g06700.2	ribosomal protein, putative, expressed
Si018015m	Seita.1G078500	scaffold_1	7111828	7112005	-1.23516	-1.45156	-1.17274	0.613736	0.251366	0.000331473	AT3G20570.1	AtENODL9,ENODL9	early nodulin-like protein 9	LOC_Os02g06690.1	plastocyanin-like domain containing protein, putative, expressed
Si019740m	Seita.1G078600	scaffold_1	7113889	7113976	-7.36128	-6.59969	-1.06158	0.457403	0.0010147	0.00042681	AT2G33460.1	RIC1	ROP-interactive CRIB motif-containing protein 1	LOC_Os02g06660.1	P21-Rho-binding domain containing protein, putative, expressed
Si017023m	Seita.1G078800	scaffold_1	7121803	7122948	1.43686	-0.0480697	0.755837	1.37492e-05	0.445247	0.882871	AT4G05320.2	UBQ10	polyubiquitin 10	LOC_Os06g46770.2	ubiquitin family protein, putative, expressed
Si016868m	Seita.1G078900	scaffold_1	7132503	7136040	2.36688	0.211447	0.932504	1.0324e-05	0.143211	0.602876	AT4G05320.2	UBQ10	polyubiquitin 10	LOC_Os06g46770.1	ubiquitin family protein, putative, expressed
Si017675m	Seita.1G079000	scaffold_1	7137299	7141027	-0.630398	-1.52915	-0.706584	0.913636	0.000315679	0.812062	AT4G11290.1	No hits	Peroxidase superfamily protein	LOC_Os02g06630.1	peroxidase precursor, putative, expressed
Si017193m	Seita.1G079200	scaffold_1	7147750	7147887	1.12752	0.687538	-0.412192	0.000160462	0.885112	0.471031	AT3G21810.1	No hits	Zinc finger C-x8-C-x5-C-x3-H type family protein	LOC_Os02g06584.2	zinc finger C-x8-C-x5-C-x3-H type family protein, expressed
Si020255m	No hits	scaffold_1	7174716	7175544	1.13572	-0.684029	1.39969	0.671084	0.306107	3.88443e-05	No hits	No hits	No hits	No hits	No hits
Si020194m	No hits	scaffold_1	7215801	7215868	-1.0286	0.114069	-1.00783	0.000450927	0.596474	0.870016	AT3G46960.1	No hits	RNA helicase, ATP-dependent, SK12/DOB1 protein	No hits	No hits
Si017878m	Seita.1G080200	scaffold_1	7230127	7230217	1.87366	-0.818151	0.603058	0.000665957	0.408552	0.538853	AT3G08950.1	No hits	electron transport SCO1/SenC family protein	LOC_Os02g06480.2	SCO1 protein homolog, mitochondrial precursor, putative, expressed
Si017238m	Seita.1G080600	scaffold_1	7268380	7268823	0.884963	7.36621	0.485427	0.254499	0.000407979	0.755656	AT1G15330.1	No hits	Cystathionine beta-synthase (CBS) protein	LOC_Os02g06410.1	CBS domain containing membrane protein, putative, expressed
Si019467m	Seita.1G080700	scaffold_1	7272353	7272472	-0.463276	-0.0984351	-1.36285	0.204247	0.1318	0.000281826	AT3G26370.1	No hits	O-fucosyltransferase family protein	LOC_Os02g06400.1	growth regulator related protein, putative, expressed
Si018498m	Seita.1G080800	scaffold_1	7280219	7280584	1.59123	-0.21161	0.289324	0.000157811	0.998367	0.826718	AT5G47830.1	No hits	No hits	LOC_Os02g06390.1	expressed protein
Si017772m	Seita.1G080900	scaffold_1	7282164	7283625	-8.62862	1.11577	-3.85608	0.98206	0.565824	0.000417398	AT5G67210.1	No hits	Protein of unknown function (DUF579)	LOC_Os02g06380.1	plant-specific domain TIGR01627 family protein, expressed
Si018290m	Seita.1G081000	scaffold_1	7285327	7285343	-0.231272	-1.02127	-1.46873	0.638547	0.67233	0.000271976	AT1G71260.1	ATWHY2,WHY2	WHIRLY 2	LOC_Os02g06370.1	whirly transcription factor domain containing protein, expressed
Si017691m	Seita.1G081100	scaffold_1	7292221	7292582	-1.9729	-0.48178	-1.78885	0.000187197	0.510954	0.000140886	AT3G54690.1	No hits	Sugar isomerase (SIS) family protein	LOC_Os02g06360.1	uncharacterized protein CPn_0526/CP_0226/CPj0526/CpB0547, putative, expressed
Si016830m	Seita.1G081300	scaffold_1	7307001	7307050	-0.833497	0.920496	-3.3707	0.609854	0.746311	0.00033965	AT3G20290.1	ATEHD1,EHD1	EPS15 homology domain 1	LOC_Os02g06340.1	EH domain-containing protein 1, putative, expressed
Si020390m	No hits	scaffold_1	7503912	7504270	9.30043	-13.2877	9.52523	0.0375213	0.000728182	0.000246439	No hits	No hits	No hits	No hits	No hits
Si020044m	No hits	scaffold_1	7519650	7521479	0.970399	0.801737	1.14339	0.616759	0.993447	0.000430884	AT1G17240.1	AtRLP2,RLP2	receptor like protein 2	LOC_Os02g06120.1	Leucine Rich Repeat family protein, expressed
Si019488m	Seita.1G085800	scaffold_1	7612843	7616004	-1.56163	inf	-5.99615	0.574499	0.694698	0.000651709	AT1G72300.1	No hits	Leucine-rich receptor-like protein kinase family protein	LOC_Os02g05920.1	phytosulfokine receptor precursor, putative, expressed
Si016711m	Seita.1G085900	scaffold_1	7618248	7621801	0.277372	-0.680522	-1.37669	0.23933	0.829899	0.000418153	AT3G13000.2	No hits	Protein of unknown function, DUF547	LOC_Os02g05900.1	ternary complex factor MIP1, putative, expressed
Si017159m	Seita.1G086300	scaffold_1	7653386	7656770	2.58891	0.293533	1.06588	4.46002e-05	0.0863909	7.44197e-05	AT4G05320.2	UBQ10	polyubiquitin 10	LOC_Os06g46770.2	ubiquitin family protein, putative, expressed
Si016857m	Seita.1G086900	scaffold_1	7740626	7744237	-1.64322	1.23778	-1.38501	0.229576	0.00045715	0.000405233	AT2G32990.1	AtGH9B8,GH9B8	glycosyl hydrolase 9B8	LOC_Os02g05744.1	endoglucanase, putative, expressed
Si017620m	Seita.1G087500	scaffold_1	7783171	7783490	1	0.987206	-2.12732	0.000527114	0.415977	0.0144267	AT3G44190.1	No hits	FAD/NAD(P)-binding oxidoreductase family protein	LOC_Os02g05680.1	apoptosis-inducing factor 2, putative, expressed
Si019010m	No hits	scaffold_1	7783489	7783855	0.793154	-2.04862	0.387153	0.78571	0.000200789	0.488454	No hits	No hits	No hits	No hits	No hits
Si018539m	No hits	scaffold_1	7807801	7808768	9.11907	2.96346	5.05743	0.000509279	0.612339	0.959868	No hits	No hits	No hits	No hits	No hits
Si018305m	Seita.1G088000	scaffold_1	7808775	7809622	8.82372	2.48824	5.76659	0.00054042	0.000436935	0.000376178	AT4G37790.1	HAT22	Homeobox-leucine zipper protein family	LOC_Os02g05640.1	homeobox associated leucine zipper, putative, expressed
Si016577m	Seita.1G088800	scaffold_1	7850409	7852412	-1.02514	-1.15581	-1.03425	0.000615958	0.000511838	0.000323172	AT4G31540.1	ATEXO70G1,EXO70G1	exocyst subunit exo70 family protein G1	LOC_Os02g05620.1	ATEXO70G1, putative, expressed
Si019324m	Seita.1G089100	scaffold_1	7865639	7865772	1.82634	-0.261679	0.240953	0.000944802	0.461903	0.486598	AT4G26020.1	No hits	No hits	LOC_Os02g05520.1	expressed protein
Si017554m	Seita.1G089400	scaffold_1	7887751	7887756	1.62837	-0.480711	0.876885	0.000429259	0.20327	0.281979	AT1G10210.1	ATMPK1,MPK1	mitogen-activated protein kinase 1	LOC_Os02g05480.2	CGMC_MAPKCMGC_2_SLT2y_ERK.1 - CGMC includes CDA, MAPK, GSK3, and CLKC kinases, expressed
Si019956m	No hits	scaffold_1	7913645	7913810	-0.144393	0.898292	-1.39093	0.0841379	0.86171	0.000341023	AT4G29940.1	PRHA	pathogenesis related homeodomain protein A	LOC_Os02g05450.1	Homeobox domain containing protein, expressed
Si019993m	No hits	scaffold_1	7942433	7943653	1.62249	7.76418	-5.21912	0.443008	0.000390773	0.000642545	No hits	No hits	No hits	LOC_Os03g57830.1	expressed protein
Si016086m	Seita.1G090600	scaffold_1	7978094	7978164	-0.464229	0.363978	-1.85853	0.837312	0.855177	0.000351748	AT1G33410.2	ATNUP160,NUP160,SAR1	SUPPRESSOR OF AUXIN RESISTANCE1	LOC_Os02g04970.1	expressed protein
Si017874m	Seita.1G090700	scaffold_1	7991205	7991521	1.99592	0.243341	0.322715	0.000327154	0.83308	0.270714	AT5G35320.1	No hits	No hits	LOC_Os02g04860.1	expressed protein
Si020355m	No hits	scaffold_1	8042291	8043146	8.08479	-0.239912	4.97606	0.375261	0.595805	0.000392956	No hits	No hits	No hits	No hits	No hits
Si016614m	Seita.1G091300	scaffold_1	8044951	8045117	1.10558	0.219114	0.252044	0.000458871	0.916712	0.879516	AT2G07050.1	CAS1	cycloartenol synthase 1	LOC_Os11g35710.1	cycloartenol synthase, putative, expressed
Si016615m	Seita.1G091600	scaffold_1	8086078	8086167	-0.156218	0.288993	-1.12974	0.269747	0.203755	0.00042621	AT2G07050.1	CAS1	cycloartenol synthase 1	LOC_Os11g35710.1	cycloartenol synthase, putative, expressed
Si017014m	Seita.1G091800	scaffold_1	8111594	8111707	1	0.419725	-0.0991914	0.00073925	0.296912	0.567497	AT4G31180.1	No hits	Class II aminoacyl-tRNA and biotin synthetases superfamily protein	LOC_Os02g04700.1	tRNA synthetases class II domain containing protein, expressed
Si020461m	No hits	scaffold_1	8113372	8113658	1.8232	-0.0591249	-0.156989	0.000186716	0.191811	0.835624	No hits	No hits	No hits	No hits	No hits
Si019486m	No hits	scaffold_1	8117852	8118043	-15.2629	0	-15.0775	1.39501e-05	0.324141	1.36794e-05	No hits	No hits	No hits	No hits	No hits
Si018395m	Seita.1G092400	scaffold_1	8153598	8153732	1.42281	0.636469	-0.0242952	0.000125537	0.302874	0.245086	AT5G58110.1	No hits	chaperone binding;ATPase activators	LOC_Os02g04650.1	activator of 90 kDa heat shock protein ATPase homolog, putative, expressed
Si016780m	Seita.1G092700	scaffold_1	8163769	8164551	1.52721	0.145093	0.0433333	0.000324794	0.624625	0.962552	AT5G58130.1	ROS3	RNA-binding (RRM/RBD/RNP motifs) family protein	LOC_Os02g04560.1	marker Xucw84, putative, expressed
Si020202m	Seita.1G092900	scaffold_1	8177176	8179356	-1.1616	0.141727	-1.1943	0.000115233	0.86931	9.50654e-05	AT1G12040.1	LRX1	leucine-rich repeat/extensin 1	LOC_Os05g08770.1	uncharacterized protein At4g06744 precursor, putative, expressed
Si016138m	Seita.1G093000	scaffold_1	8201394	8201832	-0.870931	1.22019	-3.25451	0.758781	0.469715	0.000532217	AT1G10930.1	ATRECQ4A,ATSGS1,RECQ4A	DNA helicase (RECQl4A)	No hits	No hits
Si020282m	No hits	scaffold_1	8217963	8218408	7.74133	0	0.485427	0.00064602	0.104668	0.138858	No hits	No hits	No hits	No hits	No hits
Si016709m	Seita.1G093200	scaffold_1	8220084	8220188	2.50382	0.212249	0.392558	0.000157789	0.261927	0.468126	AT1G16720.1	HCF173	high chlorophyll fluorescence phenotype 173	LOC_Os02g04510.1	UOS1, putative, expressed
Si018102m	Seita.1G093900	scaffold_1	8271148	8271437	-1.15856	-0.577758	-0.410026	1.48574e-05	0.12936	0.431816	AT2G43030.1	No hits	Ribosomal protein L3 family protein	LOC_Os02g04460.1	ribosomal protein L3, putative, expressed
Si018969m	No hits	scaffold_1	8271779	8271984	1.1133	-0.119825	0.949272	0.000184569	0.840715	0.993136	No hits	No hits	No hits	No hits	No hits
Si016491m	Seita.1G094200	scaffold_1	8295656	8295727	-3.88265	-1.39091	-2.35184	0.632536	0.279072	0.000442775	AT4G03390.1	SRF3	STRUBBELIG-receptor family 3	LOC_Os02g04430.1	STRUBBELIG-RECEPTOR FAMILY 1 precursor, putative, expressed
Si016430m	Seita.1G094300	scaffold_1	8300610	8301516	2.92843	1.74809	1.35786	0.000535802	0.000313584	0.000381876	AT4G24020.1	NLP7	NIN like protein 7	LOC_Os02g04340.1	NIN-like protein 2, putative, expressed
Si018591m	Seita.1G094400	scaffold_1	8322968	8323748	10.9191	0.210681	9.36913	0.000306311	0.271906	0.000254528	AT1G69670.1	ATCUL3B,CUL3B	cullin 3B	LOC_Os02g51180.1	cullin, putative, expressed
Si019072m	Seita.1G094600	scaffold_1	8327944	8328063	0.884963	7.3616	0.485427	0.325729	0.00040817	0.823846	No hits	No hits	No hits	LOC_Os02g04325.1	expressed protein
Si016121m	Seita.1G094800	scaffold_1	8345897	8346094	-0.618434	0.301982	-1.49221	0.272288	0.989545	0.000334937	AT5G64420.1	No hits	DNA polymerase V family	LOC_Os02g04270.1	DNA polymerase V, putative, expressed
Si016876m	Seita.1G095100	scaffold_1	8363656	8363722	-0.537949	0.0526529	-2.36976	0.977617	0.996162	0.000357817	AT1G02970.1	ATWEE1,WEE1	WEE1 kinase homolog	LOC_Os02g04240.1	wee1-like protein kinase, putative, expressed
Si017974m	Seita.1G095600	scaffold_1	8400951	8401826	1.56065	0.201184	-0.364987	0.000121237	0.172384	0.531673	AT1G70420.1	No hits	Protein of unknown function (DUF1645)	LOC_Os02g04130.1	DUF1645 domain containing protein, putative, expressed
Si017027m	Seita.1G096100	scaffold_1	8435099	8435349	1.95128	0.926879	0.277889	0.000632499	0.797529	0.226565	AT1G05840.1	No hits	Eukaryotic aspartyl protease family protein	LOC_Os02g27360.1	aspartic proteinase-like protein 2 precursor, putative, expressed
Si018014m	Seita.1G097100	scaffold_1	8495476	8495752	1.41292	-0.0722796	0.186415	0.000405407	0.829807	0.670285	AT1G50440.1	No hits	RING/FYVE/PHD zinc finger superfamily protein	LOC_Os02g03950.3	zinc finger, C3HC4 type family protein, expressed
Si016291m	Seita.1G097300	scaffold_1	8503775	8507587	-1.15952	-0.538711	-1.446	0.000978828	0.843807	0.000417653	AT2G17140.1	No hits	Pentatricopeptide repeat (PPR) superfamily protein	LOC_Os02g03930.1	expressed protein
Si016795m	Seita.1G097500	scaffold_1	8519347	8522268	-0.952886	1.30566	-2.49708	0.862964	0.000547376	0.00047035	AT3G26750.1	No hits	No hits	LOC_Os02g03820.1	expressed protein
Si016059m	Seita.1G097800	scaffold_1	8533957	8545735	0.601014	1.16455	-0.319518	0.37454	0.000245346	0.981852	No hits	No hits	No hits	LOC_Os02g03840.2	expressed protein
Si019838m	No hits	scaffold_1	8612211	8612334	1.91587	-0.665047	1.79836	0.000114696	0.853339	9.1635e-05	No hits	No hits	No hits	No hits	No hits
Si017626m	Seita.1G098900	scaffold_1	8625724	8626096	-1.17793	0.0872847	-1.48302	0.000218386	0.930436	0.000168216	AT5G62960.1	No hits	No hits	LOC_Os02g03790.1	expressed protein
Si017867m	Seita.1G099400	scaffold_1	8660108	8660286	-1.03249	-0.601175	0.442073	9.32788e-05	0.765387	0.899916	AT5G17670.1	No hits	alpha/beta-Hydrolases superfamily protein	LOC_Os02g03720.1	expressed protein
Si019556m	Seita.1G099600	scaffold_1	8671114	8671616	10.1295	0.749143	9.0983	0.000396388	0.744212	0.000267954	No hits	No hits	No hits	No hits	No hits
Si019596m	Seita.1G099700	scaffold_1	8671914	8672002	8.75244	-0.0251664	8.09001	0.307802	0.636262	0.000310779	No hits	No hits	No hits	No hits	No hits
Si020179m	Seita.1G099900	scaffold_1	8678925	8680895	-0.484617	-1.21944	-0.192633	0.923274	0.00062717	0.595594	AT4G02750.1	No hits	Tetratricopeptide repeat (TPR)-like superfamily protein	LOC_Os04g35305.1	tetratricopeptide-like helical, putative, expressed
Si018258m	Seita.1G100000	scaffold_1	8682709	8682756	-0.490316	-0.930431	1.15597	0.944338	0.951898	9.65686e-05	AT5G48790.1	No hits	Domain of unknown function (DUF1995)	LOC_Os02g03670.1	expressed protein
Si020300m	Seita.1G100100	scaffold_1	8684093	8685101	-0.609904	-0.502297	1.1291	0.597914	0.537343	3.99229e-05	AT5G48790.1	No hits	Domain of unknown function (DUF1995)	LOC_Os02g03670.1	expressed protein
Si017877m	Seita.1G100400	scaffold_1	8742954	8743172	0.972017	-0.0443324	-1.67952	0.0643976	0.628737	0.000195904	AT3G58040.1	SINAT2	seven in absentia of Arabidopsis 2	LOC_Os02g03620.1	seven in absentia protein family domain containing protein, expressed
Si017263m	Seita.1G100900	scaffold_1	8778820	8778894	1.78739	0.327457	0.467256	0.00083188	0.177104	0.32613	AT3G33520.1	ARP6,ATARP6,ESD1,SUF3	actin-related protein 6	LOC_Os01g16414.1	actin, putative, expressed
Si018415m	Seita.1G101300	scaffold_1	8796346	8796531	1.14609	0.0365377	0.214793	0.000201631	0.643363	0.281062	AT1G32260.1	No hits	No hits	LOC_Os02g03560.1	expressed protein
Si018215m	Seita.1G101800	scaffold_1	8832728	8834645	0.575078	1.0076	-0.648405	0.601345	0.000235821	0.0421366	AT2G45200.1	ATGOS12,GOS12	golgi snare 12	LOC_Os02g03450.1	vesicle transport v-SNARE protein, putative, expressed
Si016610m	No hits	scaffold_1	8836564	8836734	-0.664516	0.901484	-2.47132	0.75749	0.956275	0.000340168	AT1G18485.1	No hits	Pentatricopeptide repeat (PPR) superfamily protein	LOC_Os02g03420.1	pentatricopeptide repeat-containing protein, putative, expressed
Si019458m	Seita.1G102600	scaffold_1	8880055	8880270	0.884963	6.81929	0.485427	0.509603	0.000429417	0.876713	AT1G30920.1	No hits	F-box family protein	LOC_Os08g29400.1	OsFBX290 - F-box domain containing protein, expressed
Si016949m	Seita.1G103500	scaffold_1	9003749	9003826	1.3105	-0.240168	0.293704	5.93261e-05	0.827848	0.134303	AT4G13430.1	ATLEUC1,IIL1	isopropyl malate isomerase large subunit 1	LOC_Os02g03260.1	3-isopropylmalate dehydratase large subunit 2, putative, expressed
Si018163m	Seita.1G103700	scaffold_1	9023652	9023784	1.41984	0.523238	0.14042	0.000231525	0.52215	0.220942	AT5G47120.1	ATBI-1,ATBI1,BI-1,BI1	BAX inhibitor 1	LOC_Os02g03280.2	transmembrane BAX inhibitor motif-containing protein, putative, expressed
Si018107m	Seita.1G103800	scaffold_1	9028003	9028037	-1.74237	-1.34264	-1.2602	0.000275191	0.00034863	0.000180731	AT2G44740.1	CYCP4;1	cyclin p4;1	LOC_Os02g03294.1	cyclin, putative, expressed
Si017835m	Seita.1G106100	scaffold_1	9163226	9163362	1.03639	-0.615709	0.462749	4.7966e-05	0.327029	0.664031	AT2G21250.1	No hits	NAD(P)-linked oxidoreductase superfamily protein	LOC_Os02g03100.2	oxidoreductase, aldo/keto reductase family protein, putative, expressed
Si017684m	Seita.1G106200	scaffold_1	9169118	9169250	-6.28999	2.75586	-4.08468	0.831892	0.41446	0.000573213	AT2G21250.1	No hits	NAD(P)-linked oxidoreductase superfamily protein	LOC_Os02g03100.2	oxidoreductase, aldo/keto reductase family protein, putative, expressed
Si017148m	Seita.1G106300	scaffold_1	9216834	9217410	-6.37522	0.227797	-1.19716	0.603381	0.388028	0.000476091	AT1G73970.1	No hits	No hits	LOC_Os02g03090.1	expressed protein
Si016321m	Seita.1G106600	scaffold_1	9231505	9231750	-1.85425	-0.200126	-0.286502	0.000201502	0.5472	0.0532332	AT1G73970.1	No hits	No hits	LOC_Os02g03090.1	expressed protein
Si018572m	Seita.1G107200	scaffold_1	9264715	9265546	3.12687	0.137857	1.5774	0.000118751	0.658405	0.000170849	AT2G46600.1	No hits	Calcium-binding EF-hand family protein	LOC_Os02g03020.1	EF hand family protein, putative, expressed
Si017999m	Seita.1G107400	scaffold_1	9299594	9300118	1.51463	0.682712	0.199516	6.39119e-05	0.482965	0.0704577	AT3G61870.1	No hits	No hits	LOC_Os02g03010.1	expressed protein
Si017732m	Seita.1G107900	scaffold_1	9338081	9338217	1.15563	0.270581	0.624172	0.000409841	0.331934	0.0967385	AT1G79810.1	ATPEX2,PEX2,TED3	Pex2/Pex12 N-terminal domain-containing protein / zinc finger (C3HC4-type RING finger) family protein	LOC_Os05g19480.1	peroxisome assembly protein, putative, expressed
Si016662m	Seita.1G108300	scaffold_1	9386650	9388512	-1.09127	-1.93868	-0.262058	0.322862	0.000615512	0.964581	AT1G02060.1	No hits	Tetratricopeptide repeat (TPR)-like superfamily protein	LOC_Os02g02950.1	pentatricopeptide, putative, expressed
Si018864m	Seita.1G109200	scaffold_1	9584961	9584994	0.12991	7.41652	-4.75272	0.917709	0.000405886	0.000632374	No hits	No hits	No hits	No hits	No hits
Si017820m	No hits	scaffold_1	9587840	9587956	-1.42626	-0.17178	-0.126945	1.47826e-05	0.777362	0.608542	AT2G21130.1	No hits	Cyclophilin-like peptidyl-prolyl cis-trans isomerase family protein	LOC_Os02g02890.1	peptidyl-prolyl cis-trans isomerase, putative, expressed
Si018177m	Seita.1G110200	scaffold_1	9649458	9649626	1.45557	0.338112	-0.227731	0.000379583	0.739823	0.784791	AT1G75980.1	No hits	Single hybrid motif superfamily protein	LOC_Os02g02810.1	expressed protein
Si016766m	Seita.1G110500	scaffold_1	9667897	9667947	0.720777	-1.00708	2.17335	0.341758	0.248937	0.000285187	AT4G35780.1	No hits	ACT-like protein tyrosine kinase family protein	LOC_Os02g02780.1	protein kinase family protein, putative, expressed
Si017469m	Seita.1G110900	scaffold_1	9695188	9696829	0.33183	-1.26688	-0.62234	0.323086	0.000576319	0.49502	AT2G17670.1	No hits	Tetratricopeptide repeat (TPR)-like superfamily protein	LOC_Os02g02740.1	PPR repeat containing protein, expressed
Si017181m	Seita.1G111200	scaffold_1	9733090	9736954	1.58469	1.6971	0.997027	0.0460292	0.00036674	0.408853	AT1G76250.1	No hits	No hits	LOC_Os02g02730.1	expressed protein
Si020614m	No hits	scaffold_1	9763335	9763493	6.67638	-6.53183	6.53183	0.653834	0.0010146	0.000358169	No hits	No hits	No hits	No hits	No hits
Si017190m	Seita.1G112000	scaffold_1	9820385	9820449	-0.720562	-1.95574	-0.400522	0.831481	0.000458363	0.815813	AT3G48820.1	No hits	Glycosyltransferase family 29 (sialyltransferase) family protein	LOC_Os02g02620.1	sialyltransferase family domain containing protein, expressed
Si017115m	Seita.1G112800	scaffold_1	9866273	9866346	-4.12094	inf	-7.86303	0.910763	0.0803767	0.000587336	AT5G17310.2	AtUGP2,UGP2	UDP-glucose pyrophosphorylase 2	LOC_Os02g02560.1	UTP--glucose-1-phosphate uridylyltransferase, putative, expressed
Si018310m	Seita.1G112900	scaffold_1	9869920	9869990	-1.04989	-0.350315	-0.373702	0.00012333	0.544997	0.995696	AT1G20810.1	No hits	FKBP-like peptidyl-prolyl cis-trans isomerase family protein	LOC_Os02g02550.1	peptidyl-prolyl cis-trans isomerase, FKBP-type, putative, expressed
Si018439m	Seita.1G113200	scaffold_1	9890999	9891069	1.27323	-0.729809	0.708313	0.000356329	0.748269	0.350829	AT1G42480.1	No hits	No hits	LOC_Os02g02524.1	canopy homolog 2 precursor, putative, expressed
Si019573m	Seita.1G114300	scaffold_1	9944419	9944941	8.38242	0	0.485427	0.000585037	0.691957	0.903695	AT5G09920.1	ATRPB15.9,NRPB4,RPB15.9,RPB15.9.9	RNA polymerase II, Rpb4, core protein	LOC_Os02g02510.1	DNA-directed RNA polymerase II subunit RPB4, putative, expressed
Si020228m	Seita.1G116000	scaffold_1	10106807	10108385	0.884963	-6.90659	6.90659	0.122785	0.00101081	0.000348357	AT1G08090.1	ACH1,ATNRT2.1,ATNRT2:1,LIN1,NRT2,NRT2.1,NRT2:1,NRT2;1AT	nitrate transporter 2:1	LOC_Os02g02170.1	transporter, major facilitator family, putative, expressed
Si016970m	Seita.1G116400	scaffold_1	10154640	10154939	-2.31811	-0.598249	-2.20935	0.000170367	0.801682	0.00013275	AT3G10410.1	CPY,SCPL49	SERINE CARBOXYPEPTIDASE-LIKE 49	LOC_Os02g02320.1	OsSCP6 - Putative Serine Carboxypeptidase homologue, expressed
Si017496m	Seita.1G116500	scaffold_1	10156907	10158297	1.59955	3.77888	-2.78296	0.25468	0.188308	0.000515912	AT1G75500.1	WAT1	Walls Are Thin 1	LOC_Os02g02310.1	auxin-induced protein 5NG4, putative, expressed
Si018912m	No hits	scaffold_1	10160302	10161282	2.83444	0.881659	0.0178101	0.000297678	0.451554	0.553777	No hits	No hits	No hits	No hits	No hits
Si017664m	Seita.1G116600	scaffold_1	10165283	10166162	5.05791	1.07252	3.08088	0.000189619	0.836132	0.00026928	AT3G30340.1	No hits	nodulin MtN21 /EamA-like transporter family protein	LOC_Os12g18960.1	integral membrane protein DUF6 containing protein, expressed
Si016886m	Seita.1G116700	scaffold_1	10201889	10201948	-0.454501	1.79932	-2.07174	0.792693	0.000262395	0.000234302	AT1G01610.1	ATGPAT4,GPAT4	glycerol-3-phosphate acyltransferase 4	LOC_Os02g02340.1	glycerol-3-phosphate acyltransferase, putative, expressed
Si017688m	Seita.1G116800	scaffold_1	10210374	10210426	1.03449	-0.22376	0.058141	0.000113455	0.968433	0.116436	AT3G61350.1	SKIP4	SKP1 interacting partner 4	LOC_Os02g02350.2	OsFBK2 - F-box domain and kelch repeat containing protein, expressed
Si016737m	Seita.1G116900	scaffold_1	10213464	10216537	1.32239	-0.180365	-0.0769074	0.000169124	0.816685	0.685042	AT5G41190.1	No hits	No hits	LOC_Os02g02360.1	expressed protein
Si017899m	Seita.1G117000	scaffold_1	10216744	10218257	1.62259	6.76582	-3.01069	0.695625	0.000431397	0.0005828	AT5G26660.1	ATMYB86,MYB86	myb domain protein 86	LOC_Os02g02370.1	myb-like DNA-binding domain containing protein, putative, expressed
Si020286m	No hits	scaffold_1	10226834	10227062	-1.24924	-0.472088	0.171012	0.000226379	0.189287	0.528304	AT5G23730.1	No hits	Transducin/WD40 repeat-like superfamily protein	LOC_Os02g02380.1	suppressor of phythchrome A, putative, expressed
Si020623m	No hits	scaffold_1	10227241	10227840	1.64665	-0.226843	1.15015	0.678233	0.233386	0.00011257	No hits	No hits	No hits	No hits	No hits
Si016582m	Seita.1G117600	scaffold_1	10250210	10250296	-1.35755	0.213817	-1.35142	5.45409e-05	0.681931	5.28739e-05	AT5G42020.1	BIP,BIP2	Heat shock protein 70 (Hsp 70) family protein	LOC_Os02g02410.1	DnaK family protein, putative, expressed
Si017058m	Seita.1G118400	scaffold_1	10277060	10277152	1.20947	0.253535	0.242425	9.13048e-05	0.306857	0.586454	AT4G27760.1	FEY,FEY3	NAD(P)-binding Rossmann-fold superfamily protein	LOC_Os02g02470.1	oxidoreductase, short chain dehydrogenase/reductase family domain containing protein, expressed
Si017122m	Seita.1G119300	scaffold_1	10314129	10316345	0.452988	3.78953	0.717114	0.175625	0.000337435	0.64344	No hits	No hits	No hits	LOC_Os12g07440.1	expressed protein
Si018832m	Seita.1G119400	scaffold_1	10325408	10325712	1.27105	-0.0810314	-0.578117	1.30032e-05	0.893766	0.665239	AT1G15250.1	No hits	Zinc-binding ribosomal protein family protein	LOC_Os02g02130.1	ribosomal protein L37, putative, expressed
Si020483m	No hits	scaffold_1	10329261	10331786	2.68856	0.185392	1.11463	0.000560507	0.795888	0.000388197	No hits	No hits	No hits	No hits	No hits
Si016448m	Seita.1G119700	scaffold_1	10358388	10361799	5.19444	0.458664	3.38254	0.000785821	0.901715	0.000417506	AT1G21270.1	WAK2	wall-associated kinase 2	LOC_Os02g02120.1	OsWAK11 - OsWAK receptor-like protein kinase, expressed
Si020206m	Seita.1G120100	scaffold_1	10389056	10389530	0.228718	0.237891	-1.59801	0.995536	0.0737089	0.000254256	AT2G37230.1	No hits	Tetratricopeptide repeat (TPR)-like superfamily protein	LOC_Os02g02020.1	pentatricopeptide, putative, expressed
Si017898m	Seita.1G120900	scaffold_1	10435340	10435420	0.368341	1.01712	-1.56392	0.198664	0.000411128	0.000341247	AT4G32750.1	No hits	No hits	LOC_Os02g17250.1	expressed protein
Si017411m	Seita.1G121100	scaffold_1	10451775	10451869	1.26366	-0.765851	0.486211	0.000482412	0.0397322	0.417478	AT5G57850.1	No hits	D-aminoacid aminotransferase-like PLP-dependent enzymes superfamily protein	LOC_Os02g17330.1	aminotransferase domain containing protein, putative, expressed
Si020097m	Seita.1G121700	scaffold_1	10499810	10500937	7.84654	-inf	5.61097	0.374611	0.833422	0.000379592	AT5G49610.1	No hits	F-box family protein	LOC_Os04g11890.1	OsFBX121 - F-box domain containing protein, expressed
Si018892m	Seita.1G122000	scaffold_1	10546924	10550036	0.95209	-0.725266	1.63691	0.424477	0.0565632	0.000299761	AT1G55205.1	No hits	No hits	LOC_Os02g17370.1	expressed protein
Si017689m	No hits	scaffold_1	10639257	10639328	-0.832975	1.1866	-0.482927	0.598505	0.000371804	0.776457	AT4G29010.1	AIM1	Enoyl-CoA hydratase/isomerase family	LOC_Os02g17390.1	3-hydroxyacyl-CoA dehydrogenase, putative, expressed
Si020481m	No hits	scaffold_1	10710432	10710656	1.58496	0	0.485427	0.00128602	0.999764	0.138126	No hits	No hits	No hits	No hits	No hits
Si018391m	Seita.1G123600	scaffold_1	10785138	10785257	-2.56732	-0.819364	-3.03748	0.000137358	0.652644	0.000117093	AT3G16190.1	No hits	Isochorismatase family protein	LOC_Os02g17640.1	isochorismatase family protein, putative, expressed
Si016996m	Seita.1G124100	scaffold_1	10874531	10880053	1.89925	0.125841	0.901021	0.000509086	0.96904	0.999086	AT4G32360.1	No hits	Pyridine nucleotide-disulphide oxidoreductase family protein	LOC_Os02g17700.1	pyridine nucleotide-disulphide oxidoreductase domain containing protein, expressed
Si016435m	Seita.1G124300	scaffold_1	10886316	10886692	-0.236299	0.963348	-1.14173	0.14192	0.707956	0.00033344	AT4G08850.1	No hits	Leucine-rich repeat receptor-like protein kinase family protein	LOC_Os02g34790.1	receptor-like protein kinase 5 precursor, putative, expressed
Si017064m	Seita.1G125000	scaffold_1	10976960	10978776	0.782984	-1.74125	0.780581	0.683678	0.000320668	0.31579	AT1G22340.1	AtUGT85A7,UGT85A7	UDP-glucosyl transferase 85A7	LOC_Os02g51900.1	cytokinin-O-glucosyltransferase 2, putative, expressed
Si017086m	Seita.1G125200	scaffold_1	11024143	11025824	2.09609	0.0897612	0.945238	4.46984e-05	0.234954	0.447009	AT1G22400.1	ATUGT85A1,UGT85A1	UDP-Glycosyltransferase superfamily protein	LOC_Os06g11720.1	cytokinin-O-glucosyltransferase 2, putative, expressed
Si017265m	Seita.1G125300	scaffold_1	11054690	11058863	-0.0904992	1.1517	-1.06798	0.349563	0.000250062	0.000238986	AT5G17900.1	No hits	microfibrillar-associated protein-related	LOC_Os02g17870.1	microfibrillar-associated protein 1, putative, expressed
Si017963m	Seita.1G125500	scaffold_1	11087611	11087711	-2.05582	-0.940644	-2.30893	0.93114	0.898835	0.000286743	AT4G28850.1	ATXTH26,XTH26	xyloglucan endotransglucosylase/hydrolase 26	LOC_Os02g17880.1	glycosyl hydrolases family 16, putative, expressed
Si017648m	Seita.1G125900	scaffold_1	11153405	11155547	-1.82246	-0.749404	0.0916441	4.08423e-05	0.716654	0.136022	AT1G67280.1	No hits	Glyoxalase/Bleomycin resistance protein/Dioxygenase superfamily protein	LOC_Os02g17920.1	glyoxalase family protein, putative, expressed
Si018775m	Seita.1G126100	scaffold_1	11169992	11170418	4.12079	-3.75565	3.88779	9.78071e-05	9.2559e-05	8.32649e-05	ATCG00070.1	No hits	photosystem II reaction center protein K precursor	LOC_Os04g16866.1	photosystem II reaction center protein K precursor, putative, expressed
Si020618m	No hits	scaffold_1	11223350	11223878	4.61484	-0.0135563	2.96977	0.0326754	0.12676	0.000256345	AT3G58530.1	No hits	RNI-like superfamily protein	LOC_Os02g17990.2	Leucine Rich Repeat family protein, expressed
Si017959m	Seita.1G126500	scaffold_1	11224058	11224214	2.89264	-0.0448213	1.5727	0.000122843	0.335529	0.000159853	AT3G58530.1	No hits	RNI-like superfamily protein	LOC_Os02g17990.2	Leucine Rich Repeat family protein, expressed
Si020512m	No hits	scaffold_1	11314944	11315295	0.884963	-inf	8.94444	0.575202	0.253806	0.000275222	No hits	No hits	No hits	No hits	No hits
Si017842m	Seita.1G127300	scaffold_1	11319373	11319525	-1.16164	-0.684966	0.152421	5.52498e-05	0.487681	0.326819	AT5G13650.2	No hits	elongation factor family protein	LOC_Os02g18450.1	GTP-binding protein typA/bipA, putative, expressed
Si016721m	Seita.1G127500	scaffold_1	11374173	11374859	-0.164273	1.88524	-3.08207	0.371045	0.00050139	0.000433113	AT5G11540.1	No hits	D-arabinono-1,4-lactone oxidase family protein	LOC_Os01g49360.1	FAD-binding and arabino-lactone oxidase domains containing protein, putative, expressed
Si016832m	Seita.1G127900	scaffold_1	11440960	11441075	1.15281	-0.900201	1.37088	0.993122	0.551331	0.000159076	AT5G20380.1	PHT4;5	phosphate transporter 4;5	LOC_Os09g38410.1	sialin, putative, expressed
Si018490m	No hits	scaffold_1	11601791	11602805	7.38711	2.37302	4.39365	0.501454	0.000517555	0.136554	No hits	No hits	No hits	No hits	No hits
Si017803m	Seita.1G129400	scaffold_1	11763537	11763621	1.44516	0.161487	-0.0263215	0.000151889	0.960088	0.89063	AT4G37280.1	No hits	MRG family protein	LOC_Os04g01130.1	chromatin modification-related protein EAF3, putative, expressed
Si018774m	No hits	scaffold_1	11970746	11970826	1.26646	-1.67238	-0.179559	0.000363169	0.000469774	0.681648	AT5G24270.1	ATSOS3,CBL4,SOS3	Calcium-binding EF-hand family protein	LOC_Os02g18880.1	calcineurin B, putative, expressed
Si016810m	Seita.1G130600	scaffold_1	12018949	12019112	-2.14084	-0.806363	1.39677	0.00104388	0.371269	0.000256756	AT2G46500.1	ATPI4K GAMMA 4,PI4K GAMMA 4,UBDK GAMMA 4	phosphoinositide 4-kinase gamma 4	LOC_Os02g18840.1	phosphatidylinositol 3- and 4-kinase family protein, putative, expressed
Si018432m	Seita.1G130800	scaffold_1	12068706	12068816	1.01376	0.0558259	-0.24102	0.000252887	0.0165983	0.938468	AT3G57000.1	No hits	nucleolar essential protein-related	LOC_Os02g18830.1	ribosome biogenesis protein NEP1, putative, expressed
Si019810m	Seita.1G131100	scaffold_1	12205247	12205309	1.4891	-0.434165	0.293506	0.000327122	0.934379	0.757914	AT5G52450.1	No hits	MATE efflux family protein	LOC_Os10g11354.1	MATE efflux family protein, putative, expressed
Si017080m	Seita.1G131500	scaffold_1	12247150	12249512	0.450569	1.37228	1.21085	0.399294	0.000537926	0.823403	AT5G52450.1	No hits	MATE efflux family protein	LOC_Os10g11354.1	MATE efflux family protein, putative, expressed
Si016765m	Seita.1G131600	scaffold_1	12251167	12251538	-0.574018	0.768921	-1.98301	0.400465	0.467512	0.000272577	AT1G11510.1	No hits	DNA-binding storekeeper protein-related transcriptional regulator	LOC_Os02g18660.1	expressed protein
Si017388m	Seita.1G133300	scaffold_1	12705461	12707601	1.18788	-0.603747	-0.216332	0.000494194	0.0345754	0.445158	AT5G07610.1	No hits	F-box family protein	LOC_Os02g19200.1	OsFBX46 - F-box domain containing protein, expressed
Si020004m	Seita.1G133400	scaffold_1	12735246	12735334	0.785004	0	-13.6392	0.849533	0.961507	3.64581e-05	AT5G42890.1	ATSCP2,SCP2	sterol carrier protein 2	LOC_Os02g52720.1	peroxisomal multifunctional enzyme type 2, putative, expressed
Si016442m	Seita.1G133500	scaffold_1	12754351	12754800	1.91111	0.747513	0.827809	0.000292032	0.930364	0.450302	AT4G12290.1	No hits	Copper amine oxidase family protein	LOC_Os04g20164.1	amine oxidase precursor, putative, expressed
Si020257m	Seita.1G133600	scaffold_1	12765043	12765851	9.6382	inf	0.485427	0.000452268	0.710276	0.89937	No hits	No hits	No hits	No hits	No hits
Si016524m	Seita.1G134400	scaffold_1	12900275	12902735	-0.254566	-3.28406	0.907705	0.201191	0.000591714	0.307128	AT3G53810.1	No hits	Concanavalin A-like lectin protein kinase family protein	LOC_Os02g19530.1	lectin-like receptor kinase, putative, expressed
Si018853m	No hits	scaffold_1	12961459	12961616	-0.467798	1.92182	-1.60424	0.513462	0.000319076	0.000327221	No hits	No hits	No hits	No hits	No hits
Si018937m	Seita.1G134900	scaffold_1	13039071	13039182	-0.765982	0.143001	-1.58452	0.560771	0.230234	0.000289184	AT5G20165.1	No hits	No hits	No hits	No hits
Si019716m	Seita.1G135200	scaffold_1	13207664	13207948	1.59409	inf	-5.43472	0.149157	0.656723	0.000646262	AT3G01090.2	AKIN10,KIN10,SNRK1.1	SNF1 kinase homolog 10	LOC_Os07g09610.1	CAMK_KIN1/SNF1/Nim1_like_AMPKh.1 - CAMK includes calcium/calmodulin depedent protein kinases, expressed
Si019403m	Seita.1G135500	scaffold_1	13332877	13332913	0.967816	1.21137	-0.0991344	0.449749	4.53026e-05	0.340485	AT4G10850.1	No hits	Nodulin MtN3 family protein	LOC_Os02g19820.1	nodulin MtN3 family protein, putative, expressed
Si019459m	Seita.1G135600	scaffold_1	13480036	13483253	5.79525	10.1624	0.485427	0.282873	0.000249624	0.767027	AT4G10850.1	No hits	Nodulin MtN3 family protein	LOC_Os02g19820.1	nodulin MtN3 family protein, putative, expressed
Si017309m	Seita.1G136500	scaffold_1	13761421	13761480	-1.61346	-1.49124	-0.420843	0.000408324	0.000337871	0.851641	AT5G53970.1	No hits	Tyrosine transaminase family protein	LOC_Os02g19970.1	aminotransferase, classes I and II, domain containing protein, expressed
Si017228m	Seita.1G136600	scaffold_1	13782175	13785192	-1.33144	0.945728	-3.32212	0.000364221	0.909985	0.000280683	AT2G20590.1	No hits	Reticulon family protein	LOC_Os02g19990.2	reticulon domain containing protein, putative, expressed
Si018632m	Seita.1G136700	scaffold_1	13786501	13786751	8.60852	3.90167	4.83527	0.000562464	0.000388655	0.000395828	AT1G09310.1	No hits	Protein of unknown function, DUF538	LOC_Os07g02920.1	DUF538 domain containing protein, putative, expressed
Si019034m	No hits	scaffold_1	13791365	13791408	1.77021	-0.191747	0.730473	0.00101841	0.918574	0.645823	No hits	No hits	No hits	No hits	No hits
Si017185m	Seita.1G137500	scaffold_1	14070149	14070310	-0.199803	-1.68528	1.11636	0.876123	0.000184282	0.000149786	AT5G36160.1	No hits	Tyrosine transaminase family protein	LOC_Os02g20360.1	tyrosine aminotransferase, putative, expressed
Si018622m	No hits	scaffold_1	14215820	14216502	0.912988	1.34742	-0.951593	0.278548	0.000286636	0.946684	AT2G20560.1	No hits	DNAJ heat shock family protein	LOC_Os02g20394.1	dnaJ domain containing protein, expressed
Si020274m	No hits	scaffold_1	14278670	14278685	-1.10893	7.45025	-6.69694	0.760602	0.000404469	0.000645921	No hits	No hits	No hits	No hits	No hits
Si020473m	No hits	scaffold_1	14280289	14281101	10.2603	-2.8423	9.1899	0.74306	0.131859	0.000263502	No hits	No hits	No hits	No hits	No hits
Si020580m	No hits	scaffold_1	14430065	14430522	-7.92119	6.69045	-7.73577	0.223593	0.000434157	0.000597353	No hits	No hits	No hits	No hits	No hits
Si018101m	Seita.1G139500	scaffold_1	14503834	14503838	-1.22809	1.72341	-4.36325	0.000119905	0.000345691	0.000130112	AT2G20520.1	FLA6	FASCICLIN-like arabinogalactan 6	LOC_Os02g20540.1	fasciclin domain containing protein, expressed
Si018399m	Seita.1G140000	scaffold_1	14611759	14614145	-0.763745	-0.631643	-1.66651	0.56445	0.462717	0.000236258	AT4G35020.1	ARAC3,ATROP6,RAC3,RHO1PS,ROP6	RAC-like 3	LOC_Os02g20850.1	ras-related protein, putative, expressed
Si020638m	No hits	scaffold_1	14690339	14690883	1.96762	0.436221	-1.94923	0.000564568	0.0332433	0.295425	No hits	No hits	No hits	No hits	No hits
Si016521m	Seita.1G141600	scaffold_1	14773923	14773971	1.73126	1.21678	0.623749	0.00034135	0.000216939	0.426285	AT1G53590.1	NTMC2T6.1,NTMC2TYPE6.1	Calcium-dependent lipid-binding (CaLB domain) family protein	LOC_Os02g20970.1	C2 domain containing protein, putative, expressed
Si016722m	Seita.1G141700	scaffold_1	14867243	14867587	-0.47116	-0.160841	-1.1607	0.739408	0.61433	0.000254361	AT3G18170.1	No hits	Glycosyltransferase family 61 protein	LOC_Os02g22480.1	glycosyltransferase, putative, expressed
Si016951m	Seita.1G141900	scaffold_1	15085409	15087355	1.89552	1.39245	-0.117993	0.000175042	0.000174569	0.543727	AT3G59080.1	No hits	Eukaryotic aspartyl protease family protein	LOC_Os02g21040.1	aspartic proteinase nepenthesin precursor, putative, expressed
Si019542m	No hits	scaffold_1	15113857	15114262	-0.937618	-0.464808	-1.25405	0.516787	0.941888	0.000316614	No hits	No hits	No hits	LOC_Os03g62388.1	expressed protein
Si017997m	Seita.1G142400	scaffold_1	15137266	15138346	-0.265628	-2.03788	0.0585108	0.95588	0.000568197	0.478302	AT1G29950.1	No hits	basic helix-loop-helix (bHLH) DNA-binding superfamily protein	LOC_Os03g39432.2	CPuORF31 - conserved peptide uORF-containing transcript, expressed
Si017838m	No hits	scaffold_1	15153625	15154986	1.63912	0.753874	0.12128	0.000695086	0.0611487	0.05537	No hits	No hits	No hits	No hits	No hits
Si018866m	No hits	scaffold_1	15191882	15192408	5.45457	6.84769	0.485427	0.983631	0.000428358	0.922616	No hits	No hits	No hits	No hits	No hits
Si019249m	No hits	scaffold_1	15193046	15193216	0.884963	16.9743	0.485427	0.0515336	5.8623e-06	0.994908	No hits	No hits	No hits	No hits	No hits
Si018587m	Seita.1G143000	scaffold_1	15205671	15205954	1.94318	0.590017	0.0682742	6.45651e-05	0.517039	0.391383	AT5G54855.1	No hits	Pollen Ole e 1 allergen and extensin family protein	LOC_Os02g21280.1	POEI30 - Pollen Ole e I allergen and extensin family protein precursor, expressed
Si020434m	No hits	scaffold_1	15538845	15539129	2.09453	0.634538	0.7187	0.000146007	0.111862	0.758969	No hits	No hits	No hits	No hits	No hits
Si020466m	No hits	scaffold_1	15657785	15657883	7.22114	-2.10152	7.24242	0.0100798	0.000636982	0.386998	No hits	No hits	No hits	No hits	No hits
Si019024m	No hits	scaffold_1	15659444	15660029	0.377499	-7.3585	-0.0289183	0.0226622	0.000989794	0.849771	No hits	No hits	No hits	No hits	No hits
Si020533m	No hits	scaffold_1	15766428	15766817	-1.03989	-0.541067	-0.643068	7.82318e-05	0.384959	0.194464	No hits	No hits	No hits	No hits	No hits
Si019020m	No hits	scaffold_1	15773490	15774248	1.55442	0.592374	-0.695743	7.65442e-05	0.267767	0.362989	AT1G53520.1	No hits	Chalcone-flavanone isomerase family protein	LOC_Os02g21520.1	chalcone isomerase 3, putative, expressed
Si019938m	No hits	scaffold_1	15780601	15780777	-16.2963	0	-16.1109	0.920003	0.0998261	6.71083e-06	No hits	No hits	No hits	No hits	No hits
Si018658m	Seita.1G144400	scaffold_1	15910316	15910369	0.622192	0.00573462	-1.34195	0.935628	0.404518	0.000171578	AT3G14760.1	No hits	No hits	LOC_Os02g21640.1	expressed protein
Si018312m	Seita.1G144500	scaffold_1	15913775	15915326	-0.123097	-1.56318	-0.86028	0.681915	0.000616865	0.879242	AT5G42570.1	No hits	B-cell receptor-associated 31-like	LOC_Os02g21650.1	prefoldin, putative, expressed
Si018984m	Seita.1G144900	scaffold_1	16125098	16125171	2.00999	0.55675	-0.203787	0.000222324	0.293153	0.625488	No hits	No hits	No hits	No hits	No hits
Si020363m	No hits	scaffold_1	16127456	16127944	11.0321	1.37224	7.12618	0.000293756	0.123457	0.000342212	No hits	No hits	No hits	No hits	No hits
Si017549m	Seita.1G145200	scaffold_1	16169252	16169528	-3.32608	1.6512	-5.23596	0.313623	0.683318	0.000358898	AT5G45910.1	No hits	GDSL-like Lipase/Acylhydrolase superfamily protein	LOC_Os06g06290.1	GDSL-like lipase/acylhydrolase, putative, expressed
Si017886m	Seita.1G145900	scaffold_1	16653838	16653865	1.69883	0.0338176	0.61933	8.98006e-05	0.860962	0.38103	AT1G25682.1	No hits	Family of unknown function (DUF572)	LOC_Os02g21880.1	coiled-coil domain-containing protein, putative, expressed
Si018817m	No hits	scaffold_1	16766601	16766755	2.38753	0.581972	-0.0552483	0.000225049	0.298159	0.459414	No hits	No hits	No hits	No hits	No hits
Si019483m	No hits	scaffold_1	17203283	17203411	-0.293158	9.01675	-6.86433	0.610046	0.000325198	0.000641749	AT5G24920.1	AtGDU5,GDU5	glutamine dumper 5	LOC_Os06g44420.1	GDU1, putative, expressed
Si018106m	Seita.1G147500	scaffold_1	17425710	17425843	0.459737	-0.311211	-1.35879	0.272561	0.549676	0.000248563	AT3G59890.1	No hits	Dihydrodipicolinate reductase, bacterial/plant	LOC_Os02g24020.1	dihydrodipicolinate reductase, putative, expressed
Si017979m	Seita.1G147700	scaffold_1	17592904	17593031	1.46416	1.14558	-0.0494735	0.000214932	0.000186717	0.708794	AT5G61210.1	ATSNAP33,ATSNAP33B,SNAP33,SNP33	soluble N-ethylmaleimide-sensitive factor adaptor protein 33	LOC_Os02g24080.4	SNARE domain containing protein, putative, expressed
Si018362m	Seita.1G147800	scaffold_1	17629353	17629646	-0.342381	-0.0513286	-1.57246	0.138062	0.35394	0.000225859	AT3G18240.1	No hits	Ribosomal protein S24/S35, mitochondrial	LOC_Os08g40230.1	expressed protein
Si018008m	Seita.1G148400	scaffold_1	18122777	18123129	-0.377228	0.377229	-1.52243	0.81874	0.684877	0.000129705	AT1G23280.1	No hits	MAK16 protein-related	LOC_Os07g16950.4	Mak16 protein domain containing protein, expressed
Si018834m	Seita.1G149000	scaffold_1	18394971	18395416	0.477949	-2.02428	-2.52689	0.99237	0.0336196	0.000291274	AT1G75580.1	No hits	SAUR-like auxin-responsive protein family	LOC_Os02g24700.1	OsSAUR8 - Auxin-responsive SAUR gene family member, expressed
Si019642m	Seita.1G149100	scaffold_1	18451611	18451904	8.94452	2.65134	7.20624	0.000527806	0.000296011	0.00033989	AT1G75580.1	No hits	SAUR-like auxin-responsive protein family	LOC_Os02g24740.1	OsSAUR9 - Auxin-responsive SAUR gene family member, expressed
Si016988m	Seita.1G149300	scaffold_1	18795975	18796025	-1.12121	-0.606415	-0.760128	0.000179839	0.0900521	0.209224	AT1G20080.1	ATSYTB,NTMC2T1.2,NTMC2TYPE1.2,SYT2,SYTB	Calcium-dependent lipid-binding (CaLB domain) family protein	LOC_Os02g25060.1	NTMC2Type1.2 protein, putative, expressed
Si016308m	No hits	scaffold_1	19141585	19144333	-1.0589	2.16765	-4.08581	0.000567455	0.000497039	0.000390997	AT1G12380.1	No hits	No hits	LOC_Os02g25230.1	expressed protein
Si017678m	Seita.1G150500	scaffold_1	19873630	19874698	0.304691	-7.20458	1.62649	0.891681	0.000999207	0.000407239	AT5G55350.1	No hits	MBOAT (membrane bound O-acyl transferase) family protein	LOC_Os02g25700.1	O-acyltransferase, putative, expressed
Si017815m	No hits	scaffold_1	20824514	20824925	-1.27487	1.48249	-1.36502	0.849496	0.00042811	0.530417	AT5G55830.1	No hits	Concanavalin A-like lectin protein kinase family protein	LOC_Os02g26160.1	receptor lectin kinase like protein, putative, expressed
Si018761m	Seita.1G153100	scaffold_1	21140109	21140447	3.01682	-0.802432	3.21328	0.000286897	0.906979	0.000171632	AT5G24860.1	ATFPF1,FPF1	flowering promoting factor 1	LOC_Os02g26210.1	flowering promoting factor-like 1, putative, expressed
Si019894m	Seita.1G153600	scaffold_1	21253152	21253451	0.884963	-inf	7.12788	0.112395	0.39444	0.000342163	AT4G25845.1	No hits	No hits	LOC_Os02g26330.1	expressed protein
Si018986m	No hits	scaffold_1	21254572	21254765	0.429872	-17.3823	-0.333087	0.198084	3.90575e-06	0.108538	No hits	No hits	No hits	No hits	No hits
Si020458m	No hits	scaffold_1	21306468	21306887	-3.38281	7.34436	-8.7459	0.675386	0.000408881	0.000493346	No hits	No hits	No hits	No hits	No hits
Si020092m	No hits	scaffold_1	21324284	21325330	1.67404	3.04759	-1.90429	0.782996	0.650027	0.000485278	No hits	No hits	No hits	No hits	No hits
Si017889m	Seita.1G154200	scaffold_1	21364370	21364495	2.92303	4.29456	-2.43634	0.000440721	0.937978	0.000503993	AT4G31550.1	ATWRKY11,WRKY11	WRKY DNA-binding protein 11	LOC_Os04g21950.1	WRKY51, expressed
Si018731m	No hits	scaffold_1	21389684	21392457	2.12216	0.713229	1.18838	0.249298	0.259229	0.000392536	No hits	No hits	No hits	LOC_Os02g26404.2	expressed protein
Si018133m	No hits	scaffold_1	21395320	21399180	1.16745	4.20038	-1.75587	0.0439621	0.000297021	0.000464876	No hits	No hits	No hits	LOC_Os02g26400.2	nuclease, EndA/NucM family protein, expressed
Si020321m	No hits	scaffold_1	21397104	21397171	1.93409	-0.140814	1.56545	0.0004601	0.678917	0.000286691	No hits	No hits	No hits	No hits	No hits
Si019033m	Seita.1G154700	scaffold_1	21404034	21404070	-7.17304	-6.47226	-1.00078	0.190422	0.00101425	0.000434858	No hits	No hits	No hits	No hits	No hits
Si019509m	Seita.1G154900	scaffold_1	21408837	21409203	2.45409	0.49905	0.885748	0.000153221	0.604321	0.342279	AT5G48310.1	No hits	No hits	LOC_Os02g10490.1	expressed protein
Si019973m	Seita.1G155100	scaffold_1	21426317	21426520	1.09815	-0.137146	4	0.272002	0.966146	5.62146e-06	AT5G10695.1	No hits	No hits	LOC_Os06g44980.1	expressed protein
Si019836m	Seita.1G155200	scaffold_1	21426939	21427196	10.4106	-0.103507	10.7451	0.000364077	0.319949	0.849224	No hits	No hits	No hits	LOC_Os02g26470.1	expressed protein
Si020298m	No hits	scaffold_1	21592099	21592528	1.76042	0.124404	1.1682	0.708345	0.050495	0.000359792	AT2G26970.1	No hits	Polynucleotidyl transferase, ribonuclease H-like superfamily protein	LOC_Os04g23830.1	exonuclease, putative, expressed
Si018314m	Seita.1G156200	scaffold_1	21606310	21606350	2.09269	0.0493324	0.640572	1.24808e-05	0.805243	0.264331	AT4G31290.1	No hits	ChaC-like family protein	LOC_Os02g26700.1	cation transport regulator-like protein 1, putative, expressed
Si020316m	No hits	scaffold_1	21712285	21712886	3.07494	0.292508	2.29582	6.03545e-05	0.799196	7.12789e-05	No hits	No hits	No hits	No hits	No hits
Si020342m	No hits	scaffold_1	21714403	21714881	3.88757	0.718651	3.34051	0.000312021	0.0830004	0.000236507	No hits	No hits	No hits	No hits	No hits
Si019261m	Seita.1G156600	scaffold_1	21718754	21718816	2.63686	-0.122831	1.49402	4.39881e-05	0.448238	6.27288e-05	AT3G06950.1	No hits	Pseudouridine synthase family protein	LOC_Os05g19954.1	tRNA pseudouridine synthase family protein, putative, expressed
Si018837m	Seita.1G156800	scaffold_1	21727624	21728332	-0.644808	0.356841	-1.25925	0.999766	0.890068	0.000179126	No hits	No hits	No hits	LOC_Os02g24240.1	expressed protein
Si020414m	No hits	scaffold_1	21745320	21745853	1.39794	0.822532	-0.78224	0.000524919	0.254115	0.990465	No hits	No hits	No hits	No hits	No hits
Si016335m	Seita.1G158400	scaffold_1	22071589	22071666	-0.123742	0.634682	-1.62856	0.0900475	0.673287	0.000286259	AT4G24970.1	No hits	Histidine kinase-, DNA gyrase B-, and HSP90-like ATPase family protein	LOC_Os02g27000.1	ATP-binding region, ATPase-like domain containing protein, expressed
Si019135m	Seita.1G158500	scaffold_1	22082060	22084350	-1.15181	-0.617307	-0.266202	0.000463533	0.502369	0.67966	AT1G09900.1	No hits	Pentatricopeptide repeat (PPR-like) superfamily protein	LOC_Os02g27070.1	PPR repeat domain containing protein, putative, expressed
Si016901m	Seita.1G159200	scaffold_1	22199587	22199810	1.05126	-0.375254	0.583652	0.000122803	0.790155	0.669178	AT3G02750.1	No hits	Protein phosphatase 2C family protein	LOC_Os02g27220.1	protein phosphatase 2C, putative, expressed
Si017287m	No hits	scaffold_1	22356525	22356762	3.78734	4.27165	-1.3294	0.000867214	0.22359	0.510972	AT4G23180.1	CRK10,RLK4	cysteine-rich RLK (RECEPTOR-like protein kinase) 10	LOC_Os02g27310.1	TKL_IRAK_DUF26-lc.6 - DUF26 kinases have homology to DUF26 containing loci, expressed
Si017018m	Seita.1G159600	scaffold_1	22372479	22372608	1.68355	0.814559	1.57108	0.000507129	0.113201	0.000287239	AT1G05840.1	No hits	Eukaryotic aspartyl protease family protein	LOC_Os02g27360.1	aspartic proteinase-like protein 2 precursor, putative, expressed
Si018950m	No hits	scaffold_1	22449971	22450435	8.1438	-13.2877	9.00324	0.733739	0.00106275	0.000272476	No hits	No hits	No hits	No hits	No hits
Si017336m	Seita.1G160200	scaffold_1	22616024	22617725	-0.411359	-1.8814	-0.618809	0.885595	0.000625111	0.318588	AT3G25410.1	No hits	Sodium Bile acid symporter family	LOC_Os02g27490.1	bile acid sodium symporter family protein, putative, expressed
Si017924m	Seita.1G160400	scaffold_1	22635648	22635750	1.21628	-0.0902154	-1.08235	0.866287	0.0577095	0.000406749	AT3G07440.1	No hits	No hits	LOC_Os02g27740.1	expressed protein
Si018467m	Seita.1G161100	scaffold_1	22770037	22770366	0.890925	0.0248945	-1.21669	0.812664	0.610654	0.000238136	AT3G25400.1	No hits	No hits	LOC_Os02g27810.1	MazG nucleotide pyrophosphohydrolase domain containing protein, expressed
Si020417m	No hits	scaffold_1	22787949	22787951	8.09209	inf	0.485427	0.000613176	0.465647	0.22106	No hits	No hits	No hits	No hits	No hits
Si020301m	No hits	scaffold_1	22789570	22790117	3.22861	-1.42398	2.92676	0.000661671	0.000482932	0.000347165	No hits	No hits	No hits	No hits	No hits
Si016194m	Seita.1G161500	scaffold_1	22821392	22821673	1.48009	0.295018	0.393293	0.000404603	0.459976	0.78219	AT3G07400.1	No hits	lipase class 3 family protein	LOC_Os02g28040.1	lipase, putative, expressed
Si018532m	No hits	scaffold_1	22832901	22832972	0.970929	-0.11727	1.0167	0.783173	0.898597	0.000195992	No hits	No hits	No hits	No hits	No hits
Si020410m	No hits	scaffold_1	22860843	22860926	0.211052	1.14344	0.279352	0.790939	0.000294907	0.0584047	No hits	No hits	No hits	No hits	No hits
Si016903m	Seita.1G164900	scaffold_1	23750318	23750361	3.98182	2.6789	5.47721	0.39366	0.000441971	0.000382476	AT3G26300.1	CYP71B34	cytochrome P450, family 71, subfamily B, polypeptide 34	LOC_Os12g32850.1	cytochrome P450, putative, expressed
Si017244m	Seita.1G167000	scaffold_1	23947152	23948075	1.68776	0.226367	0.558901	0.00074628	0.0213084	0.991374	AT1G78750.1	No hits	F-box/RNI-like superfamily protein	LOC_Os11g09640.1	OsFBX408 - F-box domain containing protein, expressed
Si017493m	Seita.1G167300	scaffold_1	23966208	23966623	-1.12338	-1.21588	0.488611	0.00010502	7.20113e-05	0.310749	AT1G67480.1	No hits	Galactose oxidase/kelch repeat superfamily protein	LOC_Os02g30210.2	OsFBK7 - F-box domain and kelch repeat containing protein, expressed
Si018788m	Seita.1G168000	scaffold_1	24050821	24053384	0.941471	-0.0781216	1.63933	0.226369	0.402662	0.000165281	AT5G43260.1	No hits	chaperone protein dnaJ-related	LOC_Os02g30320.1	drought-induced protein 1, putative, expressed
Si019744m	No hits	scaffold_1	24181872	24182207	-2.99234	-0.0914009	-0.273911	6.20835e-05	0.933104	0.184889	AT3G27030.1	No hits	No hits	LOC_Os02g30600.1	expressed protein
Si017801m	Seita.1G169800	scaffold_1	24286632	24289851	-1.24616	0.59949	-1.67214	6.88018e-05	0.588579	7.56149e-05	AT5G50740.1	No hits	Heavy metal transport/detoxification superfamily protein	LOC_Os02g30650.1	heavy metal-associated domain containing protein, expressed
Si017708m	Seita.1G170200	scaffold_1	24335954	24336148	0.0206497	-1.29293	0.197452	0.385348	0.0005805	0.916147	AT1G14550.1	No hits	Peroxidase superfamily protein	LOC_Os05g04410.1	peroxidase precursor, putative, expressed
Si016065m	Seita.1G170500	scaffold_1	24368695	24368749	-0.628766	0.0495225	-2.67286	0.822524	0.0115914	0.000488673	AT1G08260.1	ABO4,EMB142,EMB2284,EMB529,ESD7,POL2A,TIL1	DNA polymerase epsilon catalytic subunit	LOC_Os02g30800.1	POLE1 - Putative DNA polymerase epsilon catalytic subunit, expressed
Si020217m	Seita.1G171000	scaffold_1	24404566	24406047	0.884963	6.82961	0.485427	0.63189	0.000429033	0.131134	AT4G20820.1	No hits	FAD-binding Berberine family protein	LOC_Os06g35700.1	reticuline oxidase-like protein precursor, putative, expressed
Si017295m	Seita.1G171400	scaffold_1	24527133	24529687	-0.77241	-0.00687531	-1.64763	0.661819	0.582167	0.000374018	AT4G05440.1	EDA35	temperature sensing protein-related	No hits	No hits
Si017821m	Seita.1G171800	scaffold_1	24630050	24630544	0.581508	2.98222	0.793902	0.0362632	0.000180077	0.899538	AT5G13170.1	SAG29	senescence-associated gene 29	LOC_Os02g30910.1	nodulin MtN3 family protein, putative, expressed
Si016892m	Seita.1G172000	scaffold_1	24667124	24667242	0.160447	1.69612	-1.85579	0.445677	0.000529378	0.000486988	AT3G10530.1	No hits	Transducin/WD40 repeat-like superfamily protein	LOC_Os01g08770.1	WD domain, G-beta repeat domain containing protein, expressed
Si017530m	Seita.1G172100	scaffold_1	24693404	24694612	-0.779563	0.783546	-1.19425	0.0421469	0.024	0.000371136	No hits	No hits	No hits	LOC_Os02g19200.1	OsFBX46 - F-box domain containing protein, expressed
Si017911m	Seita.1G172300	scaffold_1	24703731	24703793	1.08715	-0.151054	0.427113	0.000279433	0.234259	0.0426982	AT5G09380.1	No hits	RNA polymerase III RPC4	LOC_Os04g32350.1	RNA polymerase III RPC4 domain containing protein, expressed
Si019037m	No hits	scaffold_1	24728069	24728331	9.54461	0	0.485427	0.000462735	0.0322858	0.995031	No hits	No hits	No hits	No hits	No hits
Si018578m	Seita.1G172800	scaffold_1	24792950	24793200	1.88219	-0.481153	0.555994	0.000324118	0.736791	0.768637	AT5G13190.1	No hits	No hits	LOC_Os02g31100.1	LITAF-domain-containing protein, putative, expressed
Si018899m	No hits	scaffold_1	24809069	24809513	6.62411	7.93368	0.485427	0.540189	0.000382963	0.32229	No hits	No hits	No hits	No hits	No hits
Si020381m	No hits	scaffold_1	24903942	24904091	1.71563	-inf	-0.463746	0.000784138	0.590234	0.276266	No hits	No hits	No hits	No hits	No hits
Si016432m	Seita.1G173100	scaffold_1	24905562	24906824	1.05445	0.51375	-0.119103	0.000256088	0.776343	0.419795	AT3G26730.1	No hits	RING/U-box superfamily protein	LOC_Os02g31150.1	zinc finger, C3HC4 type domain containing protein, expressed
Si018289m	Seita.1G174600	scaffold_1	25143724	25143918	1.32305	0.102019	0.403562	0.00029596	0.972189	0.6238	AT1G12880.1	atnudt12,NUDT12	nudix hydrolase homolog 12	LOC_Os02g32060.2	hydrolase, NUDIX family, domain containing protein, expressed
Si019338m	Seita.1G174900	scaffold_1	25184737	25184940	-1.31885	-0.956976	1.15695	0.374847	0.294588	2.96756e-06	No hits	No hits	No hits	LOC_Os02g32009.1	expressed protein
Si020266m	No hits	scaffold_1	25353630	25353840	-2.51708	-0.635188	-3.17592	0.374742	0.735278	0.000404822	No hits	No hits	No hits	No hits	No hits
Si018016m	No hits	scaffold_1	25436720	25438367	-2.29269	-1.33445	-0.858197	0.433743	0.000521475	0.612264	No hits	No hits	No hits	No hits	No hits
Si016421m	Seita.1G177400	scaffold_1	25521117	25521185	-1.08246	0.119929	-1.53276	9.91737e-05	0.511391	9.41679e-05	AT5G36880.2	ACS	acetyl-CoA synthetase	LOC_Os02g32490.1	AMP-binding enzyme, putative, expressed
Si019351m	No hits	scaffold_1	25524354	25525220	-0.823984	0.162255	-1.07709	0.348734	0.12449	1.49262e-05	AT2G21130.1	No hits	Cyclophilin-like peptidyl-prolyl cis-trans isomerase family protein	LOC_Os02g02890.1	peptidyl-prolyl cis-trans isomerase, putative, expressed
Si016236m	Seita.1G177700	scaffold_1	25561493	25561601	1.55603	2.20621	-0.0947577	0.000303037	0.00017641	0.530564	AT5G51070.1	CLPD,ERD1,SAG15	Clp ATPase	LOC_Os02g32520.1	ERD1 protein, chloroplast precursor, putative, expressed
Si016943m	Seita.1G178400	scaffold_1	25686720	25690344	2.24355	0.0888489	1.22068	0.000774802	0.28778	0.000409414	AT5G03720.1	AT-HSFA3,HSFA3	heat shock transcription factor A3	LOC_Os02g32590.1	HSF-type DNA-binding domain containing protein, expressed
Si017980m	Seita.1G178800	scaffold_1	25742592	25745146	3.26144	-0.708051	2.87357	0.000412572	0.26035	0.000269789	AT3G05200.1	ATL6	RING/U-box superfamily protein	LOC_Os02g45390.1	RING-H2 finger protein, putative, expressed
Si018476m	Seita.1G178900	scaffold_1	25748417	25749600	-0.538404	0.506491	-2.15152	0.419883	0.862005	0.000336966	AT2G36410.2	No hits	Family of unknown function (DUF662)	LOC_Os02g32650.1	expressed protein
Si017087m	Seita.1G179300	scaffold_1	25808328	25808596	-1.02975	-0.151994	-0.611528	9.70096e-05	0.262346	0.313144	AT5G07720.1	No hits	Galactosyl transferase GMA12/MNN10 family protein	LOC_Os02g32750.1	glycosyltransferase, putative, expressed
Si019566m	Seita.1G179400	scaffold_1	25809585	25811981	-2.43015	-0.772402	-0.671061	0.000893916	0.378112	0.656619	AT4G13650.1	No hits	Pentatricopeptide repeat (PPR) superfamily protein	LOC_Os02g32780.1	pentatricopeptide, putative, expressed
Si018567m	Seita.1G179500	scaffold_1	25814452	25814607	-1.55605	0.736679	-1.76005	4.34202e-05	0.237761	4.04094e-05	AT3G56240.1	CCH	copper chaperone	LOC_Os02g32814.1	heavy metal-associated domain containing protein, expressed
Si018856m	Seita.1G179800	scaffold_1	25845830	25845840	-9.38837	inf	-9.20294	0.70595	0.789657	0.000431536	AT3G52770.1	ZPR3	protein binding	LOC_Os04g33560.1	expressed protein
Si017561m	Seita.1G180500	scaffold_1	26013336	26013497	0.90431	1.30967	-1.06761	0.335082	0.000200844	0.000205222	AT3G48410.1	No hits	alpha/beta-Hydrolases superfamily protein	LOC_Os02g32970.1	hydrolase, alpha/beta fold family protein, putative, expressed
Si018263m	Seita.1G180600	scaffold_1	26014526	26015658	0.287943	-0.0972087	-1.40543	0.239422	0.399187	0.000200222	AT3G10080.1	No hits	RmlC-like cupins superfamily protein	LOC_Os02g32980.1	Cupin domain containing protein, expressed
Si017435m	Seita.1G181600	scaffold_1	26105386	26105574	1.07253	0.637255	-1.04902	0.000709141	0.934929	0.154408	AT3G60500.1	CER7,G3	3\'-5\'-exoribonuclease family protein	LOC_Os02g34570.1	exosome complex exonuclease, putative, expressed
Si016754m	Seita.1G181700	scaffold_1	26130746	26130931	0.737524	1.77237	-0.337094	0.354982	0.000107764	0.492378	AT3G52600.1	AtcwINV2,CWINV2	cell wall invertase 2	LOC_Os04g33740.1	glycosyl hydrolases, putative, expressed
Si018097m	No hits	scaffold_1	26228779	26230145	2.85003	1.83052	0.192734	0.00058698	0.805061	0.102925	AT5G06270.1	No hits	No hits	LOC_Os02g33330.1	expressed protein
Si018442m	Seita.1G182700	scaffold_1	26244684	26244868	5.08566	-0.569682	3.21801	0.000501322	0.941171	0.000378602	AT5G46940.1	No hits	Plant invertase/pectin methylesterase inhibitor superfamily protein	LOC_Os02g33380.1	pectinesterase inhibitor domain containing protein, putative, expressed
Si019773m	No hits	scaffold_1	26459667	26462712	-1.15541	-0.717597	-0.371316	6.66777e-06	0.508386	0.194518	AT5G06290.1	2-Cys Prx B,2CPB	2-cysteine peroxiredoxin B	LOC_Os02g33450.1	peroxiredoxin, putative, expressed
Si019205m	Seita.1G184100	scaffold_1	26480905	26484005	1.78525	3.57156	-3.51271	0.655152	0.977418	0.00057139	AT3G52490.1	No hits	Double Clp-N motif-containing P-loop nucleoside triphosphate hydrolases superfamily protein	LOC_Os04g23220.1	expressed protein
Si018341m	Seita.1G184500	scaffold_1	26536975	26537182	-0.878314	-0.891112	-2.13024	0.192296	0.303909	3.617e-05	AT3G11660.1	NHL1	NDR1/HIN1-like 1	LOC_Os02g33550.1	harpin-induced protein 1 domain containing protein, expressed
Si017274m	Seita.1G185100	scaffold_1	26614799	26615036	4.84457	1.77083	3.99704	0.839498	0.000486372	0.000401451	AT2G35930.1	PUB23	plant U-box 23	LOC_Os02g33590.1	U-box domain-containing protein, putative, expressed
Si020375m	No hits	scaffold_1	26638628	26639126	7.6014	7.0428	0.485427	0.707774	0.00042093	0.0330292	No hits	No hits	No hits	No hits	No hits
Si016747m	Seita.1G185400	scaffold_1	26649214	26649581	-0.690342	0.759006	-1.57906	0.46615	0.953929	0.000126195	AT3G18180.1	No hits	Glycosyltransferase family 61 protein	LOC_Os02g22380.1	glycosyltransferase protein, putative, expressed
Si020590m	No hits	scaffold_1	26733135	26733646	2.87934	2.64786	-0.00646409	0.000539392	0.000361462	0.592277	No hits	No hits	No hits	No hits	No hits
Si018630m	Seita.1G186000	scaffold_1	26733677	26733925	1.47497	1.51006	-0.32481	0.775797	0.00052885	0.648833	No hits	No hits	No hits	No hits	No hits
Si017178m	Seita.1G186400	scaffold_1	26823396	26823630	1.46094	3.0024	-0.687467	0.661826	0.000458926	0.155496	AT3G05200.1	ATL6	RING/U-box superfamily protein	LOC_Os02g52210.1	zinc finger, C3HC4 type domain containing protein, expressed
Si019787m	No hits	scaffold_1	26911853	26912347	-2.55378	0.920054	-4.03051	2.54873e-05	0.555098	2.64186e-05	AT1G09200.1	No hits	Histone superfamily protein	LOC_Os04g34240.1	histone H3, putative, expressed
Si018519m	Seita.1G187000	scaffold_1	26928504	26929481	-0.351214	0.329021	-1.13335	0.0796911	0.478719	0.000275992	No hits	No hits	No hits	LOC_Os02g33780.1	serine-aspartate repeat-containing protein I precursor, putative, expressed
Si016952m	Seita.1G188900	scaffold_1	27152144	27152353	-0.599929	0.914362	-1.43079	0.481221	0.357128	0.000414515	AT1G01540.2	No hits	Protein kinase superfamily protein	LOC_Os02g34430.1	serine/threonine-protein kinase, putative, expressed
Si016111m	Seita.1G189000	scaffold_1	27161901	27161933	-0.960266	1.09981	-1.92912	0.661079	0.804508	0.000492947	AT5G45520.1	No hits	Leucine-rich repeat (LRR) family protein	LOC_Os02g34490.1	Leucine Rich Repeat family protein, expressed
Si016444m	Seita.1G189200	scaffold_1	27175519	27180049	-0.767248	0.500432	-1.17188	0.989665	0.0662428	0.000332751	No hits	No hits	No hits	LOC_Os02g34500.1	expressed protein
Si020270m	No hits	scaffold_1	27304570	27304849	2.76697	1.02976	2.05339	0.000362194	0.000190594	0.000270864	No hits	No hits	No hits	LOC_Os02g34640.1	expressed protein
Si020394m	No hits	scaffold_1	27343961	27344585	-5.19949	7.69954	-5.01406	0.573894	0.000393672	0.624941	No hits	No hits	No hits	No hits	No hits
Si016733m	Seita.1G191300	scaffold_1	27360771	27360923	-1.40118	1.06961	-3.18471	0.000580961	0.000516597	0.000363327	AT1G10950.1	AtTMN1,TMN1	transmembrane nine 1	LOC_Os02g34690.1	transmembrane 9 superfamily member, putative, expressed
Si016732m	Seita.1G191400	scaffold_1	27366540	27366630	-0.505842	0.428501	-1.31607	0.830043	0.820264	0.000460715	AT2G29760.1	OTP81	Tetratricopeptide repeat (TPR)-like superfamily protein	LOC_Os02g34700.1	expressed protein
Si020403m	No hits	scaffold_1	27367437	27367871	9.44029	0	0.485427	0.000474311	0.861215	0.587959	No hits	No hits	No hits	No hits	No hits
Si020281m	No hits	scaffold_1	27395702	27395712	2.36021	-0.196108	1.31044	0.000482792	0.520513	0.334534	No hits	No hits	No hits	No hits	No hits
Si020273m	No hits	scaffold_1	27406185	27406895	1.01535	-2.12194	0.692718	0.000478486	0.000428746	0.896709	No hits	No hits	No hits	No hits	No hits
Si017343m	Seita.1G192000	scaffold_1	27409483	27409722	-0.509968	0.332993	-1.16916	0.214155	0.0968501	0.000335924	AT1G21710.1	ATOGG1,OGG1	8-oxoguanine-DNA glycosylase 1	LOC_Os02g34750.1	leucine-rich repeat receptor-like protein kinase 1, putative, expressed
Si020336m	No hits	scaffold_1	27418260	27418718	-7.98792	-inf	-1.8226	0.663462	0.886089	0.000413377	No hits	No hits	No hits	No hits	No hits
Si019450m	Seita.1G192500	scaffold_1	27448172	27448648	-1.63205	0	-8.11019	0.187056	0.653172	0.000565211	No hits	No hits	No hits	LOC_Os02g34870.1	expressed protein
Si017902m	Seita.1G192900	scaffold_1	27486375	27486454	0.10739	1.07455	-1.14007	0.464859	0.000366208	0.000328449	AT5G22370.1	EMB1705,QQT1	P-loop containing nucleoside triphosphate hydrolases superfamily protein	LOC_Os02g34950.1	ATP binding protein, putative, expressed
Si016770m	No hits	scaffold_1	27542408	27542441	0.139309	1.00516	0.55308	0.991062	0.000447498	0.685492	No hits	No hits	No hits	No hits	No hits
Si017084m	Seita.1G193700	scaffold_1	27550583	27553741	0.834998	-1.93461	0.113967	0.733155	0.000545843	0.589592	AT3G26410.1	No hits	methyltransferases;nucleic acid binding	LOC_Os02g35060.1	RNA methyltransferase protein, putative, expressed
Si017650m	Seita.1G194300	scaffold_1	27599117	27599419	-0.921446	0.0427511	-1.30167	0.622034	0.882108	0.000277844	AT4G39920.1	POR,TFC C	C-CAP/cofactor C-like domain-containing protein	LOC_Os02g35110.1	tubulin binding cofactor C, putative, expressed
Si018243m	Seita.1G195000	scaffold_1	27657377	27657509	0.158869	-1.0455	-0.552734	0.628048	0.000230376	0.518897	AT1G59940.1	ARR3	response regulator 3	LOC_Os02g35180.1	OsRR2 type-A response regulator, expressed
Si016530m	Seita.1G195300	scaffold_1	27682304	27682370	0.951781	1.89446	-0.581226	0.647731	0.000367311	0.383134	AT1G10320.1	No hits	Zinc finger C-x8-C-x5-C-x3-H type family protein	LOC_Os02g35150.1	splicing factor U2AF, putative, expressed
Si019987m	Seita.1G195600	scaffold_1	27705165	27705500	0.884963	-7.17448	7.17448	0.631081	0.00100077	0.000340816	AT2G34250.1	No hits	SecY protein transport family protein	LOC_Os03g11440.1	protein transport protein Sec61 subunit alpha, putative, expressed
Si016462m	Seita.1G195800	scaffold_1	27722067	27722210	1.23795	-0.545118	1.09179	0.344274	0.759944	4.62846e-05	AT2G30390.1	ATFC-II,FC-II,FC2	ferrochelatase 2	LOC_Os05g29760.1	ferrochelatase-2, chloroplast precursor, putative, expressed
Si018781m	Seita.1G196000	scaffold_1	27731361	27732129	1.74363	0.0499485	1.20243	7.74103e-05	0.456963	7.75375e-05	AT4G10100.1	CNX7,SIR5	co-factor for nitrate, reductase and xanthine dehydrogenase 7	LOC_Os02g35200.1	VP15, putative, expressed
Si016796m	Seita.1G196200	scaffold_1	27736416	27740366	-1.12162	-1.23549	-2.88736	0.000742071	0.514327	0.000412896	AT1G70950.1	No hits	TPX2 (targeting protein for Xklp2) protein family	LOC_Os02g35230.1	expressed protein
Si019452m	No hits	scaffold_1	27772677	27773432	0.450238	-0.36324	-2.18931	0.135941	0.0947115	0.000362848	AT4G15760.1	MO1	monooxygenase 1	LOC_Os02g27200.1	expressed protein
Si018207m	No hits	scaffold_1	27778456	27778602	0.0962476	0.975684	-1.12987	0.882909	0.526068	0.000354893	AT4G15760.1	MO1	monooxygenase 1	LOC_Os02g27200.1	expressed protein
Si019840m	Seita.1G196700	scaffold_1	27791944	27792214	1	0.236722	0.0231037	0.000368408	0.74083	0.147349	AT1G76690.1	ATOPR2,OPR2	12-oxophytodienoate reductase 2	LOC_Os02g35310.1	12-oxophytodienoate reductase, putative, expressed
Si016763m	Seita.1G197200	scaffold_1	27834698	27834932	-0.664227	0.763402	-2.48794	0.626189	0.590777	0.000414748	AT2G31270.1	ATCDT1A,CDT1,CDT1A	homolog of yeast CDT1 A	LOC_Os04g10650.1	CDT1A - Putative DNA replication initiation protein, expressed
Si018127m	Seita.1G197500	scaffold_1	27847485	27847737	2.73555	1.83644	0.128896	0.000508618	0.000394375	0.128009	AT1G53820.1	No hits	RING/U-box superfamily protein	LOC_Os02g35329.1	RING-H2 finger protein ATL3F, putative, expressed
Si017861m	Seita.1G197600	scaffold_1	27850066	27851004	0.36967	1.29734	-1.81543	0.449874	0.000496918	0.000431286	AT1G72310.1	ATL3	RING/U-box superfamily protein	LOC_Os02g35347.1	RING-H2 finger protein ATL3F, putative
Si018823m	No hits	scaffold_1	27937458	27938592	8.64277	-0.0546931	7.22773	0.000558992	0.992015	0.000339259	No hits	No hits	No hits	No hits	No hits
Si017007m	Seita.1G198500	scaffold_1	27942479	27942536	3.02708	2.05127	1.1796	0.000537959	0.000315735	0.00039563	AT4G02600.1	ATMLO1,MLO1	Seven transmembrane MLO family protein	LOC_Os01g66510.1	MLO domain containing protein, putative, expressed
Si017571m	Seita.1G198600	scaffold_1	27946372	27950637	-1	-0.228806	-0.0416765	6.38557e-05	0.873878	0.935496	AT3G25530.1	ATGHBDH,GHBDH,GLYR1,GR1	glyoxylate reductase 1	LOC_Os02g35500.1	NAD binding domain of 6-phosphogluconate dehydrogenase containing protein, expressed
Si020325m	No hits	scaffold_1	27977900	27978205	-8.40905	0	-8.22363	0.432371	0.672941	0.000553902	No hits	No hits	No hits	No hits	No hits
Si018265m	No hits	scaffold_1	27986417	27987294	7.6588	-3.05392	7.09193	0.123796	0.000702305	0.000343191	AT1G11350.1	CBRLK1,RKS2,SD1-13	S-domain-1 13	LOC_Os02g48080.1	cysteine-rich receptor-like protein kinase 7 precursor, putative, expressed
Si016939m	Seita.1G200500	scaffold_1	28037343	28037438	1.72612	0.36974	1.49913	0.000308019	0.553508	0.000211979	AT5G58010.1	LRL3	LJRHL1-like 3	LOC_Os02g35660.1	PTF1, putative, expressed
Si019736m	Seita.1G201700	scaffold_1	28160352	28160691	0.358346	1.81939	-1.22772	0.887243	0.000436228	0.000429619	AT5G06710.1	HAT14	homeobox from Arabidopsis thaliana	LOC_Os02g35770.1	homeobox associated leucine zipper, putative, expressed
Si018018m	Seita.1G202000	scaffold_1	28178741	28178777	1.69308	-0.140702	0.47266	0.000333709	0.316719	0.904816	AT3G54170.1	ATFIP37,FIP37	FKBP12 interacting protein 37	LOC_Os06g27970.1	FKBP12-interacting protein of 37 kDa, putative, expressed
Si017166m	Seita.1G202300	scaffold_1	28229105	28231880	2.60418	0.671388	1.45878	0.000360753	0.755942	0.000298284	AT3G20300.1	No hits	Protein of unknown function (DUF3537)	LOC_Os02g35830.1	extracellular ligand-gated ion channel, putative, expressed
Si019664m	No hits	scaffold_1	28254213	28255867	1.28011	0.293323	0.0620012	2.11856e-05	0.976649	0.396759	AT1G36980.1	No hits	No hits	LOC_Os02g35880.1	salt tolerant protein, putative, expressed
Si017272m	Seita.1G203200	scaffold_1	28280580	28280741	1.5943	-0.356987	-0.355842	8.3929e-05	0.35574	0.630093	AT1G47500.1	ATRBP47C\',RBP47C\'	RNA-binding protein 47C\'	LOC_Os04g37690.1	RNA recognition motif containing protein, putative, expressed
Si018940m	No hits	scaffold_1	28281318	28281842	8.54295	0.974736	7.10251	0.955428	0.935243	0.00034289	No hits	No hits	No hits	No hits	No hits
Si016784m	Seita.1G203300	scaffold_1	28287418	28287749	1.70687	0.689195	0.99798	0.000550257	0.233888	0.230923	AT5G57580.1	No hits	Calmodulin-binding protein	LOC_Os11g44310.1	calmodulin binding protein, putative, expressed
Si017795m	Seita.1G203900	scaffold_1	28335992	28336413	3.15301	1.2491	0.626251	0.000349649	0.000349977	0.480703	AT1G72220.1	No hits	RING/U-box superfamily protein	LOC_Os02g36330.1	RING-H2 finger protein ATL1O, putative, expressed
Si016820m	Seita.1G204000	scaffold_1	28342407	28342432	1.23869	0.162625	-0.0515829	0.000108928	0.493452	0.44179	AT5G64300.1	ATGCH,ATRIBA1,GCH,RFD1	GTP cyclohydrolase II	LOC_Os02g36340.1	riboflavin biosynthesis protein ribAB, chloroplast precursor, putative, expressed
Si018284m	No hits	scaffold_1	28346475	28349799	2.27658	0.560459	1.14666	0.000240463	0.966555	0.00023344	AT4G40030.2	No hits	Histone superfamily protein	LOC_Os06g04030.1	histone H3, putative, expressed
Si016793m	Seita.1G204200	scaffold_1	28354510	28355095	-0.0259732	1.96104	-1.39409	0.766781	0.000521818	0.000494092	AT4G40020.1	No hits	Myosin heavy chain-related protein	LOC_Os02g36350.1	expressed protein
Si020153m	Seita.1G204300	scaffold_1	28355424	28356525	-6.06153	-inf	-2.44403	0.468629	0.949808	0.000525872	No hits	No hits	No hits	LOC_Os03g49690.1	expressed protein
Si017426m	Seita.1G204400	scaffold_1	28358276	28360150	2.83945	1.91124	1.18265	0.000782037	0.529576	0.000433329	AT1G22360.1	AtUGT85A2,UGT85A2	UDP-glucosyl transferase 85A2	LOC_Os02g28900.1	cytokinin-O-glucosyltransferase 2, putative, expressed
Si018985m	No hits	scaffold_1	28382859	28383523	1.76899	0.0786216	0.51867	0.000136484	0.972787	0.359273	No hits	No hits	No hits	No hits	No hits
Si017320m	Seita.1G204800	scaffold_1	28390727	28390825	2.30492	0.631238	0.800414	0.000316053	0.990591	0.0230067	AT4G39910.1	ATUBP3,UBP3	ubiquitin-specific protease 3	LOC_Os02g36400.1	ubiquitin carboxyl-terminal hydrolase domain containing protein, expressed
Si018640m	Seita.1G205300	scaffold_1	28438685	28438976	0.824216	0.0213374	-1.03251	0.261142	0.137264	2.90027e-05	AT2G32060.1	No hits	Ribosomal protein L7Ae/L30e/S12e/Gadd45 family protein	LOC_Os07g05580.1	ribosomal protein L7Ae, putative, expressed
Si018230m	Seita.1G205400	scaffold_1	28449902	28450174	-0.555644	0.0608454	-1.92377	0.985635	0.400157	0.000349736	AT4G39860.1	No hits	No hits	LOC_Os02g36500.1	expressed protein
Si018897m	Seita.1G206000	scaffold_1	28508893	28508964	3.28467	0.346158	0.906988	0.000168857	0.274073	0.542075	No hits	No hits	No hits	LOC_Os02g36530.1	expressed protein
Si020599m	No hits	scaffold_1	28513816	28513844	2.41415	0.941376	1.06969	0.000957878	0.961813	0.817619	No hits	No hits	No hits	No hits	No hits
Si019137m	Seita.1G206400	scaffold_1	28524444	28524496	-1.87358	0.364716	-2.10598	0.000449148	0.833195	0.00027632	AT1G12350.1	ATCOAB,COAB	4-phospho-panto-thenoylcysteine synthetase	LOC_Os02g36550.1	phosphopantothenate--cysteine ligase, putative, expressed
Si016889m	Seita.1G207000	scaffold_1	28584486	28584563	-1.36915	-0.897356	0.674385	0.000307791	0.409518	0.713274	AT2G02860.1	ATSUC3,ATSUT2,SUC3,SUT2	sucrose transporter 2	LOC_Os02g36700.1	sucrose transporter BoSUT1, putative, expressed
Si018174m	Seita.1G207100	scaffold_1	28589004	28589064	1.07629	-0.413387	-0.0226578	7.15215e-05	0.146984	0.428062	AT1G18800.1	NRP2	NAP1-related protein 2	LOC_Os02g36710.1	SET, putative, expressed
Si020601m	No hits	scaffold_1	28614958	28615506	2.49474	1.86252	-0.467	0.000538784	0.992978	0.91575	No hits	No hits	No hits	No hits	No hits
Si018848m	Seita.1G207300	scaffold_1	28627047	28627365	-2.19809	6.91426	-9.20051	0.274925	0.000425854	0.000431878	No hits	No hits	No hits	LOC_Os02g36730.1	expressed protein
Si017736m	Seita.1G207600	scaffold_1	28670953	28671079	0.325593	-1.33147	0.43589	0.453737	0.000236401	0.291947	AT2G03050.1	EMB93,SOLDAT10	Mitochondrial transcription termination factor family protein	LOC_Os02g36780.1	mTERF domain containing protein, expressed
Si017025m	Seita.1G208100	scaffold_1	28716400	28718150	1.90633	1.39279	1.40131	0.553567	0.144861	0.000321047	AT1G22360.1	AtUGT85A2,UGT85A2	UDP-glucosyl transferase 85A2	LOC_Os02g36810.1	cytokinin-O-glucosyltransferase 2, putative, expressed
Si016991m	Seita.1G208400	scaffold_1	28743695	28743921	1.549	0.0478038	1.84393	0.443576	0.16156	0.000393464	AT1G22400.1	ATUGT85A1,UGT85A1	UDP-Glycosyltransferase superfamily protein	LOC_Os02g36840.1	cytokinin-O-glucosyltransferase 2, putative, expressed
Si018725m	Seita.1G208600	scaffold_1	28761431	28761793	1.84325	8.08173	-6.66452	0.229079	0.000375887	0.000646589	No hits	No hits	No hits	No hits	No hits
Si018450m	No hits	scaffold_1	28763199	28764843	3.1327	-inf	3.37179	0.282584	0.629024	0.000371584	No hits	No hits	No hits	No hits	No hits
Si018108m	Seita.1G208800	scaffold_1	28778280	28778752	1.1955	0.369027	0.625815	0.000168705	0.370532	0.312031	AT1G18720.1	No hits	Protein of unknown function (DUF962)	LOC_Os02g36870.1	YGL010w, putative, expressed
Si017567m	Seita.1G209000	scaffold_1	28799813	28800117	1.15855	1.94812	0.243693	0.288942	0.000167227	0.644497	AT5G61430.1	ANAC100,ATNAC5,NAC100	NAC domain containing protein 100	LOC_Os02g36880.1	No apical meristem protein, putative, expressed
Si017851m	Seita.1G209100	scaffold_1	28809913	28810048	0.0669027	0.822293	-2.51536	0.782484	0.796082	0.000235074	AT5G15310.1	ATMIXTA,ATMYB16,MYB16	myb domain protein 16	LOC_Os02g36890.1	MYB family transcription factor, putative, expressed
Si019337m	No hits	scaffold_1	28835237	28835416	-14.72	0.555024	-1.30473	0.63326	0.157824	1.39116e-05	AT3G57230.2	AGL16	AGAMOUS-like 16	LOC_Os04g38770.1	OsMADS61 - MADS-box family gene with MIKCc type-box, expressed
Si019862m	No hits	scaffold_1	28841013	28841054	2.76669	-1.34983	3.45814	0.000865341	0.582022	0.259231	AT3G57230.1	AGL16	AGAMOUS-like 16	LOC_Os02g36924.1	OsMADS27 - MADS-box family gene with MIKCc type-box, expressed
Si017030m	Seita.1G209600	scaffold_1	28866989	28867518	1.11979	0.000504516	0.591181	0.000397936	0.991958	0.523627	AT1G65040.2	No hits	RING/U-box superfamily protein	LOC_Os06g19680.1	zinc finger, C3HC4 type domain containing protein, expressed
Si020169m	Seita.1G209700	scaffold_1	28870163	28870783	1.10848	-0.661092	1.18117	0.328774	0.131826	0.000117861	AT1G14870.1	PCR2	PLANT CADMIUM RESISTANCE 2	LOC_Os02g36940.1	uncharacterized Cys-rich domain containing protein, putative, expressed
Si018025m	Seita.1G210300	scaffold_1	28895904	28896034	2.18831	1.2605	0.283762	8.00481e-05	8.41094e-05	0.98601	AT5G40770.1	ATPHB3,PHB3	prohibitin 3	LOC_Os02g37000.1	mitochondrial prohibitin complex protein 1, putative, expressed
Si016853m	Seita.1G210400	scaffold_1	28901974	28904949	0.931762	1.08785	-0.699315	0.0493702	0.00049222	0.295614	No hits	No hits	No hits	LOC_Os02g37020.1	expressed protein
Si016319m	Seita.1G211500	scaffold_1	29045977	29048439	-1.53125	-0.737817	-2.76421	0.0357005	0.987819	0.000527881	AT5G65560.1	No hits	Pentatricopeptide repeat (PPR) superfamily protein	LOC_Os02g37140.2	expressed protein
Si018231m	Seita.1G211600	scaffold_1	29052150	29052247	1.19087	0.177127	-0.551167	0.000250344	0.115397	0.418593	AT3G07640.1	No hits	No hits	LOC_Os02g37150.1	expressed protein
Si019791m	Seita.1G211700	scaffold_1	29055303	29055381	2.13212	0.897448	0.675577	0.000186473	0.0477577	0.387004	AT4G05030.1	No hits	Copper transport protein family	LOC_Os02g37160.1	heavy metal transport/detoxification protein, putative, expressed
Si018549m	Seita.1G211800	scaffold_1	29072356	29073272	0.444454	2.16763	-0.932233	0.546592	0.000245165	0.260255	AT4G05030.1	No hits	Copper transport protein family	LOC_Os02g37180.1	expressed protein
Si018698m	Seita.1G212000	scaffold_1	29080045	29080419	1.70916	-2.02532	0.645236	0.000634622	0.000579253	0.106178	AT4G05030.1	No hits	Copper transport protein family	LOC_Os02g37300.1	heavy metal associated domain containing protein, expressed
Si019217m	No hits	scaffold_1	29100566	29100934	1.72944	0.036677	0.225792	6.45497e-05	0.99838	0.475017	AT3G20180.1	No hits	Copper transport protein family	LOC_Os02g37290.1	heavy metal associated domain containing protein, expressed
Si017663m	Seita.1G212400	scaffold_1	29114721	29121879	-0.194504	-0.561786	-2.3524	0.738576	0.48019	0.000430963	AT3G20800.1	No hits	Cell differentiation, Rcd1-like protein	LOC_Os04g52340.1	expressed protein
Si016242m	Seita.1G213900	scaffold_1	29338866	29338978	-0.926769	-0.103668	-1.33012	0.675952	0.706309	9.98246e-05	AT5G55480.1	SVL1	SHV3-like 1	LOC_Os02g37590.1	glycerophosphoryl diester phosphodiesterase family protein, putative, expressed
Si017089m	Seita.1G214300	scaffold_1	29397244	29397532	2.29352	0.569052	1.29164	0.000350933	0.449744	0.000283501	AT3G02100.1	No hits	UDP-Glycosyltransferase superfamily protein	LOC_Os10g17489.1	UDP-glucoronosyl and UDP-glucosyl transferase domain containing protein, expressed
Si018337m	Seita.1G214400	scaffold_1	29449814	29449874	-2.42525	inf	-7.97562	0.0206798	0.537789	0.000577691	AT2G42260.1	PYM,UVI4	uv-b-insensitive 4	LOC_Os02g37850.2	expressed protein
Si017288m	No hits	scaffold_1	29455429	29455506	-1.37842	0	-5.85295	0.302554	0.677504	0.000651007	AT4G22910.1	CCS52A1,FZR2	FIZZY-related 2	LOC_Os03g03150.1	WD repeat-containing protein, putative, expressed
Si018387m	Seita.1G214700	scaffold_1	29464039	29464095	-1.4213	1.16848	-3.05254	0.964513	0.892142	0.000408961	No hits	No hits	No hits	LOC_Os02g37850.2	expressed protein
Si017799m	Seita.1G215000	scaffold_1	29481297	29481365	1.10281	-0.574666	-0.428149	0.000192164	0.351262	0.938132	AT3G15460.1	No hits	Ribosomal RNA processing Brix domain protein	LOC_Os02g37870.1	Brix domain containing protein, putative, expressed
Si017200m	Seita.1G215300	scaffold_1	29505514	29505635	-0.202913	2.42792	-2.86342	0.971767	0.000490533	0.000476789	AT5G42370.1	No hits	Calcineurin-like metallo-phosphoesterase superfamily protein	LOC_Os02g37910.1	expressed protein
Si017162m	Seita.1G215400	scaffold_1	29509491	29509738	1.629	0.02146	0.508224	0.000195092	0.417213	0.456049	AT3G22990.1	LFR	ARM repeat superfamily protein	LOC_Os07g41900.1	expressed protein
Si018702m	Seita.1G215600	scaffold_1	29523414	29526468	0.692998	1.42692	-0.315761	0.845945	0.00012324	0.49551	AT5G27760.1	No hits	Hypoxia-responsive family protein	LOC_Os02g37930.1	hypoxia-responsive family protein, putative, expressed
Si020094m	Seita.1G215900	scaffold_1	29538514	29539051	0.500883	-0.260601	1.26654	0.884281	0.378189	5.64642e-05	AT1G22160.1	No hits	Protein of unknown function (DUF581)	LOC_Os02g37970.1	DUF581 domain containing protein, expressed
Si019358m	No hits	scaffold_1	29548050	29550128	2.64234	0.262555	1.53593	0.000229096	0.609175	0.000227157	No hits	No hits	No hits	No hits	No hits
Si016680m	Seita.1G216000	scaffold_1	29552352	29553320	-0.756784	-0.153226	-1.19912	0.251387	0.0736271	0.0002211	AT5G10200.1	No hits	ARM-repeat/Tetratricopeptide repeat (TPR)-like protein	LOC_Os05g34820.1	expressed protein
Si016769m	Seita.1G216200	scaffold_1	29566268	29569606	-1.37879	-0.62967	0.0367779	0.000212306	0.928254	0.896558	AT3G26570.2	ORF02,PHT2;1	phosphate transporter 2;1	LOC_Os02g38020.1	inorganic phosphate transporter 2-1, chloroplast precursor, putative, expressed
Si018825m	Seita.1G216300	scaffold_1	29570672	29571486	0.70014	-2.51224	-0.32362	0.862984	0.000266563	0.806217	AT5G63135.1	No hits	No hits	LOC_Os02g38029.1	expressed protein
Si017960m	Seita.1G216600	scaffold_1	29591818	29591932	1.08054	-0.360734	-0.370932	0.000344222	0.681182	0.455533	AT5G40530.1	No hits	S-adenosyl-L-methionine-dependent methyltransferases superfamily protein	LOC_Os02g38060.1	methyltransferase domain containing protein, expressed
Si017658m	Seita.1G216800	scaffold_1	29603747	29603879	1.30379	0.391846	0.423749	0.000181893	0.104954	0.388643	AT5G50180.1	No hits	Protein kinase superfamily protein	LOC_Os02g38080.1	protein kinase domain containing protein, expressed
Si020628m	No hits	scaffold_1	29605025	29605499	3.15186	inf	-5.62186	0.000566523	0.107729	0.0447256	No hits	No hits	No hits	No hits	No hits
Si019276m	No hits	scaffold_1	29763409	29763594	1.22701	-1.80142	1.06889	0.646857	0.90618	0.000321999	AT2G31410.1	No hits	No hits	LOC_Os02g38190.1	expressed protein
Si018370m	Seita.1G218500	scaffold_1	29783304	29783573	9.28243	0.885991	7.50315	0.29705	0.198731	0.000330859	AT4G24730.4	No hits	Calcineurin-like metallo-phosphoesterase superfamily protein	LOC_Os02g38230.1	high affinity nitrate transporter, putative, expressed
Si018372m	Seita.1G218600	scaffold_1	29794594	29794804	8.58011	-7.09407	7.09407	0.73643	0.00100449	0.000343131	AT4G24730.4	No hits	Calcineurin-like metallo-phosphoesterase superfamily protein	LOC_Os02g38230.1	high affinity nitrate transporter, putative, expressed
Si017976m	Seita.1G218900	scaffold_1	29808744	29808827	-1.13997	-0.573712	-0.535363	0.000126805	0.989881	0.753503	AT4G24750.1	No hits	Rhodanese/Cell cycle control phosphatase superfamily protein	LOC_Os02g38240.1	rhodanese family protein, putative, expressed
Si016567m	Seita.1G219200	scaffold_1	29834163	29836833	-4.53349	-1.20538	-3.40032	0.000308455	0.000560063	0.000202691	AT1G24540.1	CYP86C1	cytochrome P450, family 86, subfamily C, polypeptide 1	LOC_Os02g38290.2	cytochrome P450, putative, expressed
Si018554m	Seita.1G220300	scaffold_1	29933442	29933694	0.672169	0.0447318	-1.2268	0.974745	0.399611	0.000316424	AT5G14360.1	No hits	Ubiquitin-like superfamily protein	LOC_Os02g38410.1	ubiquitin family protein, putative, expressed
Si019996m	No hits	scaffold_1	29945888	29948230	-0.360847	0.446688	-1.34067	0.643472	0.375028	0.000322792	AT4G17360.1	No hits	Formyl transferase	LOC_Os03g01222.1	formyl transferase, putative, expressed
Si020259m	No hits	scaffold_1	29948485	29948517	0.884963	-7.75484	7.75484	0.406242	0.000953738	0.000322635	No hits	No hits	No hits	No hits	No hits
Si017773m	Seita.1G220600	scaffold_1	29949892	29949961	-0.00253642	0.155726	-1.05831	0.761106	0.747889	8.26203e-05	AT1G67730.1	ATKCR1,KCR1,YBR159	beta-ketoacyl reductase 1	LOC_Os02g38440.1	oxidoreductase, short chain dehydrogenase/reductase family, putative, expressed
Si018286m	Seita.1G220800	scaffold_1	29966184	29966189	1.63913	0.0137763	0.0662193	0.000520623	0.0939892	0.788714	AT4G18230.1	No hits	No hits	LOC_Os03g30934.5	UDP-N-acetylglucosamine transferase subunit ALG14, putative, expressed
Si017082m	Seita.1G221800	scaffold_1	30050580	30050603	0.0962921	0.844396	-2.19612	0.13043	0.334034	0.000111261	AT1G13440.1	GAPC-2,GAPC2	glyceraldehyde-3-phosphate dehydrogenase C2	LOC_Os04g40950.1	glyceraldehyde-3-phosphate dehydrogenase, putative, expressed
Si016962m	Seita.1G221900	scaffold_1	30054985	30056539	-0.581093	0.524791	-1.03878	0.7232	0.633059	0.000449898	AT3G04130.1	No hits	Tetratricopeptide repeat (TPR)-like superfamily protein	LOC_Os02g38950.1	PPR repeat containing protein, expressed
Si016466m	Seita.1G222100	scaffold_1	30061752	30062477	-0.645344	-0.512832	-1.52062	0.977726	0.654903	0.000102907	AT3G01750.1	No hits	Ankyrin repeat family protein	LOC_Os02g38970.2	expressed protein
Si016520m	Seita.1G222400	scaffold_1	30080683	30080771	1.00105	0.523695	0.53874	0.000260318	0.151186	0.287537	AT1G67580.1	No hits	Protein kinase superfamily protein	LOC_Os02g39010.1	cyclin-dependent kinase G-1, putative, expressed
Si019826m	No hits	scaffold_1	30096895	30097929	-0.592276	-2.43	-0.337386	0.882713	0.000584127	0.302685	No hits	No hits	No hits	LOC_Os11g04800.1	expressed protein
Si018996m	No hits	scaffold_1	30121857	30122314	10.0743	-1.59983	8.9525	0.000402716	0.811764	0.000274848	No hits	No hits	No hits	No hits	No hits
Si019016m	No hits	scaffold_1	30168453	30168620	5.70269	1.91141	2.17294	0.00043583	0.304745	0.691067	No hits	No hits	No hits	No hits	No hits
Si017186m	Seita.1G223500	scaffold_1	30173507	30175173	7.97438	1.00525	5.54228	0.100835	0.0534367	0.000381079	AT3G25250.1	AGC2,AGC2-1,AtOXI1,OXI1	AGC (cAMP-dependent, cGMP-dependent and protein kinase C) kinase family protein	LOC_Os02g39090.1	expressed protein
Si020223m	Seita.1G223600	scaffold_1	30177328	30179166	-1.11872	0.138749	-0.967125	0.000283839	0.730593	0.583707	AT1G65380.1	AtRLP10,CLV2	Leucine-rich repeat (LRR) family protein	LOC_Os02g39100.1	fasciated ear2, putative, expressed
Si018693m	Seita.1G224100	scaffold_1	30205317	30207509	1.37145	-0.0622337	-0.674802	8.38649e-05	0.854592	0.732277	AT1G08580.1	No hits	No hits	LOC_Os02g39180.1	expressed protein
Si018948m	No hits	scaffold_1	30236812	30237021	-11.7174	0	-11.532	0.000177091	0.888229	0.000141535	No hits	No hits	No hits	No hits	No hits
Si018189m	Seita.1G224800	scaffold_1	30237112	30237242	-1.43447	0.716607	-3.68887	0.000527316	0.991553	0.000354096	No hits	No hits	No hits	LOC_Os02g39390.1	expressed protein
Si020493m	No hits	scaffold_1	30248070	30249864	1.00037	0.00539558	1.11315	0.131413	0.452047	1.16469e-05	No hits	No hits	No hits	No hits	No hits
Si017589m	Seita.1G226200	scaffold_1	30315414	30315551	1.70013	-3.71437	3.58283	0.0896926	0.000769169	0.000395103	AT2G25070.1	No hits	Protein phosphatase 2C family protein	LOC_Os02g38804.1	protein phosphatase 2C containing protein, expressed
Si020508m	No hits	scaffold_1	30326740	30326818	0.884963	-7.71501	7.71501	0.360866	0.000958161	0.000323974	No hits	No hits	No hits	No hits	No hits
Si018259m	Seita.1G226800	scaffold_1	30388371	30388561	1.32672	-0.279955	1.00687	0.392488	0.989595	9.7626e-05	AT5G17210.1	No hits	Protein of unknown function (DUF1218)	LOC_Os02g39510.1	expressed protein
Si018325m	Seita.1G227000	scaffold_1	30397864	30398215	1.15342	-1.39734	1.09842	0.62208	4.09956e-05	3.75917e-05	AT5G17210.1	No hits	Protein of unknown function (DUF1218)	LOC_Os05g35930.1	expressed protein
Si018056m	No hits	scaffold_1	30407078	30407309	1.85035	-1.4453	0.614079	0.840296	0.000571492	0.973815	No hits	No hits	No hits	No hits	No hits
Si016708m	No hits	scaffold_1	30411555	30411988	1.95875	-1.13646	1.77171	0.000762161	0.136865	0.000366934	AT5G20480.1	EFR	EF-TU receptor	LOC_Os02g40240.2	receptor kinase, putative, expressed
Si017046m	Seita.1G227600	scaffold_1	30439694	30445080	0.0214448	-0.0679672	-1.1661	0.773644	0.157902	0.000208233	AT2G31810.1	No hits	ACT domain-containing small subunit of acetolactate synthase protein	LOC_Os02g39570.4	ACT domain containing protein, expressed
Si018942m	Seita.1G227700	scaffold_1	30447639	30449077	1.50223	-0.109158	1.04731	0.000122951	0.119657	0.000125114	No hits	No hits	No hits	LOC_Os02g39580.1	ZOS2-12 - C2H2 zinc finger protein, expressed
Si017527m	Seita.1G227800	scaffold_1	30450182	30450313	-0.968883	-0.921656	-1.23018	0.538247	0.19724	0.000370832	AT2G43950.1	ATOEP37,OEP37	chloroplast outer envelope protein 37	LOC_Os02g39600.1	outer envelope protein, putative, expressed
Si018728m	Seita.1G227900	scaffold_1	30472813	30473475	5.60691	-0.718143	3.62811	0.000324408	0.934158	0.000333818	No hits	No hits	No hits	No hits	No hits
Si020284m	No hits	scaffold_1	30573262	30573736	1.52994	0.560453	-1.10116	0.000484977	0.541749	0.000405925	No hits	No hits	No hits	No hits	No hits
Si019056m	No hits	scaffold_1	30598441	30598521	1.80929	-0.948184	1.56673	0.000564525	0.297559	0.850903	AT4G30860.1	ASHR3,SDG4	SET domain group 4	LOC_Os02g39800.1	SET domain containing protein, expressed
Si016553m	Seita.1G229700	scaffold_1	30608955	30610010	0.112478	0.206387	-1.13382	0.46637	0.313116	0.000273069	AT1G19520.1	NFD5	pentatricopeptide (PPR) repeat-containing protein	LOC_Os02g39820.1	PPR repeat domain containing protein, putative, expressed
Si020454m	No hits	scaffold_1	30620164	30620349	-8.28367	-inf	-1.2637	0.109642	0.495406	0.000371915	No hits	No hits	No hits	No hits	No hits
Si018593m	Seita.1G230300	scaffold_1	30664246	30666047	1.61887	-0.597843	-0.158882	1.72859e-05	0.266826	0.867572	AT3G55280.1	RPL23AB	ribosomal protein L23AB	LOC_Os01g24690.1	60S ribosomal protein L23A, putative, expressed
Si018530m	Seita.1G230400	scaffold_1	30666843	30671208	0.273392	-0.739508	1.20043	0.608277	0.865623	0.000208523	AT1G80860.1	ATPLMT,PLMT	phospholipid N-methyltransferase	LOC_Os02g39880.1	expressed protein
Si020530m	No hits	scaffold_1	30682841	30685464	9.87818	inf	0.485427	0.000425131	0.420024	0.215024	No hits	No hits	No hits	No hits	No hits
Si018667m	Seita.1G231700	scaffold_1	30763738	30763830	-0.26546	1.78152	-2.35501	0.38202	0.000444797	0.000392138	AT1G80500.1	No hits	SNARE-like superfamily protein	LOC_Os02g40000.3	trafficking protein particle complex subunit, putative, expressed
Si017668m	Seita.1G232000	scaffold_1	30793516	30798287	1.38466	-0.600174	0.707369	0.000275677	0.809998	0.188189	AT4G32272.1	No hits	Nucleotide/sugar transporter family protein	LOC_Os02g40030.1	transporter family protein, putative, expressed
Si018617m	Seita.1G232100	scaffold_1	30798553	30798854	1.18199	-0.0655592	0.459747	9.55182e-05	0.0438464	0.976345	AT3G24506.1	No hits	No hits	LOC_Os02g40040.1	expressed protein
Si018096m	Seita.1G232300	scaffold_1	30816915	30817138	-0.534567	-1.65778	-0.439991	0.60773	0.000304062	0.427082	AT1G04940.1	TIC20	translocon at the inner envelope membrane of chloroplasts 20	LOC_Os02g40080.1	tic20, putative, expressed
Si016385m	Seita.1G232500	scaffold_1	30828522	30828872	-1.33194	-1.45027	-1.6127	0.000941366	0.207792	0.000410482	AT2G23360.1	No hits	Plant protein of unknown function (DUF869)	LOC_Os02g40100.1	plant protein of unknown function DUF869 domain containing protein, expressed
Si016978m	Seita.1G232600	scaffold_1	30830513	30832587	1.94832	1.18236	1.08955	0.000450306	0.000248901	0.887485	AT4G06536.1	No hits	SPla/RYanodine receptor (SPRY) domain-containing protein	LOC_Os02g40110.1	expressed protein
Si020294m	No hits	scaffold_1	30872980	30873844	2.16966	0.623679	2.32878	0.000206853	0.942952	0.00013455	No hits	No hits	No hits	No hits	No hits
Si017236m	Seita.1G232800	scaffold_1	30925676	30926992	3.87796	-0.856546	3.38015	0.000406914	0.823197	0.000275181	AT2G03200.1	No hits	Eukaryotic aspartyl protease family protein	LOC_Os12g39360.1	aspartic proteinase nepenthesin precursor, putative, expressed
Si020339m	No hits	scaffold_1	30972773	30972845	0.862245	-0.659657	1.31519	0.780941	0.382853	0.000231538	No hits	No hits	No hits	No hits	No hits
Si017214m	Seita.1G233800	scaffold_1	31245504	31245703	-5.21447	9.87245	-12.5488	7.72963e-05	0.000269847	7.50271e-05	AT4G06744.1	No hits	Leucine-rich repeat (LRR) family protein	LOC_Os02g40260.1	uncharacterized protein At4g06744 precursor, putative, expressed
Si020632m	No hits	scaffold_1	31301814	31302193	7.72995	0.69069	8.42229	0.820883	0.435187	0.000297902	No hits	No hits	No hits	No hits	No hits
Si020214m	Seita.1G234500	scaffold_1	31311100	31312266	-4.96889	3.91756	-6.43712	0.000379002	0.907577	0.000259329	AT4G06744.1	No hits	Leucine-rich repeat (LRR) family protein	LOC_Os02g40260.1	uncharacterized protein At4g06744 precursor, putative, expressed
Si016097m	Seita.1G235000	scaffold_1	31365300	31365455	-1.44255	-0.674598	-1.7867	0.00113747	0.439694	0.000446072	AT2G20190.1	ATCLASP,CLASP	CLIP-associated protein	LOC_Os04g42840.1	HEAT repeat family protein, putative, expressed
Si017576m	Seita.1G235300	scaffold_1	31396509	31398319	-2.13286	1.09511	-4.56179	0.000156446	0.000438141	0.000146515	AT3G04290.1	ATLTL1,LTL1	Li-tolerant lipase 1	LOC_Os02g40440.1	GDSL-like lipase/acylhydrolase, putative, expressed
Si018744m	Seita.1G236000	scaffold_1	31442357	31442460	3.51636	1.60691	1.14607	0.209565	0.38707	0.00044293	AT5G40370.1	No hits	Glutaredoxin family protein	LOC_Os02g40500.1	OsGrx_C2.1 - glutaredoxin subgroup I, expressed
Si020484m	No hits	scaffold_1	31484463	31484582	-1.33753	0.572614	-2.72126	0.454579	0.236651	0.000228166	No hits	No hits	No hits	No hits	No hits
Si018770m	Seita.1G237200	scaffold_1	31505642	31505970	1.39817	-0.420378	0.663069	0.00040593	0.940305	0.57658	AT4G10300.1	No hits	RmlC-like cupins superfamily protein	LOC_Os02g40700.1	enzyme of the cupin superfamily protein, putative, expressed
Si017026m	Seita.1G237300	scaffold_1	31517173	31517345	-2.39978	-0.515329	-1.81274	0.989994	0.652384	0.000254526	AT1G64780.1	AMT1;2,ATAMT1;2	ammonium transporter 1;2	LOC_Os02g40730.1	ammonium transporter protein, putative, expressed
Si016479m	Seita.1G237600	scaffold_1	31542290	31542516	-0.974925	0.985429	-2.60585	0.232649	0.11054	0.000170947	AT1G02205.2	CER1	Fatty acid hydroxylase superfamily	LOC_Os02g40784.1	WAX2, putative, expressed
Si017910m	Seita.1G238700	scaffold_1	31603111	31603182	0.796099	-1.19491	0.389571	0.707021	0.000423054	0.630624	AT2G34980.1	SETH1	phosphatidylinositolglycan synthase family protein	LOC_Os02g40870.1	phosphatidylinositol N-acetylglucosaminyltransferase subunit C, putative, expressed
Si017518m	No hits	scaffold_1	31613284	31613625	2.58902	-0.37699	2.09088	0.00034422	0.804782	0.000247689	AT3G04500.1	No hits	RNA-binding (RRM/RBD/RNP motifs) family protein	LOC_Os02g40900.1	RNA recognition motif containing protein, putative, expressed
Si018388m	Seita.1G239200	scaffold_1	31636110	31636222	2.07686	1.05677	-0.366127	0.000499562	0.000444384	0.130475	AT1G07090.1	LSH6	Protein of unknown function (DUF640)	LOC_Os04g43580.2	DUF640 domain containing protein, putative, expressed
Si016416m	Seita.1G239300	scaffold_1	31676859	31679385	2.29919	1.54551	0.843017	0.450558	0.000530403	0.3163	AT1G21230.1	WAK5	wall associated kinase 5	LOC_Os02g41500.1	OsWAK13 - OsWAK receptor-like protein kinase, expressed
Si019777m	Seita.1G239500	scaffold_1	31699769	31701253	-0.802913	2.43865	-2.08194	0.639122	0.000470907	0.0004759	AT4G18840.1	No hits	Pentatricopeptide repeat (PPR-like) superfamily protein	LOC_Os02g41560.1	pentatricopeptide, putative, expressed
Si017915m	Seita.1G239600	scaffold_1	31713043	31713433	2.30713	0.766358	0.253725	3.14021e-05	0.34022	0.551252	AT1G08650.1	ATPPCK1,PPCK1	phosphoenolpyruvate carboxylase kinase 1	LOC_Os02g41580.1	CAMK_CAMK_like.14 - CAMK includes calcium/calmodulin depedent protein kinases, expressed
Si017707m	Seita.1G239800	scaffold_1	31728026	31728111	-0.452788	0.278158	-1.73376	0.752393	0.231287	3.53568e-05	AT5G03300.1	ADK2	adenosine kinase 2	LOC_Os02g41590.1	kinase, pfkB family, putative, expressed
Si018929m	No hits	scaffold_1	31733134	31733583	2.83725	-7.70304	2.66839	0.000820819	0.000959454	0.000380435	No hits	No hits	No hits	No hits	No hits
Si018808m	No hits	scaffold_1	31736809	31737290	-5.2034	inf	-5.01797	0.406848	0.155204	0.00063847	No hits	No hits	No hits	No hits	No hits
Si020578m	No hits	scaffold_1	31760798	31760808	0.884963	-0.107138	8.46505	0.905547	0.67038	0.000296159	No hits	No hits	No hits	No hits	No hits
Si016478m	Seita.1G240500	scaffold_1	31795231	31797372	1.95624	1.51669	0.453522	0.0469881	0.000504104	0.0853774	AT2G37040.1	ATPAL1,PAL1	PHE ammonia lyase 1	LOC_Os02g41680.1	phenylalanine ammonia-lyase, putative, expressed
Si016475m	Seita.1G240600	scaffold_1	31806380	31806512	2.12572	3.19685	-1.68446	0.000480808	0.000370109	0.000455137	AT2G37040.1	ATPAL1,PAL1	PHE ammonia lyase 1	LOC_Os02g41680.1	phenylalanine ammonia-lyase, putative, expressed
Si017311m	No hits	scaffold_1	31874935	31875030	-0.0451415	-1.15843	-1.39724	0.531321	0.559205	0.000412329	AT4G31210.1	No hits	DNA topoisomerase, type IA, core	LOC_Os06g16980.2	DNA topoisomerase I family protein, expressed
Si019060m	No hits	scaffold_1	31936755	31936997	0.654931	2.51124	0.0401969	0.0941775	1.64374e-05	0.32491	AT5G42300.1	UBL5	ubiquitin-like protein 5	LOC_Os02g41820.1	expressed protein
Si018709m	No hits	scaffold_1	31941854	31941912	3.02206	0.421058	1.34605	0.000366522	0.956123	0.000334904	No hits	No hits	No hits	No hits	No hits
Si016177m	Seita.1G242000	scaffold_1	31957742	31961229	-0.59323	-1.24775	0.116532	0.428039	0.000621971	0.542437	AT2G02220.1	ATPSKR1,PSKR1	phytosulfokin receptor 1	LOC_Os02g41890.1	phytosulfokine receptor precursor, putative, expressed
Si018900m	Seita.1G242100	scaffold_1	31966727	31966790	0.06461	0.886819	-3.3563	0.229179	0.278612	3.44693e-05	AT2G02100.1	LCR69,PDF2.2	low-molecular-weight cysteine-rich 69	LOC_Os02g41904.1	DEF7 - Defensin and Defensin-like DEFL family, expressed
Si017671m	Seita.1G242300	scaffold_1	31971062	31971292	2.03631	3.7884	-2.20779	0.66527	0.42411	0.000521843	AT4G21200.1	ATGA2OX8,GA2OX8	gibberellin 2-oxidase 8	LOC_Os02g41954.1	gibberellin 2-beta-dioxygenase 7, putative, expressed
Si020482m	No hits	scaffold_1	31983521	31983577	7.53854	8.26864	0.485427	0.287761	0.000366599	0.809397	No hits	No hits	No hits	No hits	No hits
Si018719m	Seita.1G242700	scaffold_1	31999233	31999450	-0.259343	7.22113	-7.38259	0.30328	0.000413894	0.000620282	AT3G01440.1	PQL1,PQL2	PsbQ-like 1	LOC_Os02g42000.1	expressed protein
Si017943m	Seita.1G242800	scaffold_1	32003216	32003318	1.24351	0.750306	-0.381277	0.000331424	0.124031	0.671751	AT1G60670.2	No hits	Protein of unknown function (DUF3755)	LOC_Os02g42020.2	expressed protein
Si018625m	Seita.1G243100	scaffold_1	32042493	32042640	0.770184	-4.22345	-0.943468	0.480347	0.000636337	0.252888	AT1G59940.1	ARR3	response regulator 3	LOC_Os02g42060.1	response regulator receiver domain containing protein, expressed
Si017139m	Seita.1G244100	scaffold_1	32196599	32198299	-0.167831	0.0532311	-1.64685	0.766296	0.456315	0.000387072	AT2G18520.1	No hits	Tetratricopeptide repeat (TPR)-like superfamily protein	LOC_Os02g42210.1	membrane-associated salt-inducible protein like, putative, expressed
Si020557m	No hits	scaffold_1	32202680	32203838	-0.924856	1.0461	-2.77634	0.859221	0.000425566	0.000275386	AT5G05210.1	No hits	Surfeit locus protein 6	LOC_Os05g30880.1	nucleolar matrix protein-related, putative, expressed
Si017989m	Seita.1G244500	scaffold_1	32213366	32213450	-0.281674	-0.471043	-1.75136	0.35836	0.104555	0.000373127	AT3G02920.2	ATRPA32B,RPA32B	Replication protein A, subunit RPA32	LOC_Os02g42230.1	RPA2B - Putative single-stranded DNA binding complex subunit 2, expressed
Si020568m	No hits	scaffold_1	32226341	32227049	-0.329625	0.0093376	-2.19154	0.120508	0.301577	0.000342853	No hits	No hits	No hits	No hits	No hits
Si016654m	Seita.1G244900	scaffold_1	32236265	32236289	-3.51341	-1.19487	0.231945	0.699682	0.000421328	0.722003	AT2G16500.1	ADC1,ARGDC,ARGDC1,SPE1	arginine decarboxylase 1	LOC_Os04g01690.1	pyridoxal-dependent decarboxylase protein, putative, expressed
Si017175m	Seita.1G245500	scaffold_1	32273181	32273364	-1.18172	-1.37468	0.262716	0.0514051	0.000289336	0.499956	AT5G23210.1	SCPL34	serine carboxypeptidase-like 34	LOC_Os02g42310.1	OsSCP8 - Putative Serine Carboxypeptidase homologue, expressed
Si018521m	Seita.1G246100	scaffold_1	32295706	32298647	0.84814	1.98972	-1.10238	0.767322	0.000321162	0.000359028	AT5G08320.1	No hits	No hits	LOC_Os02g42374.1	e2f-associated phosphoprotein, putative, expressed
Si018805m	Seita.1G246300	scaffold_1	32310507	32310815	1.1512	-1.51079	0.638788	0.000333353	0.000326501	0.714453	AT1G55805.1	No hits	BolA-like family protein	LOC_Os03g11990.2	bolA, putative, expressed
Si018272m	Seita.1G246700	scaffold_1	32336017	32336468	1.73813	-0.399431	0.645511	5.78571e-05	0.599094	0.193037	AT5G08350.1	No hits	GRAM domain-containing protein / ABA-responsive protein-related	LOC_Os02g42430.1	GEM, putative, expressed
Si017319m	Seita.1G247400	scaffold_1	32383947	32384043	0.223132	-0.801559	1.34373	0.792253	0.798582	0.000366373	AT1G73390.1	No hits	Endosomal targeting BRO1-like domain-containing protein	LOC_Os04g44530.5	expressed protein
Si018618m	Seita.1G247700	scaffold_1	32396043	32398070	7.65024	-3.80993	7.5188	0.381802	0.000707358	0.000330363	AT5G23395.1	MIA40	Cox19-like CHCH family protein	LOC_Os04g44550.1	CHCH domain containing protein, expressed
Si018323m	Seita.1G247800	scaffold_1	32398486	32400710	1.46907	0.194477	0.340185	0.000263889	0.392173	0.495176	AT1G73350.2	No hits	No hits	LOC_Os02g42540.1	expressed protein
Si016633m	Seita.1G248000	scaffold_1	32410190	32412241	-1.70164	1.273	-3.74016	0.00042149	0.000493886	0.000303322	AT1G65710.1	No hits	No hits	LOC_Os02g42560.1	expressed protein
Si019997m	Seita.1G248300	scaffold_1	32425843	32427225	2.29373	2.88133	0.414835	0.221523	0.000338016	0.415931	AT2G20880.1	No hits	Integrase-type DNA-binding superfamily protein	LOC_Os02g42585.1	AP2 domain containing protein, expressed
Si017513m	Seita.1G248700	scaffold_1	32478421	32480469	3.36377	0.525045	2.72058	0.000643385	0.140405	0.000360604	AT3G09010.1	No hits	Protein kinase superfamily protein	LOC_Os02g42620.1	protein kinase, putative, expressed
Si018077m	Seita.1G248900	scaffold_1	32502821	32503205	-2.19798	-1.23403	-3.43415	0.361033	0.315292	0.000286362	AT4G28250.1	ATEXPB3,ATHEXP BETA 1.6,EXPB3	expansin B3	LOC_Os02g42650.1	expansin precursor, putative, expressed
Si018913m	Seita.1G249500	scaffold_1	32526587	32527081	-1.97492	1.97997	-4.20252	0.325427	0.455242	0.000424511	No hits	No hits	No hits	LOC_Os04g44880.1	expressed protein
Si018093m	Seita.1G249600	scaffold_1	32531963	32532056	1.21911	0.840472	0.399818	0.000467879	0.927985	0.128735	No hits	No hits	No hits	LOC_Os02g42730.1	expressed protein
Si017888m	Seita.1G250200	scaffold_1	32573522	32573587	8.07516	2.89498	5.53451	0.127864	0.000420844	0.000381246	AT2G24190.2	No hits	NAD(P)-binding Rossmann-fold superfamily protein	LOC_Os02g42810.1	oxidoreductase, short chain dehydrogenase/reductase family domain containing protein, expressed
Si019057m	Seita.1G250300	scaffold_1	32577339	32580932	0.44999	1.2455	-1.59027	0.621146	0.000439173	0.000382072	AT1G01800.1	No hits	NAD(P)-binding Rossmann-fold superfamily protein	LOC_Os02g42810.1	oxidoreductase, short chain dehydrogenase/reductase family domain containing protein, expressed
Si017934m	Seita.1G250900	scaffold_1	32638767	32640672	-1.33935	0.833239	-3.56671	0.625992	0.428428	0.000518703	AT3G61250.1	AtMYB17,MYB17	myb domain protein 17	LOC_Os02g42870.1	MYB family transcription factor, putative, expressed
Si016818m	Seita.1G251400	scaffold_1	32683497	32683541	-0.0402377	-1.58444	-0.603793	0.402329	0.000639054	0.210878	AT5G23850.1	No hits	Arabidopsis thaliana protein of unknown function (DUF821)	LOC_Os02g42920.1	DTA2, putative, expressed
Si018146m	Seita.1G251600	scaffold_1	32707541	32707727	-0.442114	0.375072	-2.30206	0.427134	0.09082	0.00019862	AT2G45190.1	AFO,FIL,YAB1	Plant-specific transcription factor YABBY family protein	LOC_Os02g42950.1	YABBY domain containing protein, putative, expressed
Si017679m	Seita.1G251900	scaffold_1	32728641	32728912	-1.32519	-0.156406	-2.92248	0.0634818	0.185555	0.000410951	AT1G12260.1	ANAC007,EMB2749,NAC007,VND4	NAC 007	LOC_Os02g42970.1	NAC domain containing protein, putative, expressed
Si016281m	Seita.1G252700	scaffold_1	32792479	32792798	-0.270549	0.42578	-1.31342	0.0532165	0.281081	0.000231196	AT3G51150.2	No hits	ATP binding microtubule motor family protein	LOC_Os02g43130.1	kinesin motor domain containing protein, expressed
Si020254m	No hits	scaffold_1	32792690	32792838	-1.07038	inf	-7.82046	0.712011	0.732153	0.000590791	No hits	No hits	No hits	No hits	No hits
Si020187m	No hits	scaffold_1	32827081	32828313	-2.83552	-1.60785	-1.47848	0.418127	0.000486653	0.000256903	AT2G45550.1	CYP76C4	cytochrome P450, family 76, subfamily C, polypeptide 4	LOC_Os10g09110.1	cytochrome P450, putative, expressed
Si020125m	No hits	scaffold_1	32830109	32830639	-3.79789	-0.986767	-1.77368	0.343826	0.990406	0.000206478	AT2G45580.1	CYP76C3	cytochrome P450, family 76, subfamily C, polypeptide 3	LOC_Os02g29720.1	cytochrome P450, putative, expressed
Si018081m	Seita.1G253100	scaffold_1	32838588	32840495	-0.514251	1.6093	-1.19457	0.679554	0.00034311	0.000345037	AT1G75540.1	STH2	salt tolerance homolog2	LOC_Os04g45690.1	B-box zinc finger family protein, putative, expressed
Si018700m	Seita.1G253200	scaffold_1	32841483	32841540	2.49627	-0.344227	1.315	0.00012083	0.684084	0.000147682	AT1G77370.1	No hits	Glutaredoxin family protein	LOC_Os02g43180.1	OsGrx_C3 - glutaredoxin subgroup I, expressed
Si017050m	Seita.1G253300	scaffold_1	32845655	32845759	-1.51061	-1.54293	-1.76857	0.000117598	0.00026201	0.000100699	AT4G36250.1	ALDH3F1	aldehyde dehydrogenase 3F1	LOC_Os02g43194.1	aldehyde dehydrogenase, putative, expressed
Si016578m	Seita.1G253600	scaffold_1	32880908	32880945	-0.126998	-0.0881876	-1.66465	0.66485	0.623386	0.000186887	AT1G76890.2	AT-GT2,GT2	Duplicated homeodomain-like superfamily protein	LOC_Os02g43300.1	expressed protein
Si018237m	Seita.1G253700	scaffold_1	32921790	32922134	3.33887	3.66728	0.912504	0.000189743	7.14216e-05	0.0888223	AT2G46680.1	ATHB-7,ATHB7,HB-7	homeobox 7	LOC_Os02g43330.1	homeobox associated leucine zipper, putative, expressed
Si018654m	Seita.1G254000	scaffold_1	32939402	32940592	2.75839	2.25021	0.194496	0.000199991	0.000169259	0.748272	AT5G53560.1	ATB5-A,ATCB5-E,B5 #2,CB5-E	cytochrome B5 isoform E	LOC_Os02g43360.1	cytochrome b5-like Heme/Steroid binding domain containing protein, expressed
Si016547m	Seita.1G254300	scaffold_1	32973048	32973165	-0.371877	-2.29737	1.59382	0.540498	0.000540829	0.000357191	AT5G53550.1	ATYSL3,YSL3	YELLOW STRIPE like 3	No hits	No hits
Si017113m	Seita.1G254600	scaffold_1	32986015	32986137	1.38667	0.801018	0.997733	0.000811654	0.266544	0.405448	AT5G47070.1	No hits	Protein kinase superfamily protein	LOC_Os02g43430.1	protein kinase domain containing protein, expressed
Si018346m	Seita.1G255400	scaffold_1	33076152	33076332	1.75244	0.699491	-0.511434	0.000152797	0.0162009	0.636798	AT5G07450.1	CYCP4;3	cyclin p4;3	LOC_Os02g43550.1	cyclin, putative, expressed
Si018595m	Seita.1G255800	scaffold_1	33112484	33112612	7.4964	0.12329	4.62012	0.878871	0.271892	0.000400176	No hits	No hits	No hits	No hits	No hits
Si018250m	Seita.1G255900	scaffold_1	33115510	33115536	-0.089099	0.178999	-1.26436	0.706382	0.509376	0.000321724	AT5G47180.1	No hits	Plant VAMP (vesicle-associated membrane protein) family protein	LOC_Os10g40140.1	MSP domain containing protein, expressed
Si018292m	Seita.1G256000	scaffold_1	33117785	33118014	-1.2276	-0.706266	-0.416087	3.72754e-05	0.860867	0.90359	AT4G17560.1	No hits	Ribosomal protein L19 family protein	LOC_Os02g43600.1	50S ribosomal protein L19, chloroplast precursor, putative, expressed
Si018392m	Seita.1G256300	scaffold_1	33140582	33140744	-2.18763	-1.09084	-2.88524	0.968652	0.16995	0.000188893	AT2G32300.1	UCC1	uclacyanin 1	LOC_Os02g43660.1	plastocyanin-like domain containing protein, putative, expressed
Si017548m	Seita.1G256400	scaffold_1	33143067	33143714	-2.27654	-0.672232	-1.43976	0.000195699	0.672317	0.00013497	AT5G02890.1	No hits	HXXXD-type acyl-transferase family protein	LOC_Os02g43670.1	transferase family protein, putative, expressed
Si017912m	Seita.1G257000	scaffold_1	33195822	33195998	1.52986	1.15361	0.589369	0.000208039	0.000133431	0.381885	AT4G16800.1	No hits	ATP-dependent caseinolytic (Clp) protease/crotonase family protein	LOC_Os02g43720.1	enoyl-CoA hydratase/isomerase family protein, putative, expressed
Si016725m	Seita.1G257200	scaffold_1	33201387	33201566	2.10139	0.447033	1.06565	0.000336098	0.453616	0.306203	AT3G60320.1	No hits	Protein of unknown function (DUF630 and DUF632)	LOC_Os02g43770.1	DUF630/DUF632 domains containing protein, putative, expressed
Si017941m	Seita.1G257300	scaffold_1	33209294	33210587	1.94516	0.7483	0.87943	0.000495389	0.784236	0.5912	AT4G17500.1	ATERF-1,ERF-1	ethylene responsive element binding factor 1	LOC_Os02g43790.1	ethylene-responsive transcription factor, putative, expressed
Si018915m	No hits	scaffold_1	33215885	33217436	0.00200132	inf	-7.01725	0.896271	0.359793	0.000636817	No hits	No hits	No hits	No hits	No hits
Si019461m	Seita.1G257400	scaffold_1	33217666	33219564	-1.3981	-0.686264	-1.24475	0.274974	0.400176	0.000449338	AT3G16890.1	PPR40	pentatricopeptide (PPR) domain protein 40	LOC_Os12g37100.1	pentatricopeptide repeat domain containing protein, putative, expressed
Si017790m	Seita.1G257600	scaffold_1	33228493	33228887	0.259477	1.20838	0.146725	0.616716	0.000453199	0.358659	AT5G47230.1	ATERF-5,ATERF5,ERF5	ethylene responsive element binding factor 5	LOC_Os02g43820.1	AP2 domain containing protein, expressed
Si017543m	Seita.1G258000	scaffold_1	33248808	33248913	1.9321	0.258893	0.661972	0.000146153	0.225206	0.210662	AT5G51180.1	No hits	alpha/beta-Hydrolases superfamily protein	LOC_Os02g43850.1	serine esterase family protein, putative, expressed
Si017883m	Seita.1G258400	scaffold_1	33277718	33278666	-0.690488	1.34576	-2.60699	0.489191	0.241751	0.000343816	AT4G16790.1	No hits	hydroxyproline-rich glycoprotein family protein	LOC_Os02g43900.1	expressed protein
Si017792m	Seita.1G259500	scaffold_1	33355905	33358677	1.23544	0.126003	0.467371	0.000201609	0.29178	0.818503	AT4G25170.1	No hits	Uncharacterised conserved protein (UCP012943)	LOC_Os02g44010.1	expressed protein
Si018184m	Seita.1G259900	scaffold_1	33381984	33382606	0.721986	-2.23541	0.88776	0.781931	0.000197179	0.198247	AT5G47450.1	ATTIP2;3,DELTA-TIP3,TIP2;3	tonoplast intrinsic protein 2;3	LOC_Os02g44080.1	aquaporin protein, putative, expressed
Si017969m	Seita.1G260800	scaffold_1	33474327	33475791	-1.56201	0.511059	-2.16113	0.991486	0.381954	0.000426702	AT2G45110.1	ATEXPB4,ATHEXP BETA 1.1,EXPB4	expansin B4	LOC_Os02g44108.1	expansin precursor, putative, expressed
Si018893m	No hits	scaffold_1	33486351	33486765	-1.68355	-inf	-2.14144	0.811054	0.112881	0.000355853	No hits	No hits	No hits	No hits	No hits
Si019570m	Seita.1G261800	scaffold_1	33606011	33607041	-3.2546	-0.377078	-1.92712	0.998531	0.728101	0.000374723	AT1G68260.1	No hits	Thioesterase superfamily protein	LOC_Os02g44200.1	thioesterase family protein, putative, expressed
Si019413m	No hits	scaffold_1	33618683	33624417	1.88344	-2.71764	2.54392	0.817636	0.303379	0.000332037	AT4G22600.1	No hits	No hits	LOC_Os02g44250.1	expressed protein
Si020404m	No hits	scaffold_1	33620201	33620266	-0.167008	-0.733441	1.42181	0.470334	0.709219	0.000254984	No hits	No hits	No hits	No hits	No hits
Si019703m	Seita.1G262400	scaffold_1	33643771	33644388	-3.91115	-7.46768	-2.8236	0.934075	0.0009816	0.00025888	AT4G22550.1	No hits	Phosphatidic acid phosphatase (PAP2) family protein	LOC_Os02g44290.1	phosphatase, putative, expressed
Si019224m	Seita.1G262600	scaffold_1	33661246	33661698	-2.74853	0.589739	-3.22834	0.0255141	0.834657	0.000107453	AT4G12510.1	No hits	Bifunctional inhibitor/lipid-transfer protein/seed storage 2S albumin superfamily protein	LOC_Os02g44320.1	LTPL113 - Protease inhibitor/seed storage/LTP family protein precursor, expressed
Si016371m	Seita.1G263400	scaffold_1	33741905	33743321	-2.89596	-1.37727	-2.6655	0.000248692	0.000477878	0.00017837	AT3G57880.1	No hits	Calcium-dependent lipid-binding (CaLB domain) plant phosphoribosyltransferase family protein	LOC_Os02g44490.1	anthranilate phosphoribosyltransferase, putative, expressed
Si017731m	Seita.1G264900	scaffold_1	33821723	33825193	-1.03332	0.226954	-1.03111	9.78392e-06	0.859076	1.02607e-05	AT2G45960.3	ATHH2,PIP1;2,PIP1B,TMP-A	plasma membrane intrinsic protein 1B	LOC_Os02g44630.2	aquaporin protein, putative, expressed
Si020195m	Seita.1G265100	scaffold_1	33840729	33842234	-1.55863	1.17128	-2.718	7.82114e-05	0.53381	7.76837e-05	AT1G63710.1	CYP86A7	cytochrome P450, family 86, subfamily A, polypeptide 7	LOC_Os02g44654.2	cytochrome P450, putative, expressed
Si018412m	Seita.1G265300	scaffold_1	33855170	33855367	-0.705059	0.839315	-1.08963	0.477571	0.683353	0.000265046	AT5G22870.1	No hits	Late embryogenesis abundant (LEA) hydroxyproline-rich glycoprotein family	LOC_Os02g44670.1	harpin-induced protein 1 domain containing protein, expressed
Si019101m	Seita.1G265800	scaffold_1	33898452	33898934	-6.58784	inf	-6.40242	0.911958	0.456315	0.00065045	AT5G53110.1	No hits	RING/U-box superfamily protein	LOC_Os02g44700.1	zinc finger, C3HC4 type domain containing protein, expressed
Si020145m	Seita.1G265900	scaffold_1	33901390	33901532	0.768473	0	-9.41514	0.0708394	0.338749	0.000401254	AT1G76065.1	No hits	LYR family of Fe/S cluster biogenesis protein	LOC_Os02g44704.1	LYR motif containing protein, putative, expressed
Si018695m	Seita.1G266100	scaffold_1	33911344	33911441	0.784009	-1.39135	-0.831397	0.437632	0.000574067	0.698671	No hits	No hits	No hits	LOC_Os02g44720.1	expressed protein
Si017651m	Seita.1G266300	scaffold_1	33920198	33920432	1.00267	0.287875	-1.03328	0.124985	0.508513	0.000188159	AT5G42860.1	No hits	No hits	LOC_Os02g44740.1	expressed protein
Si017975m	Seita.1G267200	scaffold_1	34006106	34007683	1.62619	2.81956	-0.312386	0.58575	2.24177e-05	0.461574	AT1G20440.1	AtCOR47,COR47,RD17	cold-regulated 47	LOC_Os02g44870.1	dehydrin, putative, expressed
Si020495m	No hits	scaffold_1	34034079	34034444	-0.696152	-2.70495	-0.918221	0.333388	0.00055995	0.557025	No hits	No hits	No hits	LOC_Os02g44880.1	expressed protein
Si017098m	Seita.1G267700	scaffold_1	34064411	34064728	1.25492	0.349411	1.15754	0.000218331	0.50551	0.000177597	AT4G38360.2	LAZ1	Protein of unknown function (DUF300)	LOC_Os02g44910.1	transmembrane protein, putative, expressed
Si018635m	Seita.1G267900	scaffold_1	34121678	34121767	0.0253848	0.781241	-1.71854	0.518121	0.125197	5.19783e-05	AT1G20696.3	HMGB3,NFD03,NFD3	high mobility group B3	LOC_Os02g44930.1	HMG1/2, putative, expressed
Si017299m	Seita.1G268000	scaffold_1	34127143	34128420	2.21998	0.311134	0.986506	1.27273e-05	0.191687	0.920756	AT2G42005.1	No hits	Transmembrane amino acid transporter family protein	LOC_Os02g44980.1	transmembrane amino acid transporter protein, putative, expressed
Si017610m	Seita.1G268200	scaffold_1	34141157	34142514	2.09083	-0.598906	1.61823	0.000128723	0.0851334	0.000117474	AT2G33190.1	No hits	F-box family protein with a domain of unknown function (DUF295)	LOC_Os02g45000.1	expressed protein
Si017063m	Seita.1G268300	scaffold_1	34148364	34151005	2.62347	-2.61901	1.68447	0.000580189	0.000563669	0.000360644	AT1G31050.1	No hits	basic helix-loop-helix (bHLH) DNA-binding superfamily protein	LOC_Os02g45010.1	ethylene-responsive protein related, putative, expressed
Si018364m	Seita.1G268800	scaffold_1	34213347	34213502	1.28105	-0.0364033	-0.712573	0.000439487	0.265713	0.579814	AT1G09290.1	No hits	No hits	LOC_Os02g45090.1	expressed protein
Si016602m	Seita.1G270200	scaffold_1	34351147	34355243	-1.07667	-0.181663	-1.88108	6.35146e-05	0.617079	6.32399e-05	AT2G45750.1	No hits	S-adenosyl-L-methionine-dependent methyltransferases superfamily protein	LOC_Os02g45310.1	dehydration response related protein, putative, expressed
Si020617m	No hits	scaffold_1	34374248	34374274	-0.60574	-1.1078	1.54491	0.051571	7.89539e-05	0.541054	No hits	No hits	No hits	No hits	No hits
Si016794m	Seita.1G270500	scaffold_1	34387741	34389645	1.41714	2.07258	0.344268	0.186326	0.000488315	0.929779	AT5G19700.1	No hits	MATE efflux family protein	LOC_Os02g45380.1	MATE domain containing protein, expressed
Si018304m	Seita.1G270700	scaffold_1	34409892	34410279	1.97963	1.67744	-0.783083	0.000729621	0.00049997	0.722593	AT3G16720.1	ATL2,TL2	TOXICOS EN LEVADURA 2	LOC_Os02g45390.1	RING-H2 finger protein, putative, expressed
Si018039m	Seita.1G270800	scaffold_1	34416812	34418111	0.959333	0.80742	-1.29544	0.600312	0.32585	0.000330352	AT5G52020.1	No hits	Integrase-type DNA-binding superfamily protein	LOC_Os02g45420.1	AP2 domain containing protein, expressed
Si016511m	Seita.1G271500	scaffold_1	34472776	34472909	7.76052	-0.327206	6.56065	0.149192	0.618816	0.000357442	AT1G63010.1	No hits	Major Facilitator Superfamily with SPX (SYG1/Pho81/XPR1) domain-containing protein	LOC_Os02g45520.1	uncharacterized membrane protein, putative, expressed
Si018252m	Seita.1G271800	scaffold_1	34496437	34497454	1.40551	0.354088	-1.45799	0.701416	0.886685	0.000407484	AT2G36400.1	AtGRF3,GRF3	growth-regulating factor 3	LOC_Os02g45570.2	growth regulating factor protein, putative, expressed
Si017092m	Seita.1G272000	scaffold_1	34509076	34509603	1.0005	-0.268783	0.0664873	0.000447139	0.554154	0.418274	AT2G46710.1	No hits	Rho GTPase activating protein with PAK-box/P21-Rho-binding domain	LOC_Os02g45600.1	rhoGAP domain containing protein, expressed
Si018745m	Seita.1G272100	scaffold_1	34511177	34511782	2.86506	1.92938	-0.068565	0.000233021	0.000253162	0.0532855	No hits	No hits	No hits	LOC_Os03g03520.1	expressed protein
Si017949m	Seita.1G272200	scaffold_1	34527278	34528165	-0.0915799	-3.03988	-0.0613258	0.469133	0.00060125	0.373338	AT2G36026.1	No hits	Ovate family protein	LOC_Os02g45620.1	DUF623 domain containing protein, expressed
Si018978m	No hits	scaffold_1	34594190	34594585	1.32492	inf	-5.61776	0.793515	0.0371105	0.000648785	No hits	No hits	No hits	No hits	No hits
Si016627m	Seita.1G273300	scaffold_1	34604216	34606820	-0.170213	1.49149	-1.64399	0.0102628	0.000307501	0.000280088	AT5G52510.1	SCL8	SCARECROW-like 8	LOC_Os02g45760.1	chitin-inducible gibberellin-responsive protein 2, putative, expressed
Si020427m	No hits	scaffold_1	34613776	34613929	-1.19661	-inf	-3.32423	0.919011	0.364197	0.000458378	No hits	No hits	No hits	No hits	No hits
Si020241m	Seita.1G273900	scaffold_1	34709379	34710674	1.67715	1.7013	0.255846	0.983378	0.000391713	0.0647097	AT2G46870.1	NGA1	AP2/B3-like transcriptional factor family protein	LOC_Os02g45850.1	B3 DNA binding domain containing protein, expressed
Si020546m	No hits	scaffold_1	34744956	34744973	0.534966	-0.570871	1.55126	0.44227	0.755248	0.000271782	No hits	No hits	No hits	No hits	No hits
Si018010m	Seita.1G274400	scaffold_1	34750672	34750770	0.61142	-0.190089	1.02561	0.729658	0.0583442	0.000222523	AT2G02180.1	TOM3	tobamovirus multiplication protein 3	LOC_Os02g45870.1	tobamovirus multiplication protein, putative, expressed
Si020373m	No hits	scaffold_1	34753523	34754351	-1.27716	-0.875424	0.513042	0.000134693	0.358388	0.63425	No hits	No hits	No hits	No hits	No hits
Si017000m	Seita.1G274800	scaffold_1	34762100	34762561	1.59676	0.716006	-0.729288	0.000376913	0.515748	0.677274	AT1G73240.1	No hits	No hits	LOC_Os02g45920.1	expressed protein
Si018470m	Seita.1G274900	scaffold_1	34767119	34767652	2.01742	-0.401951	1.0531	3.84798e-05	0.684611	4.9592e-05	AT5G56550.1	ATOXS3,OXS3	oxidative stress 3	LOC_Os02g45930.1	expressed protein
Si018796m	No hits	scaffold_1	34772676	34773288	-0.2803	-inf	-4.76365	0.0153994	0.913564	0.0003297	AT5G59970.1	No hits	Histone superfamily protein	LOC_Os09g38020.1	Core histone H2A/H2B/H3/H4 domain containing protein, putative, expressed
Si020200m	Seita.1G275300	scaffold_1	34790089	34790175	-0.0293157	0.409271	-2.34209	0.358845	0.549957	0.00047034	AT1G65920.1	No hits	Regulator of chromosome condensation (RCC1) family with FYVE zinc finger domain	LOC_Os02g45980.1	ZR1 protein, putative, expressed
Si017289m	Seita.1G275400	scaffold_1	34797145	34797256	2.77243	1.42009	1.15271	6.13064e-05	4.7844e-05	0.000102977	AT5G17300.1	RVE1	Homeodomain-like superfamily protein	LOC_Os02g46030.1	MYB family transcription factor, putative, expressed
Si017437m	Seita.1G275500	scaffold_1	34812896	34813147	1.13896	1.6066	-0.320211	0.855016	0.000367279	0.842537	AT5G06750.1	No hits	Protein phosphatase 2C family protein	LOC_Os02g46080.2	protein phosphatase 2C, putative, expressed
Si017461m	Seita.1G275900	scaffold_1	34845093	34845188	1.97392	0.538768	0.288607	0.000990733	0.832651	0.689991	AT1G14590.1	No hits	Nucleotide-diphospho-sugar transferase family protein	LOC_Os02g46120.2	regulatory protein, putative, expressed
Si019523m	Seita.1G276400	scaffold_1	34864217	34864691	-8.5008	0	-8.31537	0.346903	0.394589	0.000544243	AT5G47060.1	No hits	Protein of unknown function (DUF581)	LOC_Os02g46190.1	DUF581 domain containing protein, expressed
Si017049m	Seita.1G277600	scaffold_1	34946810	34947520	-2.21378	0.278171	-2.17351	0.890312	0.0513211	8.16401e-05	AT4G13940.1	ATSAHH1,EMB1395,HOG1,MEE58,SAHH1	S-adenosyl-L-homocysteine hydrolase	LOC_Os11g26850.2	erythronate-4-phosphate dehydrogenase, putative, expressed
Si018993m	No hits	scaffold_1	34947974	34948153	-0.654115	0.182975	-2.04678	0.974549	0.0548455	6.60898e-05	No hits	No hits	No hits	No hits	No hits
Si017180m	Seita.1G277700	scaffold_1	34952689	34952765	-0.598116	-0.0397652	-1.85262	0.660137	0.3316	0.000156538	AT1G63110.1	No hits	GPI transamidase subunit PIG-U	LOC_Os02g46350.1	GPI transamidase subunit PIG-U domain containing protein, expressed
Si016406m	No hits	scaffold_1	34991155	34991813	0.431613	0.819939	-1.00376	0.635378	0.216227	0.000351291	AT3G12810.1	chr13,PIE1,SRCAP	SNF2 domain-containing protein / helicase domain-containing protein	No hits	No hits
Si016684m	Seita.1G278500	scaffold_1	35003773	35006850	-0.124665	2.53006	0.354543	0.974564	0.000118729	0.568868	AT1G32450.1	NRT1.5	nitrate transporter 1.5	LOC_Os02g46460.2	peptide transporter PTR2, putative, expressed
Si017318m	No hits	scaffold_1	35109697	35110036	1.52423	1.08097	0.468363	0.000124761	9.09796e-05	0.16016	AT4G17900.1	No hits	PLATZ transcription factor family protein	LOC_Os02g46610.1	zinc-binding protein, putative, expressed
Si019706m	Seita.1G280200	scaffold_1	35139240	35139314	-0.645562	0.277231	-1.28563	0.657345	0.219042	0.000381596	AT5G46740.1	UBP21	ubiquitin-specific protease 21	LOC_Os02g46650.1	ubiquitin carboxyl-terminal hydrolase domain containing protein, expressed
Si016401m	Seita.1G280400	scaffold_1	35159773	35160057	-0.404471	0.241434	-1.43406	0.0329491	0.396368	0.000246028	AT5G16730.1	No hits	Plant protein of unknown function (DUF827)	LOC_Os04g50204.1	protein transport protein-related, putative, expressed
Si016162m	Seita.1G280600	scaffold_1	35170472	35174549	-0.734902	-0.509088	-1.32582	0.690255	0.0371256	0.000104254	AT4G25960.1	PGP2	P-glycoprotein 2	LOC_Os02g46680.1	multidrug resistance protein, putative, expressed
Si017091m	Seita.1G280700	scaffold_1	35187244	35187531	2.81603	2.23337	-0.127651	0.994556	0.000521635	0.945681	AT1G06630.1	No hits	F-box/RNI-like superfamily protein	LOC_Os02g46690.1	OsFBD8 - F-box and FBD domain containing protein, expressed
Si017129m	Seita.1G283100	scaffold_1	35351629	35351904	1.86752	-0.143468	0.408685	0.000144425	0.234838	0.480093	No hits	No hits	No hits	LOC_Os02g46956.1	expressed protein
Si016598m	Seita.1G283400	scaffold_1	35395794	35395942	-0.0293661	-0.188347	-1.73496	0.075979	0.890679	0.000382281	AT5G16930.1	No hits	AAA-type ATPase family protein	LOC_Os02g46990.1	AAA-type ATPase family protein, putative, expressed
Si017390m	Seita.1G283800	scaffold_1	35410292	35410543	-1.45465	-0.554388	0.233339	1.74854e-05	0.0172053	0.540319	AT1G32060.1	PRK	phosphoribulokinase	LOC_Os02g47020.1	phosphoribulokinase/Uridine kinase family protein, expressed
Si016783m	Seita.1G284100	scaffold_1	35436994	35439907	1.38246	-1.58425	1.93488	0.316686	0.000646648	0.000418884	AT2G02040.1	ATPTR2,ATPTR2-B,NTR1,PTR2,PTR2-B	peptide transporter 2	LOC_Os02g47090.1	peptide transporter PTR2, putative, expressed
Si016604m	Seita.1G284600	scaffold_1	35477493	35480960	-2.69117	2.38385	-6.25026	0.000661059	0.0260853	0.000410076	AT5G17160.1	No hits	No hits	LOC_Os02g47130.1	expressed protein
Si018526m	Seita.1G284700	scaffold_1	35481575	35482721	0.366631	0.317261	-1.5139	0.371209	0.392102	3.02634e-05	AT2G37190.1	No hits	Ribosomal protein L11 family protein	LOC_Os04g50990.1	L11 domain containing ribosomal protein, putative, expressed
Si016091m	Seita.1G284800	scaffold_1	35491610	35491804	-0.661658	0.725307	-2.16315	0.163688	0.767898	0.000267936	AT3G23890.2	ATTOPII,TOPII	topoisomerase II	LOC_Os02g47150.1	DNA topoisomerase 2, putative, expressed
Si017100m	Seita.1G285900	scaffold_1	35570463	35572819	-1.01252	1.02156	-3.23742	0.000247596	0.83498	0.000223824	AT4G33270.1	CDC20.1	Transducin family protein / WD-40 repeat family protein	LOC_Os02g47180.2	WD repeat-containing protein, putative, expressed
Si020107m	No hits	scaffold_1	35610413	35610920	-6.93878	0	-6.75335	0.339483	0.387094	0.000644652	AT1G56170.1	ATHAP5B,HAP5B,NF-YC2	nuclear factor Y, subunit C2	LOC_Os02g07450.1	core histone H2A/H2B/H3/H4, putative, expressed
Si017449m	Seita.1G287100	scaffold_1	35673836	35673945	1.29289	1.12554	-1.05605	0.967764	0.000294417	0.000276178	AT3G13960.1	AtGRF5,GRF5	growth-regulating factor 5	LOC_Os02g47280.2	growth-regulating factor, putative, expressed
Si017698m	Seita.1G287200	scaffold_1	35695360	35695397	1.42391	-0.577792	0.449832	4.73985e-05	0.194087	0.997009	AT1G64970.1	G-TMT,TMT1,VTE4	gamma-tocopherol methyltransferase	LOC_Os02g47310.1	Cyclopropane-fatty-acyl-phospholipid synthase, putative, expressed
Si019040m	No hits	scaffold_1	35701918	35702010	10.2548	0	0.485427	0.000381981	0.0365938	0.790087	No hits	No hits	No hits	No hits	No hits
Si020122m	No hits	scaffold_1	35711025	35711408	-1.24841	inf	-8.02138	0.489273	0.407592	0.000573563	AT2G38250.1	No hits	Homeodomain-like superfamily protein	LOC_Os04g51320.1	transcription factor TF2, putative, expressed
Si017839m	Seita.1G287600	scaffold_1	35714745	35714824	-0.300234	1.01655	-1.9404	0.57635	0.000467152	0.000374737	AT4G19420.1	No hits	Pectinacetylesterase family protein	LOC_Os02g47400.2	pectinacetylesterase domain containing protein, expressed
Si018088m	Seita.1G287900	scaffold_1	35741425	35741525	1.2232	-0.261153	0.254563	0.000300558	0.357043	0.215862	AT5G46860.1	ATSYP22,ATVAM3,SGR3,SYP22,VAM3	Syntaxin/t-SNARE family protein	LOC_Os02g47440.1	syntaxin, putative, expressed
Si020572m	No hits	scaffold_1	35770495	35770617	5.38344	-7.09912	7.09912	0.723285	0.00100428	0.000342986	No hits	No hits	No hits	No hits	No hits
Si020040m	Seita.1G288400	scaffold_1	35785389	35786081	0.824888	-0.816508	1.3187	0.0215065	0.974445	7.15282e-05	AT4G19170.1	CCD4,NCED4	nine-cis-epoxycarotenoid dioxygenase 4	LOC_Os02g47510.1	9-cis-epoxycarotenoid dioxygenase 1, chloroplast precursor, putative, expressed
Si017195m	Seita.1G288800	scaffold_1	35812427	35812585	1.43156	0.438214	0.808127	0.000150869	0.687138	0.249205	AT3G50910.1	No hits	No hits	LOC_Os02g47580.1	expressed protein
Si017024m	Seita.1G289300	scaffold_1	35834739	35835119	1.2406	0.110756	0.859035	0.000231034	0.807306	0.88657	AT4G36530.2	No hits	alpha/beta-Hydrolases superfamily protein	LOC_Os02g47620.3	hydrolase, alpha/beta fold family domain containing protein, expressed
Si017269m	Seita.1G289400	scaffold_1	35849791	35850460	-0.267816	0.402592	-1.43999	0.512555	0.837284	0.000134013	AT2G18280.1	AtTLP2,TLP2	tubby like protein 2	LOC_Os02g47640.1	OsFBT4 - F-box and tubby domain containing protein, expressed
Si018436m	Seita.1G289500	scaffold_1	35851800	35855986	1.70658	1.59928	0.850069	0.000216418	0.000107295	0.965217	AT2G21620.1	RD2	Adenine nucleotide alpha hydrolases-like superfamily protein	LOC_Os02g47650.1	universal stress protein domain containing protein, putative, expressed
Si016484m	Seita.1G289700	scaffold_1	35867805	35867912	1.35668	-0.465204	1.00987	0.000358543	0.0704336	0.000243302	AT1G27910.1	ATPUB45,PUB45	plant U-box 45	LOC_Os02g47670.2	bg55, putative, expressed
Si020227m	Seita.1G290100	scaffold_1	35892474	35894653	-0.916252	1.09004	-1.12204	0.422006	0.0345674	0.000261545	AT4G24660.1	ATHB22,HB22,MEE68	homeobox protein 22	LOC_Os02g47770.1	ZF-HD protein dimerisation region containing protein, expressed
Si017744m	Seita.1G290200	scaffold_1	35916903	35918916	-3.20459	-3.06738	-3.70816	0.000557707	0.0739336	0.000319839	AT2G18360.1	No hits	alpha/beta-Hydrolases superfamily protein	LOC_Os02g47780.1	hydrolase, alpha/beta fold family domain containing protein, expressed
Si016950m	Seita.1G290300	scaffold_1	35921662	35921780	-1.81866	0.249103	-2.19681	0.177736	0.134126	0.00042326	AT3G27820.1	ATMDAR4,MDAR4	monodehydroascorbate reductase 4	LOC_Os02g47800.1	monodehydroascorbate reductase, putative, expressed
Si018468m	Seita.1G291000	scaffold_1	35986521	35986629	1.80042	0.684972	0.453216	0.000155659	0.440766	0.21491	AT5G14680.1	No hits	Adenine nucleotide alpha hydrolases-like superfamily protein	LOC_Os02g47840.1	universal stress protein domain containing protein, putative, expressed
Si018760m	Seita.1G291300	scaffold_1	36010074	36012329	1.04854	-0.562664	0.083239	0.000110828	0.932979	0.10915	AT5G20570.1	ATRBX1,HRT1,RBX1,ROC1	RING-box 1	LOC_Os02g47870.1	anaphase-promoting complex subunit 11, putative, expressed
Si018574m	Seita.1G291600	scaffold_1	36034593	36034812	-0.0386856	0.943774	-1.45754	0.250216	0.374938	3.95369e-05	AT3G45980.1	H2B,HTB9	Histone superfamily protein	LOC_Os03g17084.1	Core histone H2A/H2B/H3/H4 domain containing protein, putative, expressed
Si019142m	Seita.1G291700	scaffold_1	36041656	36041687	-0.26251	-6.90598	2.22297	0.758402	0.00101083	0.000409716	AT3G27970.1	No hits	Exonuclease family protein	LOC_Os02g47920.1	ZOS2-16 - C2H2 zinc finger protein, expressed
Si016990m	No hits	scaffold_1	36067613	36070013	1.23668	-1.14848	-0.203713	0.421449	0.000430051	0.0681846	AT3G25640.1	No hits	Protein of unknown function, DUF617	LOC_Os02g47980.1	DUF617 domain containing protein, expressed
Si016270m	Seita.1G293400	scaffold_1	36157560	36157621	-0.968807	0.453184	-1.19187	0.511805	0.485022	0.000219928	AT4G16660.1	No hits	heat shock protein 70 (Hsp 70) family protein	LOC_Os02g48110.1	DnaK family protein, putative, expressed
Si018542m	Seita.1G293800	scaffold_1	36169609	36170129	8.03948	1.40972	5.73029	0.765596	0.000517553	0.00037698	AT1G07400.1	No hits	HSP20-like chaperones superfamily protein	LOC_Os02g48140.1	hsp20/alpha crystallin family protein, putative, expressed
Si018525m	Seita.1G293900	scaffold_1	36178662	36179227	-3.79625	-3.06983	-1.54318	0.0386118	0.000714357	0.000389229	AT1G49000.1	No hits	No hits	LOC_Os02g48150.1	expressed protein
Si017001m	Seita.1G294300	scaffold_1	36205728	36208419	-1.21038	2.37107	-2.57862	0.441542	0.000407268	0.000391612	AT2G33570.1	No hits	Domain of unknown function (DUF23)	LOC_Os02g48190.1	expressed protein
Si020346m	No hits	scaffold_1	36212892	36213740	-0.802112	-0.107126	-1.13829	0.58236	0.218686	0.00032394	No hits	No hits	No hits	No hits	No hits
Si016413m	Seita.1G294400	scaffold_1	36224136	36224281	1.9108	0.00416964	1.19562	0.704194	0.683382	8.67644e-05	AT5G06740.1	No hits	Concanavalin A-like lectin protein kinase family protein	LOC_Os02g48210.1	lectin-like protein kinase, putative, expressed
Si018633m	Seita.1G294600	scaffold_1	36236053	36236595	3.09773	6.87107	-3.76527	0.952858	0.000427482	0.184556	No hits	No hits	No hits	LOC_Os02g48280.1	expressed protein
Si020611m	No hits	scaffold_1	36249701	36250151	9.53745	0.717761	8.37417	0.000463533	0.516121	0.00029984	No hits	No hits	No hits	No hits	No hits
Si017788m	Seita.1G294800	scaffold_1	36250157	36251919	1.66862	-0.604464	1.29256	0.0182669	0.564079	0.000383134	AT1G76500.1	AHL29,SOB3	Predicted AT-hook DNA-binding family protein	LOC_Os02g48320.2	DNA binding protein, putative, expressed
Si017737m	Seita.1G295100	scaffold_1	36276963	36277050	1.53882	0.310923	0.70976	0.000267857	0.349548	0.0740872	AT3G51520.1	No hits	diacylglycerol acyltransferase family	LOC_Os02g48350.1	diacylglycerol O-acyltransferase, putative, expressed
Si016669m	Seita.1G295200	scaffold_1	36282579	36282689	-0.786518	0.0789447	-1.80593	0.88493	0.273706	0.000101002	AT1G76550.1	No hits	Phosphofructokinase family protein	LOC_Os02g48360.1	pyrophosphate--fructose 6-phosphate 1-phosphotransferase subunit alpha, putative, expressed
Si017073m	Seita.1G295300	scaffold_1	36288728	36288779	1.0744	0.204844	0.553955	0.000498024	0.890131	0.792579	AT2G17410.1	No hits	ARID/BRIGHT DNA-binding domain-containing protein	LOC_Os02g48370.2	ARID/BRIGHT DNA-binding domain-containing protein, putative, expressed
Si018297m	Seita.1G295400	scaffold_1	36295721	36295770	-0.927435	-2.83856	-0.155391	0.805819	0.000623782	0.777718	AT5G63310.1	ATNDPK2,NDPK IA,NDPK IA IA,NDPK1A,NDPK2	nucleoside diphosphate kinase 2	LOC_Os12g36194.1	nucleoside diphosphate kinase, putative, expressed
Si017617m	Seita.1G295700	scaffold_1	36309710	36309840	-6.58981	-1.22745	-2.87541	0.309551	0.417002	0.000341151	AT4G35350.1	XCP1	xylem cysteine peptidase 1	LOC_Os02g48450.1	xylem cysteine proteinase 2 precursor, putative, expressed
Si016740m	Seita.1G296400	scaffold_1	36345289	36349318	2.66231	1.0893	0.799076	0.000449057	0.000355295	0.10034	AT1G32450.1	NRT1.5	nitrate transporter 1.5	LOC_Os02g48570.1	peptide transporter PTR2, putative, expressed
Si016948m	Seita.1G297100	scaffold_1	36380096	36384311	2.4403	0.383733	0.818816	0.000332262	0.648057	0.875373	AT4G12070.1	No hits	No hits	LOC_Os02g48640.1	expressed protein
Si018531m	Seita.1G297200	scaffold_1	36386410	36386419	2.47566	-0.222153	0.341956	0.000316755	0.0519577	0.116681	AT5G15770.1	AtGNA1,GNA1	glucose-6-phosphate acetyltransferase 1	LOC_Os02g48650.1	acetyltransferase, GNAT family, putative, expressed
Si018712m	Seita.1G297300	scaffold_1	36389975	36390066	0.498098	0.0239529	-1.19069	0.928588	0.28552	3.6372e-05	AT5G56710.1	No hits	Ribosomal protein L31e family protein	LOC_Os02g48660.1	60S ribosomal protein L31, putative, expressed
Si020576m	No hits	scaffold_1	36397996	36398617	1.61626	1.56321	-1.81249	0.000118178	0.000241513	0.000214911	No hits	No hits	No hits	No hits	No hits
Si019096m	No hits	scaffold_1	36403184	36403732	-1.8252	4.21835	-5.13833	0.949201	0.552264	0.000475255	No hits	No hits	No hits	No hits	No hits
Si017583m	Seita.1G297700	scaffold_1	36408168	36408352	1.29326	-0.507712	0.67813	0.00023403	0.365463	0.749752	AT3G08505.1	No hits	zinc finger (CCCH-type/C3HC4-type RING finger) family protein	LOC_Os06g21390.1	Zinc finger C-x8-C-x5-C-x3-H type domain containing protein, expressed
Si017472m	No hits	scaffold_1	36426654	36426815	-0.416563	0.110742	-2.22069	0.384255	0.652458	0.000224695	AT3G07880.1	SCN1	Immunoglobulin E-set superfamily protein	LOC_Os02g48730.1	rho GDP-dissociation inhibitor 1, putative, expressed
Si016409m	Seita.1G298500	scaffold_1	36459774	36464170	1.70186	-0.0902178	0.660297	0.000406215	0.475469	0.0893972	AT3G20280.1	No hits	RING/FYVE/PHD zinc finger superfamily protein	LOC_Os02g48810.1	PHD-finger family protein, expressed
Si017539m	Seita.1G299200	scaffold_1	36542422	36542655	1.20509	2.44129	-0.505421	0.490073	0.000338824	0.775808	AT5G10770.1	No hits	Eukaryotic aspartyl protease family protein	LOC_Os02g48870.1	aspartic proteinase nepenthesin-2 precursor, putative, expressed
Si017163m	Seita.1G299400	scaffold_1	36569077	36569697	-1.67629	-0.460849	-0.505333	0.000129887	0.869577	0.665818	AT5G10770.1	No hits	Eukaryotic aspartyl protease family protein	LOC_Os02g48900.1	aspartic proteinase nepenthesin-1 precursor, putative, expressed
Si018527m	Seita.1G300100	scaffold_1	36610714	36613124	-0.195321	-0.204357	-1.45432	0.526754	0.156481	0.000290279	AT5G56170.1	LLG1	LORELEI-LIKE-GPI-ANCHORED PROTEIN 1	LOC_Os02g48980.1	GPI-anchored protein, putative, expressed
Si016591m	Seita.1G300500	scaffold_1	36629478	36629521	-1.02008	0.186685	-1.2208	0.000270092	0.141274	0.000194263	AT4G12650.1	No hits	Endomembrane protein 70 protein family	LOC_Os05g07650.1	transmembrane 9 superfamily member, putative, expressed
Si017756m	Seita.1G300700	scaffold_1	36644793	36644922	1.17506	-0.273376	0.380439	0.000175639	0.206183	0.919051	AT4G21160.1	AGD12,ZAC	Calcium-dependent ARF-type GTPase activating protein family	LOC_Os02g49070.1	ZAC, putative, expressed
Si016792m	Seita.1G301900	scaffold_1	36734818	36734983	-0.174945	-1.05377	-0.250542	0.161381	0.000320772	0.268634	AT5G47750.1	D6PKL2,PK5	D6 protein kinase like 2	LOC_Os02g49310.1	AGC_PVPK_like_kin82y.7 - ACG kinases include homologs to PKA, PKG and PKC, expressed
Si017833m	Seita.1G302400	scaffold_1	36755607	36755861	-2.65876	3.26051	-6.05954	0.000473928	0.000481758	0.00033432	AT4G02800.1	No hits	No hits	LOC_Os04g15800.1	expressed protein
Si016914m	Seita.1G302500	scaffold_1	36758308	36760337	2.68723	2.65546	1.30932	0.000515656	0.00020518	0.000366504	AT5G10770.1	No hits	Eukaryotic aspartyl protease family protein	LOC_Os02g48870.1	aspartic proteinase nepenthesin-2 precursor, putative, expressed
Si017429m	Seita.1G302700	scaffold_1	36764741	36765100	1.03576	-0.240627	-0.77876	0.000444553	0.5222	0.325571	AT5G47680.1	No hits	No hits	LOC_Os02g49360.1	RNA methyltransferase domain-containing protein 2, putative, expressed
Si019290m	Seita.1G303000	scaffold_1	36802219	36803412	-1.66766	-inf	-4.78524	0.918629	0.833979	0.000430214	AT4G12730.1	FLA2	FASCICLIN-like arabinogalactan 2	LOC_Os02g49420.1	fasciclin-like arabinogalactan precursor protein, putative, expressed
Si016989m	Seita.1G303700	scaffold_1	36845025	36845314	-1.20952	1.39824	-2.10288	0.143553	0.000548706	0.000486443	AT5G15740.1	No hits	O-fucosyltransferase family protein	LOC_Os02g49460.1	auxin-independent growth promoter protein, putative, expressed
Si020306m	No hits	scaffold_1	36876665	36877387	1.3506	-1.38817	1.0368	0.000608184	0.000454434	0.000332555	No hits	No hits	No hits	No hits	No hits
Si017765m	Seita.1G304500	scaffold_1	36886422	36887410	1.09258	1.22481	-0.0222002	0.105819	0.00043927	0.253423	AT3G02340.1	No hits	RING/U-box superfamily protein	LOC_Os02g49550.1	zinc finger, C3HC4 type domain containing protein, expressed
Si018445m	Seita.1G306500	scaffold_1	37003400	37004299	2.91007	0.234174	0.292283	0.00038634	0.704442	0.698419	AT5G42200.1	No hits	RING/U-box superfamily protein	LOC_Os02g49710.1	RING finger protein, putative, expressed
Si016807m	Seita.1G307000	scaffold_1	37023185	37026623	1.92811	0.454354	1.26211	5.8136e-05	0.325856	6.34654e-05	AT3G48000.1	ALDH2,ALDH2A,ALDH2B4	aldehyde dehydrogenase 2B4	LOC_Os02g49720.3	aldehyde dehydrogenase, putative, expressed
Si020462m	No hits	scaffold_1	37029132	37029235	8.42293	2.33943	5.49665	0.740883	0.851331	0.00038206	No hits	No hits	No hits	No hits	No hits
Si020416m	No hits	scaffold_1	37054645	37054900	-1.2935	0	-10.4613	0.894342	0.338151	0.000255454	No hits	No hits	No hits	No hits	No hits
Si017445m	Seita.1G307900	scaffold_1	37095788	37099309	-0.752935	0.766071	-1.27759	0.993148	0.610911	0.000325779	AT3G20930.1	No hits	RNA-binding (RRM/RBD/RNP motifs) family protein	LOC_Os02g49820.1	RNA recognition motif family protein, expressed
Si019880m	No hits	scaffold_1	37131385	37131702	14.883	1.30727	12.3903	3.75497e-05	0.103543	8.85585e-05	AT3G57230.1	AGL16	AGAMOUS-like 16	LOC_Os02g49840.1	OsMADS57 - MADS-box family gene with MIKCc type-box, expressed
Si018224m	Seita.1G308300	scaffold_1	37134921	37140740	1.57499	-1.36789	1.48574	0.000493955	0.873513	0.000281171	No hits	No hits	No hits	No hits	No hits
Si018687m	Seita.1G308500	scaffold_1	37148223	37148418	2.17111	2.13176	-3.38279	0.000510727	0.334835	0.000518101	AT2G02850.1	ARPN	plantacyanin	LOC_Os02g49850.1	plastocyanin-like domain containing protein, putative, expressed
Si018597m	Seita.1G308600	scaffold_1	37150201	37150308	1.54117	-0.771385	0.961262	3.67399e-05	0.839475	0.819082	AT4G01150.1	No hits	No hits	LOC_Os06g15400.1	expressed protein
Si020049m	Seita.1G308900	scaffold_1	37175282	37176736	-3.76375	-0.0867342	-2.01042	0.0878857	0.672244	0.000241196	AT1G25450.1	CER60,KCS5	3-ketoacyl-CoA synthase 5	LOC_Os02g49920.1	3-ketoacyl-CoA synthase, putative, expressed
Si019579m	Seita.1G309800	scaffold_1	37230147	37230274	-4.29504	-6.94254	2.3475	0.751406	0.00100985	0.000407248	AT5G37690.1	No hits	SGNH hydrolase-type esterase superfamily protein	LOC_Os06g14630.1	GDSL-like lipase/acylhydrolase, putative, expressed
Si016976m	Seita.1G310200	scaffold_1	37246029	37246283	-1.38659	0.43134	-2.3942	0.000184872	0.516032	0.000159904	AT1G70710.1	ATGH9B1,CEL1,GH9B1	glycosyl hydrolase 9B1	LOC_Os02g50040.1	endoglucanase, putative, expressed
Si019919m	Seita.1G310300	scaffold_1	37251299	37251562	-7.70729	0	-7.52187	0.0868698	0.460469	0.000612085	AT3G17950.1	No hits	No hits	LOC_Os02g50050.1	expressed protein
Si018898m	Seita.1G310600	scaffold_1	37264879	37265024	2.09741	1.5999	1.16898	0.00029611	0.000145789	0.000251242	No hits	No hits	No hits	LOC_Os02g50110.1	expressed protein
Si019785m	Seita.1G310900	scaffold_1	37285949	37286084	5.33607	6.61702	0.485427	0.959268	0.000436814	0.548794	AT1G70680.1	No hits	Caleosin-related family protein	LOC_Os02g50140.1	caleosin related protein, putative, expressed
Si018124m	No hits	scaffold_1	37299460	37300245	2.2587	0.407082	0.98541	0.000576102	0.739737	0.0540764	No hits	No hits	No hits	No hits	No hits
Si016702m	Seita.1G311900	scaffold_1	37344562	37344627	-0.857345	0.417049	-2.08362	0.732738	0.0167167	0.000217593	AT1G24764.1	ATMAP70-2,MAP70-2	microtubule-associated proteins 70-2	LOC_Os02g50320.1	ATMAP70 protein, putative, expressed
Si020402m	No hits	scaffold_1	37376681	37376929	0.884963	-inf	10.4167	0.596362	0.195665	0.000196384	No hits	No hits	No hits	No hits	No hits
Si016637m	Seita.1G312300	scaffold_1	37380494	37380736	0.371692	1.48304	-0.656315	0.515188	0.000442011	0.133145	AT1G14780.1	No hits	MAC/Perforin domain-containing protein	LOC_Os02g50340.1	membrane attack complex component/perforin/complement C9, putative, expressed
Si020426m	No hits	scaffold_1	37402422	37403059	4.37917	-0.381491	1.8366	0.120977	0.866484	0.000436843	No hits	No hits	No hits	No hits	No hits
Si020082m	Seita.1G312700	scaffold_1	37406309	37406527	15.2003	0	0.485427	3.05808e-05	0.33964	0.273154	No hits	No hits	No hits	LOC_Os02g50400.1	expressed protein
Si018925m	Seita.1G312800	scaffold_1	37409557	37409689	0.884963	-8.00485	8.00485	0.240179	0.000921822	0.000313895	No hits	No hits	No hits	LOC_Os02g50400.1	expressed protein
Si019348m	Seita.1G313000	scaffold_1	37423789	37424028	-11.1528	0	-10.9674	0.000271049	0.85537	0.000195775	No hits	No hits	No hits	LOC_Os02g50400.1	expressed protein
Si018858m	Seita.1G313600	scaffold_1	37465526	37465792	1.59019	2.02513	0.0103176	0.00078603	0.000405989	0.423923	No hits	No hits	No hits	LOC_Os02g50430.1	expressed protein
Si018294m	Seita.1G314000	scaffold_1	37504479	37504775	-0.0539914	-0.0478841	-1.07982	0.439639	0.149013	1.84529e-05	AT5G59240.1	No hits	Ribosomal protein S8e family protein	LOC_Os04g28180.1	ribosomal protein, putative, expressed
Si016256m	Seita.1G314200	scaffold_1	37528937	37529004	-1.05414	0.603753	-1.63199	0.000491085	0.894866	0.000302794	AT1G59610.1	ADL3,CF1,DL3,DRP2B	dynamin-like 3	LOC_Os02g50550.1	dynamin, putative, expressed
Si020415m	No hits	scaffold_1	37562211	37564237	-9.2687	0	-9.08328	0.933184	0.64329	0.000448277	No hits	No hits	No hits	No hits	No hits
Si017541m	Seita.1G314700	scaffold_1	37575853	37576034	0.961883	1.17687	-0.698184	0.0450501	0.000106637	0.168524	AT1G70090.1	GATL9,LGT8	glucosyl transferase family 8	LOC_Os02g50600.1	glycosyl transferase 8 domain containing protein, putative, expressed
Si019635m	Seita.1G314900	scaffold_1	37590992	37591112	-2.30821	inf	-8.04251	0.342928	0.567569	0.000571617	AT3G01330.1	DEL3,E2FF,E2L2	DP-E2F-like protein 3	LOC_Os02g50630.1	E2F family transcription factor protein, putative, expressed
Si016678m	Seita.1G315000	scaffold_1	37595294	37595423	-0.625235	0.0831703	-1.39288	0.912495	0.188219	0.000165668	AT5G62580.1	No hits	ARM repeat superfamily protein	LOC_Os02g50640.1	HEAT repeat family protein, putative, expressed
Si017494m	Seita.1G315200	scaffold_1	37616608	37616899	-1.11778	1.659	-3.20303	0.981111	0.0820264	0.000474269	AT1G71250.1	No hits	GDSL-like Lipase/Acylhydrolase superfamily protein	LOC_Os02g50690.1	GDSL-like lipase/acylhydrolase, putative, expressed
Si018743m	Seita.1G315300	scaffold_1	37621327	37622276	2.58779	0.740518	0.391864	0.000265674	0.834751	0.197082	No hits	No hits	No hits	LOC_Os02g50700.1	expressed protein
Si018842m	Seita.1G315500	scaffold_1	37626732	37627484	2.37282	1.02093	0.12219	0.000267681	0.652399	0.325027	AT1G19020.1	No hits	No hits	LOC_Os02g50710.1	expressed protein
Si019594m	Seita.1G315600	scaffold_1	37628457	37629518	10.6173	2.93845	6.88581	0.000340407	0.000300203	0.149333	AT1G70170.1	MMP	matrix metalloproteinase	LOC_Os02g50730.1	metalloendoproteinase 1 precursor, putative, expressed
Si017346m	Seita.1G315700	scaffold_1	37632822	37634265	0.798465	-1.3135	0.47668	0.640253	0.000262769	0.519253	AT1G24130.1	No hits	Transducin/WD40 repeat-like superfamily protein	LOC_Os02g50740.1	WD domain, G-beta repeat domain containing protein, expressed
Si016861m	Seita.1G316400	scaffold_1	37716064	37716139	1.13436	-0.209016	-0.221355	0.0001526	0.0340037	0.903922	AT5G62890.1	No hits	Xanthine/uracil permease family protein	LOC_Os02g50820.1	nucleobase-ascorbate transporter, putative, expressed
Si020529m	No hits	scaffold_1	37727133	37727273	8.90319	1.23646	6.15588	0.000532141	0.847792	0.000367304	No hits	No hits	No hits	No hits	No hits
Si020558m	No hits	scaffold_1	37753115	37753838	0.798344	0.644104	-1.15815	0.218068	0.805895	0.000187454	No hits	No hits	No hits	LOC_Os02g50900.1	expressed protein
Si018178m	Seita.1G317000	scaffold_1	37765900	37765982	0.228925	0.804522	-1.36736	0.630894	0.580169	0.00029122	AT3G12760.1	No hits	No hits	LOC_Os06g12690.1	DCN1-like protein 2, putative, expressed
Si016120m	Seita.1G317100	scaffold_1	37769432	37769573	-1.02781	0.864838	-2.57501	0.00072443	0.681161	0.000403215	AT5G60930.1	No hits	P-loop containing nucleoside triphosphate hydrolases superfamily protein	LOC_Os09g02650.1	kinesin motor domain containing protein, putative, expressed
Si018278m	Seita.1G317600	scaffold_1	37857179	37857262	0.346628	-0.288669	-1.27584	0.718853	0.328428	0.000172472	AT1G74410.1	No hits	RING/U-box superfamily protein	LOC_Os02g50990.3	RING-H2 finger protein ATL1Q, putative, expressed
Si017972m	Seita.1G317900	scaffold_1	37873470	37873676	0.251433	-2.07557	-0.122092	0.812471	0.000526091	0.248388	AT1G69523.1	No hits	S-adenosyl-L-methionine-dependent methyltransferases superfamily protein	LOC_Os02g51030.1	methyltransferase domain containing protein, putative, expressed
Si017985m	Seita.1G318000	scaffold_1	37884422	37885960	-0.455291	2.2974	-4.06372	0.39273	0.000330344	0.000182467	AT1G69530.1	AT-EXP1,ATEXP1,ATEXPA1,ATHEXP ALPHA 1.2,EXP1,EXPA1	expansin A1	LOC_Os02g51040.1	expansin precursor, putative, expressed
Si016839m	Seita.1G318100	scaffold_1	37890589	37890777	-1.1752	0.314722	-0.708908	0.000559977	0.295742	0.448414	AT5G03760.1	ATCSLA09,ATCSLA9,CSLA09,CSLA9,RAT4	Nucleotide-diphospho-sugar transferases superfamily protein	LOC_Os02g51060.1	CSLA6 - cellulose synthase-like family A; mannan synthase, expressed
Si017037m	Seita.1G318400	scaffold_1	37904962	37908092	-1.3168	-0.421736	0.303947	1.06542e-05	0.963135	0.0822405	AT1G74470.1	No hits	Pyridine nucleotide-disulphide oxidoreductase family protein	LOC_Os02g51080.1	FAD binding domain containing protein, expressed
Si017716m	Seita.1G318800	scaffold_1	37933692	37933753	0.848902	0.464315	1.20243	0.335567	0.63454	0.000279594	AT4G10380.1	NIP5;1,NLM6,NLM8	NOD26-like intrinsic protein 5;1	LOC_Os02g51110.1	aquaporin protein, putative, expressed
Si017396m	Seita.1G319500	scaffold_1	38005644	38007325	-0.908342	0.649638	-1.95879	0.380486	0.18827	0.000142969	AT3G47620.1	AtTCP14,TCP14	TEOSINTE BRANCHED, cycloidea and PCF (TCP) 14	LOC_Os02g51280.1	TCP-domain protein, putative, expressed
Si018214m	Seita.1G319600	scaffold_1	38032739	38032896	1.07835	0.289079	-0.461724	0.000353624	0.836737	0.104074	AT1G74520.1	ATHVA22A,HVA22A	HVA22 homologue A	LOC_Os02g51290.1	HVA22, putative, expressed
Si016306m	Seita.1G320000	scaffold_1	38080780	38080913	-0.0979257	0.447883	-1.20653	0.0885806	0.370384	0.000345909	AT1G72320.1	APUM23,PUM23	pumilio 23	LOC_Os10g25110.1	pumilio-family RNA binding repeat containing protein, expressed
Si019132m	Seita.1G320100	scaffold_1	38085406	38086683	0.381863	1.50548	-0.980827	0.211471	0.000164133	0.0570723	AT1G14330.1	No hits	Galactose oxidase/kelch repeat superfamily protein	LOC_Os02g51350.1	OsFBK10 - F-box domain and kelch repeat containing protein, expressed
Si020382m	No hits	scaffold_1	38116092	38116190	0.884963	19.0156	0.485427	0.228573	8.36634e-06	0.947667	No hits	No hits	No hits	No hits	No hits
Si018202m	Seita.1G320900	scaffold_1	38172549	38172608	1.87075	1.25308	0.978869	0.914655	0.000166928	0.529985	AT5G59250.1	No hits	Major facilitator superfamily protein	LOC_Os10g42830.1	transporter family protein, putative, expressed
Si017489m	Seita.1G321200	scaffold_1	38183440	38184600	0.739331	-4.45139	1.47053	0.302928	0.000597559	0.000338742	AT5G07900.1	No hits	Mitochondrial transcription termination factor family protein	LOC_Os02g51460.1	mTERF family protein, expressed
Si018949m	No hits	scaffold_1	38204830	38205549	1.41369	-0.303107	1.52445	0.236435	0.453474	0.000295346	No hits	No hits	No hits	No hits	No hits
Si019623m	Seita.1G321700	scaffold_1	38213803	38214837	1.4435	-0.428006	0.426243	0.000504235	0.714519	0.194694	AT5G07900.1	No hits	Mitochondrial transcription termination factor family protein	LOC_Os02g51460.1	mTERF family protein, expressed
Si020335m	No hits	scaffold_1	38227237	38227419	9.93261	9.03595	0.485427	0.549362	0.000324045	0.561256	No hits	No hits	No hits	No hits	No hits
Si016915m	Seita.1G322500	scaffold_1	38259267	38259405	1.43455	0.273926	-0.578881	0.000321792	0.149509	0.426042	AT5G10080.1	No hits	Eukaryotic aspartyl protease family protein	LOC_Os02g51540.1	eukaryotic aspartyl protease domain containing protein, expressed
Si019201m	Seita.1G322700	scaffold_1	38268389	38269638	3.24438	-inf	1.05903	0.000574933	0.151879	0.205355	AT4G17670.1	No hits	Protein of unknown function (DUF581)	LOC_Os02g51550.1	DUF581 domain containing protein, expressed
Si017655m	Seita.1G323100	scaffold_1	38291242	38291260	-0.729967	-0.337954	-1.09931	0.185589	0.893264	0.00020883	AT1G22180.2	No hits	Sec14p-like phosphatidylinositol transfer family protein	LOC_Os02g51610.1	CRAL/TRIO domain containing protein, expressed
Si016356m	Seita.1G323200	scaffold_1	38296813	38296910	-0.829946	1.36379	-2.09933	0.321438	0.000103887	7.34976e-05	AT1G78060.1	No hits	Glycosyl hydrolase family protein	LOC_Os02g51620.1	glycosyl hydrolase family 3 protein, putative, expressed
Si019311m	Seita.1G323300	scaffold_1	38308274	38309418	-2.08042	1.48425	-4.44772	0.499552	0.324605	0.000401409	AT5G65120.1	No hits	No hits	LOC_Os02g51640.1	expressed protein
Si017900m	Seita.1G323800	scaffold_1	38345329	38348441	1.39321	-0.00933773	-0.309556	0.000135496	0.965648	0.162011	AT5G64160.1	No hits	No hits	LOC_Os02g51700.1	expressed protein
Si018426m	Seita.1G323900	scaffold_1	38349860	38349949	0.0551467	0.605916	-1.09309	0.269679	0.878349	4.61675e-05	AT4G39730.1	No hits	Lipase/lipooxygenase, PLAT/LH2 family protein	LOC_Os02g51710.1	wound/stress protein, putative, expressed
Si018954m	No hits	scaffold_1	38359014	38359283	-6.38103	0	-6.1956	0.978423	0.45069	0.00065174	No hits	No hits	No hits	No hits	No hits
Si018544m	Seita.1G324700	scaffold_1	38414124	38416035	-1.38702	-0.439387	-0.600621	4.38648e-05	0.710006	0.426463	AT5G65220.1	No hits	Ribosomal L29 family protein	LOC_Os02g51790.1	ribosomal protein L29, putative, expressed
Si017785m	Seita.1G324800	scaffold_1	38419720	38419852	-0.554102	-1.98448	-0.477291	0.0707252	0.000271304	0.0621318	AT1G34670.1	AtMYB93,MYB93	myb domain protein 93	LOC_Os06g11780.1	MYB family transcription factor, putative, expressed
Si016676m	Seita.1G324900	scaffold_1	38433643	38433767	1.24885	-0.896924	0.895952	0.00072277	0.968645	0.180983	AT5G09420.1	ATTOC64-V,MTOM64,TOC64-V	translocon at the outer membrane of chloroplasts 64-V	LOC_Os02g51810.1	expressed protein
Si016290m	Seita.1G325300	scaffold_1	38457206	38460050	-0.0336458	0.742886	-1.47995	0.896607	0.625224	0.000390908	AT1G62830.1	ATLSD1,ATSWP1,LDL1,LSD1,SWP1	LSD1-like 1	LOC_Os02g51880.1	amine oxidase, putative, expressed
Si017819m	Seita.1G325400	scaffold_1	38472485	38472763	1.53038	0.780784	1.12553	0.000174664	0.605733	0.000162865	AT1G22330.1	No hits	RNA-binding (RRM/RBD/RNP motifs) family protein	LOC_Os02g51890.1	RNA recognition motif containing protein, putative, expressed
Si017031m	Seita.1G325600	scaffold_1	38482370	38483322	1.12103	1.44862	0.361388	0.352302	0.00049978	0.990364	AT1G22360.1	AtUGT85A2,UGT85A2	UDP-glucosyl transferase 85A2	LOC_Os02g51910.1	cytokinin-O-glucosyltransferase 2, putative, expressed
Si017045m	Seita.1G325700	scaffold_1	38500397	38502485	5.279	1.6508	1.95031	0.000398163	0.000426357	0.000416338	AT1G22360.1	AtUGT85A2,UGT85A2	UDP-glucosyl transferase 85A2	LOC_Os02g51930.1	cytokinin-O-glucosyltransferase 2, putative, expressed
Si018778m	Seita.1G325800	scaffold_1	38506623	38506913	-0.469601	3.04469	-5.04686	0.603018	0.995922	0.000331199	AT5G10310.1	No hits	No hits	LOC_Os02g51950.1	expressed protein
Si017879m	Seita.1G325900	scaffold_1	38512568	38513748	2.68455	-0.236907	1.39089	0.000125253	0.789149	0.000159192	AT4G08950.1	EXO	Phosphate-responsive 1 family protein	LOC_Os02g51970.1	phosphate-induced protein 1 conserved region domain containing protein, expressed
Si017761m	Seita.1G326100	scaffold_1	38521611	38522986	1.22601	-0.0515082	-0.292097	3.00623e-05	0.593233	0.734268	AT4G08950.1	EXO	Phosphate-responsive 1 family protein	LOC_Os02g52010.1	phosphate-induced protein 1 conserved region domain containing protein, expressed
Si017856m	Seita.1G326200	scaffold_1	38533943	38535538	1.00357	0.315536	-1.89784	0.424202	0.146085	0.00011468	AT4G08950.1	EXO	Phosphate-responsive 1 family protein	LOC_Os02g52040.1	phosphate-induced protein 1 conserved region domain containing protein, expressed
Si018343m	Seita.1G326500	scaffold_1	38571428	38571532	1.47353	0.402426	-0.0934699	0.000186845	0.295652	0.770991	AT5G10350.1	No hits	RNA-binding (RRM/RBD/RNP motifs) family protein	LOC_Os02g52140.2	RNA recognition motif containing protein, putative, expressed
Si018171m	Seita.1G326600	scaffold_1	38573750	38573986	3.45739	1.10393	0.98354	0.000569414	0.0977492	0.23523	AT5G51440.1	No hits	HSP20-like chaperones superfamily protein	LOC_Os02g52150.1	heat shock 22 kDa protein, mitochondrial precursor, putative, expressed
Si019586m	Seita.1G326900	scaffold_1	38592470	38593030	1.7454	-0.267995	1.6418	0.113926	0.855083	0.000347733	AT1G35210.1	No hits	No hits	LOC_Os02g52170.1	expressed protein
Si020176m	Seita.1G327100	scaffold_1	38610625	38611376	-0.531182	4.11863	-3.1655	0.554294	0.156643	0.000422536	AT2G32300.1	UCC1	uclacyanin 1	LOC_Os06g11490.1	plastocyanin-like domain containing protein, putative, expressed
Si016821m	Seita.1G327400	scaffold_1	38766840	38768492	-1.19773	0.488683	-1.3583	0.00063983	0.617965	0.000336068	AT1G73400.1	No hits	Pentatricopeptide repeat (PPR) superfamily protein	LOC_Os02g52220.1	PPR repeat domain containing protein, putative, expressed
Si017604m	Seita.1G327700	scaffold_1	38793016	38793217	-0.934902	0.0653253	-1.04816	0.652559	0.895364	0.00013812	AT5G65420.1	CYCD4;1	CYCLIN D4;1	LOC_Os06g11410.1	cyclin, putative, expressed
Si016132m	Seita.1G328000	scaffold_1	38822641	38823258	-0.263594	0.0684161	-1.31266	0.129679	0.717005	0.000288976	AT4G24610.1	No hits	No hits	LOC_Os02g52280.1	expressed protein
Si018759m	Seita.1G328100	scaffold_1	38825135	38827229	-1.56174	-0.0322626	-0.3759	1.95128e-05	0.0553709	0.276518	AT5G64350.1	ATFKBP12,FKBP12	FK506-binding protein 12	LOC_Os02g52290.1	peptidyl-prolyl cis-trans isomerase, FKBP-type, putative, expressed
Si020185m	Seita.1G328200	scaffold_1	38829322	38829987	9.81637	0.263206	5.11883	0.000432156	0.352738	0.42032	No hits	No hits	No hits	LOC_Os02g52305.1	expressed protein
Si017524m	No hits	scaffold_1	38843037	38843282	1.44158	0.241013	0.299433	3.57564e-05	0.925622	0.727777	AT2G22540.1	AGL22,SVP	K-box region and MADS-box transcription factor family protein	LOC_Os02g52340.1	OsMADS22 - MADS-box family gene with MIKCc type-box, expressed
Si017149m	Seita.1G328700	scaffold_1	38858584	38858667	-0.557161	-0.307808	-1.64993	0.136791	0.7146	0.0003408	AT4G33945.1	No hits	ARM repeat superfamily protein	LOC_Os02g52370.1	armadillo/beta-catenin repeat family protein, putative, expressed
Si019925m	Seita.1G329200	scaffold_1	38881537	38881578	0.690775	-0.54442	1.02694	0.163965	0.267166	0.000257552	AT4G37040.1	MAP1D	methionine aminopeptidase 1D	LOC_Os02g52420.1	peptidase, M24 family protein, putative, expressed
Si020366m	No hits	scaffold_1	38919474	38920292	2.10148	-0.0629191	1.72845	0.989317	0.436609	0.00037664	No hits	No hits	No hits	No hits	No hits
Si020098m	No hits	scaffold_1	38940045	38940883	1.03097	-0.330558	-0.450065	0.000135789	0.724356	0.33779	AT5G66800.1	No hits	No hits	LOC_Os02g52490.1	expressed protein
Si018826m	Seita.1G329900	scaffold_1	38957521	38957584	4.28201	4.58461	-0.189851	0.000406872	0.000261583	0.573616	AT1G05990.1	RHS1	EF hand calcium-binding protein family	LOC_Os02g52540.1	EF hand family protein, putative, expressed
Si019541m	No hits	scaffold_1	38986765	38987064	3.34504	2.74042	0.776505	0.984623	0.000251088	0.0325081	No hits	No hits	No hits	No hits	No hits
Si016945m	Seita.1G330300	scaffold_1	38990459	38992219	1.54207	-0.628051	0.493912	0.000290972	0.125882	0.819272	AT2G03220.1	ATFT1,ATFUT1,FT1,MUR2	fucosyltransferase 1	LOC_Os02g52610.1	xyloglucan fucosyltransferase, putative, expressed
Si018144m	Seita.1G330800	scaffold_1	39011047	39011166	7.88309	2.62189	3.33579	0.000196161	0.0003172	0.000392598	AT2G47520.1	HRE2	Integrase-type DNA-binding superfamily protein	LOC_Os02g52670.1	AP2 domain containing protein, expressed
Si017283m	Seita.1G331000	scaffold_1	39019873	39020817	4.24842	-0.611442	2.12229	0.00041152	0.580792	0.000374547	AT4G25000.1	AMY1,ATAMY1	alpha-amylase-like	LOC_Os02g52710.1	alpha-amylase precursor, putative, expressed
Si018668m	No hits	scaffold_1	39057566	39057772	10.9658	0.297531	0.354878	0.000314322	0.630443	0.337591	No hits	No hits	No hits	No hits	No hits
Si017618m	Seita.1G331600	scaffold_1	39057566	39061854	1.57036	0.938913	1.10633	0.000327095	0.583263	0.000236068	AT1G45249.1	ABF2,AREB1,ATAREB1	abscisic acid responsive elements-binding factor 2	LOC_Os02g52780.1	bZIP transcription factor, putative, expressed
Si017279m	Seita.1G331800	scaffold_1	39066140	39066340	-0.284532	0.250343	-1.42959	0.358813	0.560959	0.000228002	AT1G45207.2	No hits	Remorin family protein	LOC_Os02g52810.2	remorin C-terminal domain containing protein, putative, expressed
Si017434m	Seita.1G332900	scaffold_1	39133158	39133478	-2.31559	0.017225	-2.70625	0.588455	0.416635	0.000476876	AT1G10790.1	No hits	No hits	LOC_Os02g52910.1	zinc finger protein, putative, expressed
Si019397m	Seita.1G333100	scaffold_1	39140615	39142882	-1.27504	-1.87584	-0.899909	0.173367	0.000430018	0.289391	AT1G44800.1	No hits	nodulin MtN21 /EamA-like transporter family protein	LOC_Os02g52930.1	integral membrane protein DUF6 containing protein, expressed
Si017993m	Seita.1G333200	scaffold_1	39155993	39156278	-1.39694	-0.856903	-0.0871294	8.95811e-06	0.49287	0.937	AT5G09650.1	AtPPa6,PPa6	pyrophosphorylase 6	LOC_Os02g52940.2	soluble inorganic pyrophosphatase, putative, expressed
Si019363m	Seita.1G333700	scaffold_1	39194691	39197260	0.396857	-0.896997	-1.1126	0.857532	0.169712	0.000256965	AT1G21880.1	LYM1	lysm domain GPI-anchored protein 1 precursor	LOC_Os02g53000.1	lysM domain-containing GPI-anchored protein precursor, putative, expressed
Si017009m	Seita.1G334200	scaffold_1	39222961	39224597	-0.324355	0.922739	-2.62671	0.664584	0.666396	0.000425784	AT1G05750.1	CLB19,PDE247	Tetratricopeptide repeat (TPR)-like superfamily protein	LOC_Os02g53050.1	tetratricopeptide-like helical, putative, expressed
Si020222m	No hits	scaffold_1	39250715	39250961	-0.587089	0.112111	-2.20671	0.460106	0.40137	0.00051054	AT4G22970.1	AESP,ESP,RSW4	homolog of separase	LOC_Os02g53120.1	Peptidase family C50, putative, expressed
Si016274m	Seita.1G334700	scaffold_1	39264426	39265383	-0.387724	1.95449	-3.43726	0.830111	0.000522066	0.00045658	AT1G77760.1	GNR1,NIA1,NR1	nitrate reductase 1	LOC_Os02g53130.1	nitrate reductase, putative, expressed
Si018319m	Seita.1G335000	scaffold_1	39281365	39284961	1.01476	1.47225	-0.0769792	0.170758	0.000381398	0.20544	AT1G05000.1	No hits	Phosphotyrosine protein phosphatases superfamily protein	LOC_Os02g53160.1	tyrosine phosphatase family protein, putative, expressed
Si018723m	No hits	scaffold_1	39306067	39306119	6.87299	-6.89548	6.89548	0.958601	0.00101109	0.000348659	No hits	No hits	No hits	No hits	No hits
Si016483m	Seita.1G335800	scaffold_1	39351812	39355573	-0.201581	0.385042	-1.42365	0.641132	0.901699	0.000187199	AT1G73360.1	ATHDG11,EDT1,HDG11	homeodomain GLABROUS 11	LOC_Os06g10600.1	homeobox and START domains containing protein, putative, expressed
Si020067m	Seita.1G336000	scaffold_1	39369689	39372382	1.34483	1.78049	-1.02904	0.318453	0.000501692	0.00047322	AT1G14630.1	No hits	No hits	LOC_Os02g53280.1	expressed protein
Si019039m	No hits	scaffold_1	39377620	39377679	-9.25511	0	-9.06969	0.528871	0.646985	0.000450158	No hits	No hits	No hits	No hits	No hits
Si017632m	Seita.1G336100	scaffold_1	39380403	39380564	-0.828274	-1.07699	-1.67998	0.13277	0.569029	0.000328469	AT4G01220.1	No hits	Nucleotide-diphospho-sugar transferase family protein	LOC_Os05g32120.1	alpha 1,3-xylosyltransferase, putative, expressed
Si020111m	No hits	scaffold_1	39437883	39438302	3.19743	1.35101	1.7225	8.0243e-05	5.66894e-05	0.000124296	AT2G31945.1	No hits	No hits	LOC_Os02g53410.1	expressed protein
Si018143m	Seita.1G337000	scaffold_1	39452591	39452661	-0.498653	-7.61792	-0.919974	0.219562	0.000968183	0.400659	AT3G12040.1	No hits	DNA-3-methyladenine glycosylase (MAG)	LOC_Os02g53430.1	DNA-3-methyladenine glycosylase, putative, expressed
Si017511m	Seita.1G338700	scaffold_1	39560894	39562572	-0.48859	1.40995	-1.76883	0.604561	0.000488389	0.00043232	AT4G37740.1	AtGRF2,GRF2	growth-regulating factor 2	LOC_Os02g53690.1	growth regulating factor protein, putative, expressed
Si016227m	Seita.1G338900	scaffold_1	39596917	39596988	-0.300881	-0.0909838	-1.77219	0.62724	0.995737	0.00024027	AT2G26330.1	ER,QRP1	Leucine-rich receptor-like protein kinase family protein	LOC_Os06g10230.1	receptor-like protein kinase 5 precursor, putative, expressed
Si018939m	No hits	scaffold_1	39627236	39627787	-1.08339	0	-8.74809	0.209483	0.418619	0.000493066	No hits	No hits	No hits	No hits	No hits
Si018855m	Seita.1G339200	scaffold_1	39627980	39628139	-1.0644	-0.918802	-2.04294	0.955745	0.618689	0.000341325	No hits	No hits	No hits	No hits	No hits
Si018340m	Seita.1G339500	scaffold_1	39659604	39659612	-0.390281	0.43461	-1.06434	0.971705	0.193719	0.000173136	AT5G26667.2	PYR6	P-loop containing nucleoside triphosphate hydrolases superfamily protein	LOC_Os02g53790.1	adenylate kinase, putative, expressed
Si016368m	Seita.1G339900	scaffold_1	39680445	39682891	1.49922	0.0399322	-0.130672	0.000294995	0.367795	0.469103	AT3G14067.1	No hits	Subtilase family protein	LOC_Os02g53860.1	OsSub22 - Putative Subtilisin homologue, expressed
Si019948m	Seita.1G340000	scaffold_1	39689626	39691961	-2.65784	-inf	-4.64024	0.428092	0.0182009	0.000547486	AT3G14067.1	No hits	Subtilase family protein	LOC_Os02g53860.1	OsSub22 - Putative Subtilisin homologue, expressed
Si016375m	Seita.1G340100	scaffold_1	39694027	39696370	-4.76674	-1.14826	-2.38422	0.000760896	0.000585953	0.000318522	AT3G14067.1	No hits	Subtilase family protein	LOC_Os02g53860.1	OsSub22 - Putative Subtilisin homologue, expressed
Si020536m	No hits	scaffold_1	39731106	39731172	2.90403	-2.33572	2.12282	0.000534682	0.000502854	0.000338582	No hits	No hits	No hits	No hits	No hits
Si018285m	No hits	scaffold_1	39733023	39733320	3.17658	1.58817	0.849455	0.19297	0.000517329	0.566598	No hits	No hits	No hits	No hits	No hits
Si016585m	Seita.1G340800	scaffold_1	39735685	39735803	1.11423	0.0961201	0.658296	0.0004366	0.369063	0.83943	AT3G14075.1	No hits	Mono-/di-acylglycerol lipase, N-terminal;Lipase, class 3	LOC_Os02g54010.1	lipase class 3 family protein, putative, expressed
Si019782m	Seita.1G340900	scaffold_1	39739231	39739323	-1.08935	0.316038	-1.02889	0.000669775	0.97729	0.924335	AT4G35740.1	ATRECQ3,RecQl3	DEAD/DEAH box RNA helicase family protein	No hits	No hits
Si019636m	Seita.1G341100	scaffold_1	39752067	39752723	-0.621556	-7.89605	0.434167	0.375029	0.000936593	0.830431	AT1G19210.1	No hits	Integrase-type DNA-binding superfamily protein	LOC_Os02g54050.1	ethylene-responsive transcription factor, putative, expressed
Si018154m	Seita.1G341200	scaffold_1	39754472	39757093	-1.10302	-1.09283	-1.60844	8.75124e-05	0.000191802	8.07876e-05	AT5G20720.1	ATCPN21,CHCPN10,CPN10,CPN20,CPN21	chaperonin 20	LOC_Os06g09679.1	chaperonin, putative, expressed
Si018134m	Seita.1G341400	scaffold_1	39764096	39764177	1.37542	-0.162034	0.861791	0.000132374	0.0369347	0.571348	AT5G49710.3	No hits	No hits	LOC_Os02g54080.1	expressed protein
Si016895m	Seita.1G342000	scaffold_1	39809333	39811666	-0.286262	1.92003	-1.29335	0.66394	0.00046996	0.000457657	AT3G18180.1	No hits	Glycosyltransferase family 61 protein	LOC_Os06g28124.1	glycosyltransferase, putative, expressed
Si018064m	Seita.1G342200	scaffold_1	39826384	39826454	0.858017	-0.308934	1.12379	0.949895	0.638691	2.21733e-05	AT3G14200.1	No hits	Chaperone DnaJ-domain superfamily protein	LOC_Os02g54130.2	heat shock protein DnaJ, putative, expressed
Si018495m	Seita.1G342400	scaffold_1	39834413	39834592	3.19234	1.05729	1.47478	0.000107768	0.928883	0.000169553	AT1G54050.1	No hits	HSP20-like chaperones superfamily protein	LOC_Os02g54140.1	hsp20/alpha crystallin family protein, putative, expressed
Si018463m	Seita.1G343300	scaffold_1	39912221	39912494	-0.316168	7.50369	-5.86112	0.640965	0.000402205	0.000651061	No hits	No hits	No hits	No hits	No hits
Si017041m	Seita.1G343400	scaffold_1	39912904	39915572	1.07963	0.153967	0.226626	0.000383935	0.785327	0.311512	AT2G44020.1	No hits	Mitochondrial transcription termination factor family protein	LOC_Os02g54200.1	mitochondrial transcription termination factor family protein, putative, expressed
Si016171m	Seita.1G343600	scaffold_1	39937325	39937421	2.39542	1.27321	1.75357	0.000142045	6.59005e-05	0.000136691	AT4G33150.1	LKR,LKR/SDH,SDH	lysine-ketoglutarate reductase/saccharopine dehydrogenase bifunctional enzyme	LOC_Os02g54254.1	saccharopine dehydrogenase, putative, expressed
Si017415m	Seita.1G344700	scaffold_1	40004510	40007025	5.58817	-6.74131	6.74131	0.870457	0.00101384	0.000352782	AT5G57620.1	AtMYB36,MYB36	myb domain protein 36	LOC_Os02g54520.1	MYB family transcription factor, putative, expressed
Si018511m	Seita.1G345100	scaffold_1	40017905	40018641	-6.29082	0	-6.10539	0.337491	0.0209276	0.000651871	AT4G25780.1	No hits	CAP (Cysteine-rich secretory proteins, Antigen 5, and Pathogenesis-related 1 protein) superfamily protein	LOC_Os02g54570.1	SCP-like extracellular protein, expressed
Si016240m	Seita.1G346600	scaffold_1	40117103	40120203	0.76958	0.197712	-1.18808	0.443126	0.911593	0.000268181	AT5G57710.1	No hits	Double Clp-N motif-containing P-loop nucleoside triphosphate hydrolases superfamily protein	LOC_Os02g54720.1	expressed protein
Si016828m	Seita.1G346700	scaffold_1	40126222	40126540	1.49043	0.54119	1.04304	0.000279781	0.314981	0.000211028	AT2G41190.1	No hits	Transmembrane amino acid transporter family protein	LOC_Os02g54730.1	transmembrane amino acid transporter protein, putative, expressed
Si019698m	No hits	scaffold_1	40212484	40212636	-1.90239	-0.616711	-0.463849	2.41743e-05	0.765173	0.362017	No hits	No hits	No hits	No hits	No hits
Si016522m	Seita.1G347900	scaffold_1	40221640	40221707	4.63925	0.215785	4.02393	0.000798021	0.014643	0.000391209	AT1G79640.1	No hits	Protein kinase superfamily protein	LOC_Os02g54900.1	STE_PAK_Ste20_STLK.2 - STE kinases include homologs to sterile 7, sterile 11 and sterile 20 from yeast, expressed
Si020244m	No hits	scaffold_1	40238025	40238468	-1.14048	0.743368	-3.42535	0.00013301	0.653518	0.000169539	No hits	No hits	No hits	No hits	No hits
Si018579m	Seita.1G348500	scaffold_1	40262697	40263688	1.47846	0.444179	-2.00438	0.106728	0.811416	0.000406045	AT2G24970.1	No hits	No hits	LOC_Os01g56090.1	expressed protein
Si017401m	Seita.1G349000	scaffold_1	40287961	40288282	1.43423	-0.355123	0.487349	0.000613274	0.301652	0.718001	No hits	No hits	No hits	LOC_Os02g55090.1	expressed protein
Si018952m	No hits	scaffold_1	40306277	40306342	-5.77036	2.33728	0.077665	0.128827	0.000420582	0.782485	No hits	No hits	No hits	No hits	No hits
Si016102m	Seita.1G349200	scaffold_1	40317061	40317619	-0.668019	0.446032	-1.73279	0.842232	0.841479	0.000307101	AT4G30710.1	No hits	Family of unknown function (DUF566)	LOC_Os02g55110.1	expressed protein
Si017118m	Seita.1G349600	scaffold_1	40334374	40335976	0.130094	inf	-7.94571	0.381977	0.35685	0.000580325	AT1G03495.1	No hits	HXXXD-type acyl-transferase family protein	LOC_Os07g23150.1	transferase family protein, putative, expressed
Si019277m	Seita.1G349700	scaffold_1	40336619	40337458	-1.73208	0.0578776	-3.52424	0.813373	0.0625166	0.000217693	AT1G64980.1	No hits	Nucleotide-diphospho-sugar transferases superfamily protein	LOC_Os07g23120.1	expressed protein
Si017081m	Seita.1G349800	scaffold_1	40356306	40356413	-0.274056	1.06225	-2.39102	0.0828016	0.000468239	0.000353159	AT4G30610.1	BRS1,SCPL24	alpha/beta-Hydrolases superfamily protein	LOC_Os02g55130.1	OsSCP10 - Putative Serine Carboxypeptidase homologue, expressed
Si016292m	No hits	scaffold_1	40364987	40365407	0.766931	-0.388216	1.04767	0.716411	0.916663	0.000337198	AT5G58160.1	No hits	actin binding	LOC_Os02g55150.1	formin, putative, expressed
Si016163m	Seita.1G350200	scaffold_1	40381385	40381543	1.23258	0.108045	0.470971	0.00027129	0.112115	0.367059	AT5G57990.1	UBP23	ubiquitin-specific protease 23	LOC_Os06g08530.2	ubiquitin carboxyl-terminal hydrolase domain containing protein, expressed
Si019672m	Seita.1G350300	scaffold_1	40384637	40384976	-0.544157	inf	-7.16672	0.399989	0.684051	0.000630892	AT4G31805.1	No hits	WRKY family transcription factor	LOC_Os02g55190.1	expressed protein
Si020499m	No hits	scaffold_1	40399326	40399556	7.48404	-7.34153	7.34153	0.0899958	0.000990953	0.000335859	No hits	No hits	No hits	No hits	No hits
Si018971m	No hits	scaffold_1	40401997	40402188	0.884963	8.27302	0.485427	0.730009	0.000366376	0.729225	No hits	No hits	No hits	No hits	No hits
Si017553m	Seita.1G350600	scaffold_1	40412379	40412447	1.78218	0.106186	0.846983	0.00041952	0.357208	0.327726	AT2G24260.1	LRL1	LJRHL1-like 1	LOC_Os02g55250.1	BHLH transcription factor, putative, expressed
Si017062m	Seita.1G351000	scaffold_1	40429706	40429769	-0.529691	0.336444	-1.64665	0.696688	0.432155	0.000231903	AT3G54250.1	No hits	GHMP kinase family protein	LOC_Os02g01920.1	GHMP kinases ATP-binding protein, putative, expressed
Si017926m	Seita.1G351400	scaffold_1	40465621	40465934	2.01187	0.489628	0.163891	9.45417e-05	0.686896	0.717243	AT4G31020.1	No hits	alpha/beta-Hydrolases superfamily protein	LOC_Os02g55330.2	OsPOP6 - Putative Prolyl Oligopeptidase homologue, expressed
Si018241m	Seita.1G351700	scaffold_1	40489049	40489111	0.0188615	2.02687	-2.46651	0.238112	0.000455543	0.000418983	AT4G39630.1	No hits	No hits	LOC_Os08g19370.1	expressed protein
Si018550m	Seita.1G351800	scaffold_1	40492882	40493088	2.10519	-2.29535	-0.597444	0.000534302	0.000685741	0.497635	AT5G25190.1	No hits	Integrase-type DNA-binding superfamily protein	LOC_Os02g55380.1	AP2 domain containing protein, expressed
Si018656m	No hits	scaffold_1	40498148	40499404	1.84397	0.206012	-0.603932	2.36397e-05	0.864995	0.686257	AT4G31985.1	No hits	Ribosomal protein L39 family protein	LOC_Os02g55370.1	60S ribosomal protein L39, putative, expressed
Si016456m	Seita.1G352100	scaffold_1	40506515	40506647	-1.26595	1.77801	-4.82678	0.000580311	0.963149	0.000402495	AT2G07690.1	MCM5	Minichromosome maintenance (MCM2/3/5) family protein	LOC_Os02g55410.1	MCM5 - Putative minichromosome maintenance MCM complex subunit 5, expressed
Si016584m	Seita.1G352400	scaffold_1	40533623	40535608	-1.10434	0.446766	-1.14289	6.52127e-05	0.946385	5.70147e-05	AT5G35160.2	No hits	Endomembrane protein 70 protein family	LOC_Os02g55440.2	transmembrane 9 superfamily member, putative, expressed
Si016923m	Seita.1G352800	scaffold_1	40552236	40552412	1.113	-0.45469	0.770016	0.00015069	0.192956	0.723844	AT5G45290.1	No hits	RING/U-box superfamily protein	LOC_Os02g55520.1	zinc finger, C3HC4 type domain containing protein, expressed
Si016644m	Seita.1G353000	scaffold_1	40559048	40559228	1.6834	0.517332	0.79161	0.000434589	0.41006	0.788919	AT4G32050.1	No hits	neurochondrin family protein	LOC_Os02g55530.1	neurochondrin family protein, putative, expressed
Si016497m	Seita.1G353500	scaffold_1	40592363	40592767	-1.10342	-0.327023	-0.102684	6.86018e-05	0.106031	0.851426	AT2G12400.1	No hits	No hits	LOC_Os02g55590.1	expressed protein
Si019377m	Seita.1G353800	scaffold_1	40602764	40603180	0.190778	-0.63889	2.11654	0.0178891	0.0715183	8.70372e-05	AT5G11090.1	No hits	serine-rich protein-related	LOC_Os02g55610.1	serine-rich protein, putative, expressed
Si016855m	Seita.1G354100	scaffold_1	40623447	40623595	-1.70541	-0.000538564	-1.86563	0.00028232	0.975967	0.000200433	AT5G34940.2	AtGUS3,GUS3	glucuronidase 3	LOC_Os02g55870.1	heparanase-like protein precursor, putative, expressed
Si020314m	No hits	scaffold_1	40652903	40652957	-1.73981	-6.4417	0.390186	0.105166	0.00101398	0.859067	No hits	No hits	No hits	No hits	No hits
Si016808m	Seita.1G354900	scaffold_1	40691870	40692027	-3.94364	0.71689	-0.671164	0.00122412	0.23735	0.797347	No hits	No hits	No hits	LOC_Os06g04970.1	expressed protein
Si019384m	No hits	scaffold_1	40717716	40719727	0.884963	-0.45297	16.6554	0.372558	0.530884	6.30917e-06	No hits	No hits	No hits	No hits	No hits
Si018631m	Seita.1G356200	scaffold_1	40765466	40765600	1.90573	-1.69622	0.774432	0.000166192	0.000236762	0.195264	AT3G15900.1	No hits	No hits	LOC_Os02g56030.1	expressed protein
Si018481m	Seita.1G356800	scaffold_1	40798446	40798833	3.45798	0.18979	1.90635	0.000150767	0.262222	0.00020361	AT5G43700.1	ATAUX2-11,IAA4	AUX/IAA transcriptional regulator family protein	LOC_Os02g56120.1	OsIAA9 - Auxin-responsive Aux/IAA gene family member, expressed
Si018115m	Seita.1G356900	scaffold_1	40801893	40802045	-0.361467	-0.250984	-1.45094	0.923123	0.336216	0.000108541	AT2G29570.1	ATPCNA2,PCNA2	proliferating cell nuclear antigen 2	LOC_Os02g56130.1	PCNA - Putative DNA replicative polymerase clamp, expressed
Si019799m	No hits	scaffold_1	40811205	40811816	12.7823	10.2941	0.485427	0.000131573	0.00024029	0.611498	AT2G36700.1	No hits	Pectin lyase-like superfamily protein	LOC_Os11g43830.1	pectinesterase, putative, expressed
Si020161m	No hits	scaffold_1	40816864	40817783	-1.12037	0.778015	-2.04725	0.764754	0.893719	0.000368624	No hits	No hits	No hits	LOC_Os01g23940.1	expressed protein
Si017605m	Seita.1G357900	scaffold_1	40835179	40835260	1.95794	0.463522	0.972976	8.37684e-05	0.469746	0.252704	AT4G21580.1	No hits	oxidoreductase, zinc-binding dehydrogenase family protein	LOC_Os02g56180.1	dehydrogenase, putative, expressed
Si018663m	Seita.1G358000	scaffold_1	40838975	40839018	1.85953	0.613902	0.4839	0.00068319	0.662331	0.0928757	AT2G37195.1	No hits	No hits	LOC_Os02g56190.1	expressed protein
Si017317m	Seita.1G358400	scaffold_1	40874384	40879803	-0.353967	0.359058	-1.51668	0.334812	0.276524	0.00016402	AT4G32890.1	GATA9	GATA transcription factor 9	LOC_Os02g56250.1	GATA zinc finger domain containing protein, expressed
Si016396m	Seita.1G359100	scaffold_1	40934817	40937411	2.11442	0.252228	-0.954301	0.000657688	0.518902	0.157659	AT1G21270.1	WAK2	wall-associated kinase 2	LOC_Os02g56630.1	OsWAK24 - OsWAK receptor-like protein kinase, expressed
Si016133m	Seita.1G359500	scaffold_1	40974341	40979542	-1.58809	0.630152	-1.71009	0.000774593	0.133554	0.000370023	AT1G08620.1	PKDM7D	Transcription factor jumonji (jmj) family protein / zinc finger (C5HC2 type) family protein	LOC_Os05g10770.1	transcription factor jumonji, putative, expressed
Si017967m	Seita.1G359600	scaffold_1	40991987	40992263	-1.14731	0.0285455	-2.02629	0.426219	0.94016	0.000414716	AT4G28530.1	anac074,NAC074	NAC domain containing protein 74	LOC_Os02g56600.1	no apical meristem protein, putative, expressed
Si017252m	Seita.1G359700	scaffold_1	41003145	41003156	-1.75051	0.171191	-1.43928	0.389805	0.669224	0.000446427	AT4G28550.1	No hits	Ypt/Rab-GAP domain of gyp1p superfamily protein	LOC_Os02g56570.1	TBC domain containing protein, expressed
Si016449m	Seita.1G359800	scaffold_1	41010519	41010591	1.21833	0.249246	0.719648	0.000260387	0.701848	0.704363	AT3G04480.1	No hits	endoribonucleases	LOC_Os02g56565.1	endoribonuclease, putative, expressed
Si017120m	Seita.1G359900	scaffold_1	41013455	41013515	-1.02915	-0.341699	-0.225315	7.39214e-05	0.228751	0.0412697	AT3G23340.1	ckl10	casein kinase I-like 10	LOC_Os02g56560.1	CK1_CaseinKinase_1.6 - CK1 includes the casein kinase 1 kinases, expressed
Si016259m	Seita.1G360100	scaffold_1	41023109	41027480	-1.68445	1.64158	-4.22134	0.000501764	0.000515605	0.000345887	AT4G14330.1	No hits	P-loop containing nucleoside triphosphate hydrolases superfamily protein	LOC_Os02g56540.1	kinesin motor domain containing protein, putative, expressed
Si016189m	Seita.1G360300	scaffold_1	41036492	41040722	-1.95993	0.715586	-2.76178	0.000658007	0.782818	0.000359333	AT4G14310.1	No hits	Transducin/WD40 repeat-like superfamily protein	LOC_Os02g56520.1	expressed protein
Si016343m	Seita.1G360400	scaffold_1	41041030	41041311	-1.8749	0.696923	-1.41211	0.000284513	0.892578	0.000186813	AT3G23430.1	ATPHO1,PHO1	phosphate 1	LOC_Os02g56510.1	phosphate transporter 1, putative, expressed
Si018814m	Seita.1G360600	scaffold_1	41068429	41069016	-0.236064	-1.32492	-1.49213	0.758971	0.63674	0.000299158	No hits	No hits	No hits	LOC_Os02g56490.1	expressed protein
Si017727m	Seita.1G361000	scaffold_1	41090148	41090301	6.12761	8.84462	0.485427	0.515849	0.000335334	0.208385	AT1G15950.1	ATCCR1,CCR1,IRX4	cinnamoyl coa reductase 1	LOC_Os02g56680.1	dehydrogenase, putative, expressed
Si016447m	Seita.1G361100	scaffold_1	41096371	41096500	0.0937406	0.868096	-1.49501	0.99786	0.931099	0.000271761	AT2G34970.1	No hits	Trimeric LpxA-like enzyme	LOC_Os02g56740.1	translation initiation factor eIF-2B subunit epsilon, putative, expressed
Si017142m	Seita.1G362000	scaffold_1	41145778	41145885	-0.731118	0.104603	-1.27177	0.209575	0.439371	0.000108587	AT2G28630.1	KCS12	3-ketoacyl-CoA synthase 12	LOC_Os03g26530.1	3-ketoacyl-CoA synthase, putative, expressed
Si016694m	Seita.1G362600	scaffold_1	41168167	41168218	1.08754	0.179778	0.914123	0.000519633	0.136169	0.994831	AT1G04010.1	ATPSAT1,PSAT1	phospholipid sterol acyl transferase 1	LOC_Os02g56910.1	lecithine cholesterol acyltransferase, putative, expressed
Si016640m	Seita.1G362700	scaffold_1	41180428	41183289	-1.46735	0.125753	-2.92239	0.000429408	0.571093	0.000298626	AT1G02205.2	CER1	Fatty acid hydroxylase superfamily	LOC_Os02g56920.1	WAX2, putative, expressed
Si018643m	Seita.1G363100	scaffold_1	41208091	41210527	0.54327	-0.186875	-1.44594	0.629972	0.0456958	4.88216e-05	AT2G33370.1	No hits	Ribosomal protein L14p/L23e family protein	LOC_Os02g56960.1	ribosomal protein, putative, expressed
Si020648m	Seita.1G363500	scaffold_1	41220793	41220841	-1.22343	0.225464	-1.35554	9.63545e-06	0.315195	1.11136e-05	AT1G15250.1	No hits	Zinc-binding ribosomal protein family protein	LOC_Os02g56990.1	ribosomal protein L37, putative, expressed
Si018385m	Seita.1G364300	scaffold_1	41246395	41246483	-0.00731668	0.0218249	-2.0153	0.924205	0.667347	0.000317283	AT5G38890.1	No hits	Nucleic acid-binding, OB-fold-like protein	LOC_Os02g57070.1	3-5 exoribonuclease CSL4, putative, expressed
Si016205m	Seita.1G364500	scaffold_1	41265152	41268585	0.916627	1.17782	-0.573622	0.764447	0.00021836	0.220318	AT1G04150.1	No hits	C2 calcium/lipid-binding plant phosphoribosyltransferase family protein	LOC_Os02g57090.1	anthranilate phosphoribosyltransferase, putative, expressed
Si017558m	Seita.1G364700	scaffold_1	41274646	41274737	-2.77027	1.46973	-3.41951	2.55155e-05	7.20243e-05	2.52284e-05	AT5G33370.1	No hits	GDSL-like Lipase/Acylhydrolase superfamily protein	LOC_Os02g57110.1	GDSL-like lipase/acylhydrolase, putative, expressed
Si016276m	Seita.1G364900	scaffold_1	41300625	41303871	-0.617707	-0.0721833	-1.73211	0.742082	0.37505	0.000305379	AT4G28760.1	No hits	Protein of unknown function (DUF3741)	LOC_Os02g57140.1	expressed protein
Si020453m	No hits	scaffold_1	41370738	41371367	-0.177332	-1.81337	-0.692257	0.690406	0.000487975	0.845238	No hits	No hits	No hits	No hits	No hits
Si017523m	Seita.1G365900	scaffold_1	41385085	41385170	1.01704	0.555015	0.284571	0.00033205	0.203376	0.0236478	AT2G31300.1	ARPC1,ARPC1B	actin-related protein C1B	LOC_Os02g57220.1	WD domain, G-beta repeat domain containing protein, expressed
Si018276m	Seita.1G366500	scaffold_1	41415264	41415333	2.09551	-0.334622	1.12391	3.61338e-05	0.12502	4.71365e-05	No hits	No hits	No hits	LOC_Os02g57280.1	CBS domain containing membrane protein, putative, expressed
Si017951m	Seita.1G367400	scaffold_1	41451140	41451405	1.4749	0.117811	-0.255587	0.000490338	0.391989	0.406429	AT1G08125.1	No hits	S-adenosyl-L-methionine-dependent methyltransferases superfamily protein	LOC_Os02g57330.1	expressed protein
Si017916m	Seita.1G367700	scaffold_1	41461056	41461342	1.5334	0.363633	-0.19618	0.000122013	0.050898	0.699321	AT2G36950.1	No hits	Heavy metal transport/detoxification superfamily protein	LOC_Os02g57350.1	expressed protein
Si020509m	No hits	scaffold_1	41477164	41477459	1.33981	-0.682649	0.670537	0.000159245	0.467749	0.27817	No hits	No hits	No hits	No hits	No hits
Si018931m	No hits	scaffold_1	41478828	41479443	10.8989	0.20235	9.25504	0.000308565	0.676247	0.660421	No hits	No hits	No hits	No hits	No hits
Si017945m	Seita.1G368400	scaffold_1	41520570	41520705	1.2759	0.0356598	0.784278	3.51341e-05	0.834967	0.714117	AT5G04250.1	No hits	Cysteine proteinases superfamily protein	LOC_Os02g57410.1	OTU-like cysteine protease family protein, putative, expressed
Si018424m	Seita.1G368800	scaffold_1	41537123	41538590	1.8791	-0.319928	1.3841	0.000607625	0.846507	0.378131	AT3G54826.1	No hits	Zim17-type zinc finger protein	LOC_Os02g57430.1	DNL zinc finger domain containing protein, putative, expressed
Si019350m	Seita.1G369300	scaffold_1	41555302	41556288	-0.925883	-0.913778	-1.56585	0.569561	0.560489	0.000440296	AT5G43420.1	No hits	RING/U-box superfamily protein	LOC_Os02g57460.1	RING-H2 finger protein ATL5G, putative, expressed
Si017170m	Seita.1G369500	scaffold_1	41560910	41562277	-1.03084	-1.1215	-1.09889	0.700831	0.000531927	0.000339052	AT3G29670.1	No hits	HXXXD-type acyl-transferase family protein	LOC_Os02g57480.1	transferase family protein, putative, expressed
Si018060m	Seita.1G370000	scaffold_1	41600502	41601403	-4.14411	-6.6656	2.2215	0.231929	0.00101449	0.000415441	AT4G14465.1	AHL20	AT-hook motif nuclear-localized protein 20	LOC_Os02g57520.1	DNA binding protein, putative, expressed
Si017022m	Seita.1G370600	scaffold_1	41629029	41630719	-0.261219	-0.371858	-1.90333	0.667278	0.245248	0.000336313	AT4G00350.1	No hits	MATE efflux family protein	LOC_Os08g44870.1	MATE efflux family protein, putative, expressed
Si017991m	Seita.1G372300	scaffold_1	41719917	41720268	-0.0426743	-0.495868	1.23012	0.536862	0.147605	0.000119581	AT4G00430.1	PIP1;4,PIP1E,TMP-C	plasma membrane intrinsic protein 1;4	LOC_Os02g57720.1	aquaporin protein, putative, expressed
Si020219m	Seita.1G372800	scaffold_1	41744674	41745621	1.31837	0.712405	0.698764	0.000135916	0.520661	0.793403	AT3G10470.1	No hits	C2H2-type zinc finger family protein	LOC_Os02g57790.1	ZOS2-19 - C2H2 zinc finger protein, expressed
Si018287m	Seita.1G373600	scaffold_1	41781273	41781360	1.12341	1.85141	-0.0684441	0.970552	0.000254849	0.42354	AT5G23750.1	No hits	Remorin family protein	LOC_Os02g57840.2	remorin C-terminal domain containing protein, putative, expressed
Si019986m	Seita.1G373700	scaffold_1	41782764	41784430	-7.10531	0	-6.91988	0.731746	0.590533	0.000640086	No hits	No hits	No hits	LOC_Os02g57850.1	expressed protein
Si017814m	Seita.1G374100	scaffold_1	41797228	41797415	-0.763798	-0.263146	-1.32506	0.833433	0.72089	0.000282874	AT4G00560.1	No hits	NAD(P)-binding Rossmann-fold superfamily protein	LOC_Os02g57990.1	methionine adenosyltransferase regulatory beta subunit-related, putative, expressed
Si018460m	Seita.1G375600	scaffold_1	41858538	41858650	1.48569	0.575993	0.52514	0.000504096	0.222305	0.383631	AT1G52600.1	No hits	Peptidase S24/S26A/S26B/S26C family protein	LOC_Os06g16260.1	OsSigP5 - Putative Type I Signal Peptidase homologue; employs a putative Ser/His catalytic dyad, expressed
Si017135m	Seita.1G375800	scaffold_1	41865383	41866041	3.07156	0.654997	1.42919	7.23335e-05	0.715269	0.000121409	AT3G19990.1	No hits	No hits	LOC_Os02g58150.1	expressed protein
Si020631m	No hits	scaffold_1	41867151	41867294	-6.26056	inf	-6.07514	0.961463	0.452067	0.00065186	No hits	No hits	No hits	No hits	No hits
Si018946m	Seita.1G376300	scaffold_1	41878472	41879043	1.47978	-1.35155	1.06642	0.000237319	0.000224287	0.772309	AT3G11591.1	No hits	No hits	LOC_Os02g58200.1	expressed protein
Si016434m	Seita.1G376400	scaffold_1	41885268	41885335	-0.428743	0.0551431	-1.52159	0.166112	0.254511	0.000432631	AT1G11950.1	No hits	Transcription factor jumonji (jmjC) domain-containing protein	LOC_Os02g58210.1	jmjC domain containing protein, expressed
Si018063m	Seita.1G376600	scaffold_1	41900718	41900795	-0.7435	-0.92965	-2.43833	0.506735	0.821337	0.000265173	AT2G24490.1	ATRPA2,ATRPA32A,ROR1,RPA2,RPA32A	replicon protein A2	LOC_Os02g58220.1	RPA2A - Putative single-stranded DNA binding complex subunit 2, expressed
Si017794m	Seita.1G376900	scaffold_1	41914811	41917556	4.0528	0.977035	1.9132	0.0001326	0.209631	0.000230266	AT4G33540.1	No hits	metallo-beta-lactamase family protein	LOC_Os02g58270.1	metallo-beta-lactamase family protein, putative, expressed
Si020221m	Seita.1G377100	scaffold_1	41924869	41926130	-0.332412	0.444162	-1.78679	0.280484	0.755534	0.000331518	AT1G61870.1	PPR336	pentatricopeptide repeat 336	LOC_Os02g58300.1	expressed protein
Si016410m	Seita.1G377500	scaffold_1	41934949	41935039	-0.640263	-0.318499	-1.18822	0.825516	0.352725	0.000153774	AT5G10540.1	No hits	Zincin-like metalloproteases family protein	LOC_Os02g58340.1	oligopeptidase, putative, expressed
Si019233m	Seita.1G377600	scaffold_1	41937970	41938069	3.6049	-inf	3.35948	0.000480947	0.55576	0.932796	AT1G10470.1	ARR4,ATRR1,IBC7,MEE7	response regulator 4	LOC_Os02g58350.1	OsRR3 type-A response regulator, expressed
Si016529m	Seita.1G378000	scaffold_1	41951300	41955189	-0.861539	0.891182	-2.0353	0.676669	0.0593887	0.000258556	AT1G60630.1	No hits	Leucine-rich repeat protein kinase family protein	LOC_Os02g58390.1	inactive receptor kinase At2g26730 precursor, putative, expressed
Si020251m	No hits	scaffold_1	42002926	42005247	1.03084	-0.0654293	-0.360623	0.000121141	0.473689	0.353334	AT2G17265.1	DMR1,HSK	homoserine kinase	LOC_Os02g58510.1	GHMP kinases ATP-binding protein, putative, expressed
Si019336m	Seita.1G379200	scaffold_1	42013624	42014202	2.56028	1.87642	0.253059	0.000567762	0.000390935	0.607584	AT1G20823.1	No hits	RING/U-box superfamily protein	LOC_Os02g58540.1	RING-H2 finger protein, putative, expressed
Si018256m	Seita.1G379300	scaffold_1	42015744	42015896	1.90622	-0.154567	0.354675	6.65821e-05	0.490737	0.590941	AT1G76405.2	No hits	No hits	LOC_Os02g58550.1	chloroplast channel forming outer membrane protein, putative, expressed
Si017754m	Seita.1G379900	scaffold_1	42047420	42050039	-0.395877	0.426381	-1.07926	0.126843	0.980957	0.000152701	AT1G63610.2	No hits	No hits	LOC_Os02g58650.1	expressed protein
Si019802m	Seita.1G380300	scaffold_1	42058499	42058543	-1.25023	-0.875356	-0.0367784	4.03892e-05	0.547165	0.675057	AT2G21280.1	ATSULA,GC1,SULA	NAD(P)-binding Rossmann-fold superfamily protein	LOC_Os02g58790.1	cell division inhibitor, putative, expressed
Si018722m	No hits	scaffold_1	42061163	42061528	1.69823	1.90306	-0.684442	0.301021	0.000471457	0.181097	No hits	No hits	No hits	LOC_Os09g01134.1	expressed protein
Si016224m	Seita.1G380500	scaffold_1	42062582	42063033	-1.04984	0.192635	-0.72223	0.000147642	0.41758	0.151255	AT1G17220.1	FUG1	Translation initiation factor 2, small GTP-binding protein	LOC_Os05g49970.1	translation initiation factor IF-2, chloroplast precursor, putative, expressed
Si018537m	Seita.1G380700	scaffold_1	42127658	42127675	2.26799	-1.85666	1.89121	0.000718477	0.626931	0.000366189	AT3G02420.1	No hits	No hits	LOC_Os05g51140.2	expressed protein
Si020675m	Seita.J000400	scaffold_10	87315	88352	6.0067	7.33563	0.485427	0.790032	0.000409241	0.356532	AT3G63110.1	ATIPT3,IPT3	isopentenyltransferase 3	LOC_Os05g24660.1	IPP transferase, putative, expressed
Si020678m	No hits	scaffold_10	91903	92035	1.33561	-0.540937	1.1124	0.000280886	0.310842	0.000198346	No hits	No hits	No hits	No hits	No hits
Si020670m	Seita.J001100	scaffold_10	269442	269578	1.53178	-0.060972	0.311203	8.15856e-05	0.920887	0.446026	AT1G51510.1	Y14	RNA-binding (RRM/RBD/RNP motifs) family protein	LOC_Os05g04850.1	RNA recognition motif containing protein, putative, expressed
Si020673m	No hits	scaffold_10	292949	293465	7.71713	0	0.485427	0.000648245	0.146482	0.158637	No hits	No hits	No hits	No hits	No hits
Si020684m	Seita.J001600	scaffold_11	17961	18055	1.20162	-0.0888954	0.190011	0.000351792	0.481524	0.823764	AT4G11800.1	No hits	Calcineurin-like metallo-phosphoesterase superfamily protein	LOC_Os07g01540.1	Ser/Thr protein phosphatase family protein, putative, expressed
Si020703m	No hits	scaffold_11	26859	27050	2.96629	-inf	1.84051	0.524164	0.44387	0.000430702	AT4G23000.1	No hits	Calcineurin-like metallo-phosphoesterase superfamily protein	LOC_Os07g01540.1	Ser/Thr protein phosphatase family protein, putative, expressed
Si020710m	Seita.J001800	scaffold_11	27741	29503	-0.619331	1.3812	-2.05799	0.8372	0.000428742	0.000358579	AT4G19060.1	No hits	P-loop containing nucleoside triphosphate hydrolases superfamily protein	LOC_Os07g01530.1	expressed protein
Si020682m	Seita.J002000	scaffold_11	44465	47157	0.750066	1.12064	-2.47009	0.994033	0.000525711	0.000425392	AT5G45480.1	No hits	Protein of unknown function (DUF594)	LOC_Os07g01520.1	expressed protein
Si020683m	Seita.J002300	scaffold_11	69074	69254	-2.61733	0.913871	-5.38274	0.00061305	0.290113	0.000380102	AT4G05190.1	ATK5	kinesin 5	LOC_Os04g53760.2	kinesin motor domain containing protein, putative, expressed
Si020704m	Seita.J002400	scaffold_11	70199	70207	-0.418186	-1.22166	0.749316	0.898378	1.38885e-05	0.212989	AT3G01440.1	PQL1,PQL2	PsbQ-like 1	LOC_Os07g01480.2	oxygen evolving enhancer protein 3 domain containing protein, expressed
Si020705m	Seita.J002600	scaffold_11	73324	74205	0.496776	0.68462	-3.52712	0.775432	0.0505772	0.000403352	AT2G32300.1	UCC1	uclacyanin 1	LOC_Os07g01440.1	plastocyanin-like domain containing protein, putative, expressed
Si020698m	Seita.J003000	scaffold_11	96809	98073	-2.14989	7.16949	-6.29157	0.159219	0.000415958	0.000651319	AT1G05260.1	RCI3,RCI3A	Peroxidase superfamily protein	LOC_Os07g01420.1	peroxidase precursor, putative, expressed
Si020695m	Seita.J003100	scaffold_11	100990	101412	-4.61435	-2.32288	0.930975	0.392408	0.000118958	0.545013	AT5G15180.1	No hits	Peroxidase superfamily protein	LOC_Os07g01410.1	peroxidase precursor, putative, expressed
Si020699m	Seita.J003300	scaffold_11	109399	109620	-2.34118	0.83051	-2.42311	0.000145252	0.230614	0.000118718	AT3G01190.1	No hits	Peroxidase superfamily protein	LOC_Os07g01370.1	peroxidase precursor, putative, expressed
Si020696m	Seita.J003500	scaffold_11	115751	116949	-6.92599	-2.15346	1.95912	0.0168958	0.000424799	0.000303618	AT4G21200.1	ATGA2OX8,GA2OX8	gibberellin 2-oxidase 8	LOC_Os07g01340.1	gibberellin 2-beta-dioxygenase 7, putative, expressed
Si020717m	Seita.J004000	scaffold_11	145124	145772	2.97992	1.25773	1.99033	0.310614	0.198867	0.000366975	AT3G25810.1	No hits	Terpenoid cyclases/Protein prenyltransferases superfamily protein	LOC_Os08g04500.1	terpene synthase, putative, expressed
Si020709m	Seita.J004300	scaffold_11	160417	161688	0.123284	0.5314	-1.33267	0.377052	0.101143	0.000379791	AT1G50660.1	No hits	No hits	LOC_Os07g01230.1	expressed protein
Si020681m	Seita.J004400	scaffold_11	162833	168060	-1.63537	-1.13036	0.457399	0.000361922	0.000196998	0.81161	AT4G13420.1	ATHAK5,HAK5	high affinity K+ transporter 5	LOC_Os03g37930.1	potassium transporter, putative, expressed
Si020723m	No hits	scaffold_11	197463	198122	1.88076	-8.96529	1.45144	0.617798	0.000738982	0.000315554	No hits	No hits	No hits	No hits	No hits
Si020691m	Seita.J005000	scaffold_11	206849	206908	-1.23472	-inf	-1.91006	0.71348	0.81444	0.000488941	AT3G54060.2	No hits	No hits	LOC_Os03g01008.1	expressed protein
Si020716m	Seita.J005100	scaffold_11	210252	211193	-2.23011	-0.0720803	-0.597296	3.68462e-05	0.893066	0.111071	AT5G01090.1	No hits	Concanavalin A-like lectin family protein	LOC_Os07g01100.2	legume lectins beta domain containing protein, putative, expressed
Si020692m	Seita.J005200	scaffold_11	215514	215608	1.10947	-0.36616	0.879482	0.000146163	0.783938	0.778454	AT2G39890.1	ATPROT1,PROT1	proline transporter 1	LOC_Os07g01090.1	transmembrane amino acid transporter protein, putative, expressed
Si020708m	No hits	scaffold_11	261695	261748	-0.657731	-1.05586	0.436694	0.972231	2.68714e-06	0.951415	AT3G18890.1	No hits	NAD(P)-binding Rossmann-fold superfamily protein	LOC_Os10g01044.3	isoflavone reductase, putative, expressed
Si020701m	Seita.J005500	scaffold_11	266552	268417	1.58999	-0.10721	1.00657	9.04607e-05	0.548319	9.01477e-05	AT5G01410.1	ATPDX1,ATPDX1.3,PDX1,PDX1.3,RSR4	Aldolase-type TIM barrel family protein	LOC_Os07g01020.1	SOR/SNZ family protein, putative, expressed
Si020724m	No hits	scaffold_11	268711	268949	5.68565	-6.92487	6.92487	0.845146	0.00101034	0.000347857	No hits	No hits	No hits	No hits	No hits
Si020726m	Seita.J027200	scaffold_110	6642	7164	7.08056	-2.1222	6.47454	0.120321	0.000688796	0.000359603	AT4G36880.1	CP1	cysteine proteinase1	LOC_Os09g38920.1	thiol protease SEN102 precursor, putative, expressed
Si020772m	Seita.J006100	scaffold_12	35867	36526	2.46577	-1.51545	2.00978	0.000729669	0.979882	0.599243	No hits	No hits	No hits	No hits	No hits
Si020745m	No hits	scaffold_12	55716	56181	0.128823	6.75203	-6.39662	0.427928	0.000431905	0.000650506	No hits	No hits	No hits	No hits	No hits
Si020740m	No hits	scaffold_12	59576	60443	0.201462	-2.40759	-0.472051	0.339813	0.000511099	0.428306	No hits	No hits	No hits	No hits	No hits
Si020806m	No hits	scaffold_12	68293	68467	-0.0777291	7.4303	-5.82799	0.0831394	0.000405308	0.000650832	No hits	No hits	No hits	No hits	No hits
Si020767m	No hits	scaffold_12	78127	80136	1.87966	-1.29894	2.05165	0.448575	0.000298012	0.843546	ATMG00580.1	No hits	NADH dehydrogenase subunit 4	LOC_Os12g34094.1	NADH-ubiquinone oxidoreductase chain 4, putative, expressed
Si020757m	Seita.J007000	scaffold_12	89480	90277	0.00399293	-1.90558	0.165427	0.440203	0.000163953	0.828506	AT2G07687.1	No hits	Cytochrome c oxidase, subunit III	No hits	No hits
Si020780m	No hits	scaffold_12	106787	107395	1.19825	0.537639	-1.17454	0.000411706	0.0489194	0.000364467	ATMG00270.1	No hits	NADH dehydrogenase 6	LOC_Os12g34014.1	NADH-ubiquinone oxidoreductase chain 6, putative, expressed
Si020735m	Seita.J007300	scaffold_12	115597	116979	1.09942	-1.99934	1.21777	0.000595657	0.000429543	0.000303246	AT2G07727.1	No hits	Di-haem cytochrome, transmembrane;Cytochrome b/b6, C-terminal	LOC_Os01g57942.1	cytochrome b6, putative, expressed
Si020805m	No hits	scaffold_12	121283	121729	7.96727	7.85211	0.485427	0.000625	0.00038676	0.752415	No hits	No hits	No hits	No hits	No hits
Si020763m	Seita.J007500	scaffold_12	128433	128900	1.3243	-0.644089	1.14666	0.000442563	0.715036	0.000267923	AT2G07707.1	No hits	Plant mitochondrial ATPase, F0 complex, subunit 8 protein	LOC_Os12g34018.1	ATP synthase protein YMF19, putative, expressed
Si020771m	Seita.J007600	scaffold_12	141122	143148	4.39816	-3.43008	2.97864	0.000405344	0.000544896	0.00033364	ATMG00160.1	No hits	cytochrome oxidase 2	No hits	No hits
Si020802m	No hits	scaffold_12	147499	147903	11.6002	-9.82587	9.82587	0.0249906	0.000532262	0.000230205	No hits	No hits	No hits	No hits	No hits
Si020739m	Seita.J008400	scaffold_12	192480	193700	1.40189	-1.98967	0.924329	0.000166357	0.000189361	0.111199	ATCG00830.1	No hits	ribosomal protein L2	LOC_Os12g38000.1	60S ribosomal protein L8, putative, expressed
Si020791m	Seita.J008500	scaffold_12	204373	204645	9.15406	0	0.485427	0.000505524	0.81733	0.517039	ATMG00650.1	No hits	NADH dehydrogenase subunit 4L	No hits	No hits
Si020748m	Seita.J008800	scaffold_12	214776	215222	1.26667	-9.12928	1.20427	0.000554426	0.000700737	0.000300754	AT2G07696.1	No hits	Ribosomal protein S7p/S5e family protein	LOC_Os12g34045.1	mitochondrial ribosomal protein S7, putative, expressed
Si020787m	Seita.J009000	scaffold_12	217052	217429	3.83763	-2.10951	3.53847	0.000451002	0.65989	0.000278705	AT2G07675.1	No hits	Ribosomal protein S12/S23 family protein	LOC_Os12g34062.1	mitochondrial ribosomal protein S12, putative, expressed
Si020754m	No hits	scaffold_12	219287	220499	1.64307	-1.29525	0.880754	0.000368114	0.000357021	0.397681	ATMG00665.1	No hits	NADH dehydrogenase 5B	LOC_Os10g21418.1	NADPH-dependent oxidoreductase, putative, expressed
Si020755m	Seita.J009300	scaffold_12	221898	222682	0.630078	-2.75714	1.44643	0.33587	0.000107262	8.48288e-05	AT2G07741.1	No hits	ATPase, F0 complex, subunit A protein	LOC_Os12g23610.1	ATP synthase, A subunit family protein, putative, expressed
Si020760m	Seita.J009900	scaffold_12	241127	241735	0.999085	-8.79258	1.27582	0.116746	0.000777669	0.000326005	ATCG00430.1	No hits	photosystem II reaction center protein G	LOC_Os01g58022.1	NADPH-dependent oxidoreductase, putative, expressed
Si020781m	Seita.J010000	scaffold_12	241834	242316	1.161	-3.1164	1.39221	0.991036	0.0005564	0.000345641	ATCG00420.1	No hits	NADH dehydrogenase subunit J	LOC_Os01g58024.1	NADPH-dependent oxidoreductase, putative, expressed
Si020742m	No hits	scaffold_12	243557	244042	0.884963	-6.86552	6.86552	0.120891	0.00101178	0.000349471	No hits	No hits	No hits	No hits	No hits
Si020764m	No hits	scaffold_12	258273	258415	0.545555	-1.96613	0.687043	0.743704	0.000485451	0.449377	ATMG00510.1	No hits	NADH dehydrogenase subunit 7	LOC_Os12g33958.1	NADH-ubiquinone oxidoreductase 49 kDa subunit, putative, expressed
Si020741m	No hits	scaffold_12	259284	259713	-0.670672	-1.17241	-1.29685	0.669692	0.339583	0.000151916	No hits	No hits	No hits	No hits	No hits
Si020765m	No hits	scaffold_12	286165	287459	1.92484	-0.596512	0.520358	0.000431687	0.669907	0.388715	ATMG01120.1	No hits	NADH dehydrogenase 1B	LOC_Os10g21396.1	NADPH-dependent oxidoreductase, putative, expressed
Si020774m	No hits	scaffold_12	289185	289526	4.1811	-1.13685	2.67331	0.00039156	0.445532	0.00033472	ATCG00740.1	No hits	RNA polymerase subunit alpha	LOC_Os09g07910.1	DNA-directed RNA polymerase subunit alpha, putative, expressed
Si020795m	Seita.J010900	scaffold_12	297239	298828	0.456251	-1.81903	0.3061	0.999635	0.000197775	0.389023	ATMG01360.1	No hits	cytochrome oxidase	LOC_Os12g33946.1	cytochrome c oxidase subunit 1, putative, expressed
Si020785m	Seita.J011100	scaffold_12	304399	306510	0.858575	-1.31536	1.14777	0.522668	2.1704e-05	2.06615e-05	ATCG00350.1	No hits	Photosystem I, PsaA/PsaB protein	LOC_Os04g16760.1	photosystem I P700 chlorophyll a apoprotein A1, putative, expressed
Si020807m	No hits	scaffold_12	309658	310216	8.19276	-0.46176	7.52423	0.000603523	0.619664	0.000330191	No hits	No hits	No hits	No hits	No hits
Si020776m	Seita.J011200	scaffold_12	310456	311073	2.16005	-2.24547	1.49247	0.000373364	0.000377952	0.000271504	ATMG00640.1	No hits	hydrogen ion transporting ATP synthases, rotational mechanism;zinc ion binding	LOC_Os12g14930.1	ATP synthase protein MI25, putative, expressed
Si020734m	Seita.J011300	scaffold_12	321734	324253	0.429601	-1.58307	0.102949	0.923911	0.000197744	0.904412	ATMG01190.1	No hits	ATP synthase subunit 1	LOC_Os09g08910.1	ATP synthase, putative, expressed
Si020811m	Seita.J011900	scaffold_13	65765	66008	0.581543	-0.337044	1.12142	0.792672	0.232432	9.24187e-05	AT1G53670.1	ATMSRB1,MSRB1	methionine sulfoxide reductase B 1	LOC_Os06g27760.1	peptide methionine sulfoxide reductase msrB, putative, expressed
Si020816m	No hits	scaffold_13	144804	144960	0.884963	15.9245	0.485427	0.193298	1.19124e-05	0.192178	No hits	No hits	No hits	No hits	No hits
Si020819m	No hits	scaffold_13	194772	196336	-3.51032	0.971296	-1.66117	0.615443	0.146032	0.000253462	AT1G17080.1	No hits	Ribosomal protein L18ae family	LOC_Os06g25294.1	60S ribosomal protein L18a-1, putative, expressed
Si020826m	Seita.J012800	scaffold_14	793	1714	1.78303	-2.79316	2.66706	0.000261563	0.000141819	0.000122483	ATCG00520.1	No hits	unfolded protein binding	LOC_Os06g39744.1	photosystem I assembly protein ycf4, putative, expressed
Si020868m	Seita.J013000	scaffold_14	2927	3613	0.976943	-2.39298	1.66944	0.269505	0.0002107	0.000166242	ATCG00540.1	No hits	photosynthetic electron transfer A	LOC_Os01g65902.1	apocytochrome f precursor, putative, expressed
Si020828m	Seita.J013700	scaffold_14	7463	9356	2.05205	-1.92649	1.68438	0.000270854	0.000250622	0.000201887	ATCG00650.1	No hits	ribosomal protein S18	LOC_Os08g15308.1	chloroplast 30S ribosomal protein S18, putative, expressed
Si020827m	Seita.J013900	scaffold_14	9443	10835	1.86946	-2.14905	1.53201	0.000285853	0.000269782	0.000207788	ATCG00670.1	No hits	plastid-encoded CLP P	LOC_Os08g15270.1	ATP-dependent Clp protease proteolytic subunit, putative, expressed
Si020875m	Seita.J014000	scaffold_14	11908	13432	-0.0238763	-1.93012	0.923074	0.73232	3.51544e-05	0.380345	ATCG00680.1	No hits	photosystem II reaction center protein B	LOC_Os06g39708.1	photosystem II P680 chlorophyll A apoprotein, putative, expressed
Si020878m	No hits	scaffold_14	16809	17163	1.21134	-1.40721	1.80735	1.9288e-05	0.0347119	2.9932e-05	ATCG00730.1	No hits	photosynthetic electron transfer D	LOC_Os08g15292.1	cytochrome b6-f complex subunit 4, putative, expressed
Si020860m	No hits	scaffold_14	17392	19418	3.50769	-3.36843	2.53314	0.000498693	0.000550354	0.000338703	ATCG00740.1	No hits	RNA polymerase subunit alpha	LOC_Os06g39700.1	DNA-directed RNA polymerase subunit alpha, putative, expressed
Si020858m	Seita.J014800	scaffold_14	20208	20579	1.7009	-1.88354	-1.29662	0.00016341	0.498351	0.373254	ATCG00780.1	No hits	ribosomal protein L14	LOC_Os05g22722.1	chloroplast 50S ribosomal protein L14, putative, expressed
Si020834m	No hits	scaffold_14	22883	23176	2.40507	-10.9554	0.726233	9.62756e-05	0.000295598	0.635938	ATCG00810.1	No hits	ribosomal protein L22	LOC_Os08g15268.1	chloroplast 50S ribosomal protein L22, putative, expressed
Si020879m	Seita.J015500	scaffold_14	25461	25742	1.92779	-2.06059	1.71848	3.99502e-05	3.92627e-05	3.62341e-05	ATCG00840.1	No hits	ribosomal protein L23.1	LOC_Os04g16812.1	chloroplast 50S ribosomal protein L23, putative
Si020877m	Seita.J015800	scaffold_14	28537	29230	7.00645	-2.0573	7.54435	0.999872	0.594774	0.00032955	No hits	No hits	No hits	LOC_Os08g15252.1	uncharacterized protein ycf73, putative, expressed
Si020841m	No hits	scaffold_14	29886	30674	2.11527	-2.83883	2.36057	0.00010706	8.15436e-05	7.23808e-05	ATCG00890.1	No hits	NADH-Ubiquinone/plastoquinone (complex I) protein	LOC_Os04g16854.1	NADPH-dependent oxidoreductase, putative, expressed
Si020839m	Seita.J016300	scaffold_14	46765	46991	1.34394	-1.95877	2.24286	0.000553018	0.000523908	0.000327235	ATCG01110.1	No hits	NAD(P)H dehydrogenase subunit H	LOC_Os04g16732.1	NADPH-dependent oxidoreductase, putative, expressed
Si020867m	Seita.J016400	scaffold_14	47340	47894	1.89015	-2.48191	2.03688	8.73632e-05	7.08838e-05	6.34326e-05	ATCG01100.1	No hits	NADH dehydrogenase family protein	LOC_Os10g21396.1	NADPH-dependent oxidoreductase, putative, expressed
Si020863m	No hits	scaffold_14	49566	49928	17.4891	-14.9228	14.9228	6.58879e-06	2.14592e-05	1.99662e-05	ATCG01090.1	No hits	NADPH dehydrogenases	LOC_Os10g21398.1	NADPH-dependent oxidoreductase, putative, expressed
Si020859m	Seita.J016600	scaffold_14	50309	50711	1.57632	-2.34949	1.99705	7.20111e-05	5.10608e-05	4.6837e-05	ATCG01080.1	No hits	NADH:ubiquinone/plastoquinone oxidoreductase, chain 6	LOC_Os02g24574.1	NADPH-dependent oxidoreductase, putative
Si020851m	Seita.J016700	scaffold_14	52231	53518	-0.253703	-2.6427	1.99506	0.503011	7.86076e-05	6.8571e-05	ATCG01050.1	No hits	NADH-Ubiquinone/plastoquinone (complex I) protein	LOC_Os07g22504.1	NADPH-dependent oxidoreductase, putative, expressed
Si020837m	No hits	scaffold_14	53897	54769	9.93005	-7.63677	7.63677	0.00041922	0.00096632	0.000326562	ATCG01040.1	No hits	Cytochrome C assembly protein	LOC_Os06g46434.1	cytochrome c biogenesis protein ccsA, putative, expressed
Si020891m	No hits	scaffold_14	55774	55914	2.01337	-1.39262	1.01017	0.876255	0.000462665	0.000336847	No hits	No hits	No hits	No hits	No hits
Si020872m	No hits	scaffold_14	57176	58026	2.01523	-2.40611	3.17761	0.000626493	0.000307252	0.000239128	ATCG01010.1	No hits	NADH-Ubiquinone oxidoreductase (complex I), chain 5 protein	LOC_Os10g21418.1	NADPH-dependent oxidoreductase, putative, expressed
Si020852m	No hits	scaffold_14	58848	59021	0.884963	1.01212	13.6031	0.439439	1.70014e-05	4.54021e-05	ATCG01120.1	No hits	chloroplast ribosomal protein S15	LOC_Os04g16728.1	chloroplast 30S ribosomal protein S15, putative, expressed
Si020856m	No hits	scaffold_14	62740	62782	0.884963	-7.54495	7.54495	0.275316	0.000975013	0.987247	No hits	No hits	No hits	LOC_Os10g21190.1	expressed protein
Si020830m	No hits	scaffold_14	64216	64761	-2.71178	-2.72624	-0.195259	0.000195695	0.000181681	0.350255	No hits	No hits	No hits	No hits	No hits
Si020829m	No hits	scaffold_14	65509	65769	-1.63963	-1.59215	-0.25016	3.11393e-05	3.39266e-05	0.457171	No hits	No hits	No hits	No hits	No hits
Si020843m	No hits	scaffold_14	66202	66540	-8.30667	-8.95693	0.350256	0.669161	0.000740895	0.820487	No hits	No hits	No hits	LOC_Os02g24586.1	uncharacterized protein ycf68, putative, expressed
Si020890m	No hits	scaffold_14	67128	67620	-0.601392	-0.63536	1.41435	0.290201	0.807945	0.000281019	No hits	No hits	No hits	No hits	No hits
Si020857m	No hits	scaffold_14	71267	72818	-7.69987	-9.28529	1.28542	0.00467337	0.000663395	0.000289987	ATCG00890.1	No hits	NADH-Ubiquinone/plastoquinone (complex I) protein	LOC_Os04g16854.1	NADPH-dependent oxidoreductase, putative, expressed
Si020892m	No hits	scaffold_14	73097	73799	3.16346	0.27784	2.51022	0.724564	0.0120686	0.000338185	No hits	No hits	No hits	No hits	No hits
Si020824m	Seita.J017900	scaffold_14	80928	82089	1.31483	-2.34865	1.00244	2.31923e-06	2.65643e-06	2.11753e-06	ATCG00020.1	No hits	photosystem II reaction center protein A	LOC_Os04g16770.1	photosynthetic reaction center protein, putative, expressed
Si020823m	No hits	scaffold_14	83070	83457	1.78017	-2.47863	1.93498	0.000482266	0.000357939	0.00026025	ATCG00040.1	No hits	maturase K	LOC_Os04g16734.1	maturase K, putative, expressed
Si020833m	Seita.J018100	scaffold_14	85341	85547	17.4481	-14.5541	14.5541	6.77567e-06	2.76792e-05	2.52915e-05	ATCG00050.1	No hits	ribosomal protein S16	LOC_Os10g21196.1	chloroplast 30S ribosomal protein S16, putative, expressed
Si020853m	No hits	scaffold_14	91953	92038	1.69116	-2.03066	2.01421	5.44491e-05	3.8881e-05	3.74825e-05	ATCG00270.1	No hits	photosystem II reaction center protein D	LOC_Os04g16872.1	photosystem II D2 protein, putative, expressed
Si020832m	Seita.J018500	scaffold_14	93590	93748	1.74396	-2.27892	1.90943	0.000454448	0.000332376	0.000249123	No hits	No hits	No hits	No hits	No hits
Si020876m	No hits	scaffold_14	103266	104063	1.49141	-0.0711571	0.386336	0.000775532	0.26501	0.369822	ATCG00190.1	No hits	RNA polymerase subunit beta	LOC_Os04g16820.1	DNA-directed RNA polymerase subunit beta, putative, expressed
Si020888m	Seita.J019000	scaffold_14	105123	106589	3.02341	-1.1739	2.88019	0.000764241	0.996464	0.000365676	ATCG00180.1	No hits	DNA-directed RNA polymerase family protein	LOC_Os02g24614.1	DNA-directed RNA polymerase subunit beta, putative, expressed
Si020889m	Seita.J019100	scaffold_14	109822	109997	1.22237	-1.38898	0.518672	0.000760368	0.000566085	0.889373	ATCG00170.1	No hits	DNA-directed RNA polymerase family protein	LOC_Os04g16830.1	DNA-directed RNA polymerase subunit beta, putative, expressed
Si020882m	Seita.J019700	scaffold_14	116949	118468	0.130538	-1.76505	2.27684	0.920884	5.83154e-05	4.77832e-05	ATCG00120.1	No hits	ATP synthase subunit alpha	LOC_Os04g16740.1	ATP synthase subunit alpha, putative, expressed
Si020848m	Seita.J019800	scaffold_14	121526	121726	0.125563	-1.4524	1.28962	0.947361	3.36388e-05	3.18382e-05	ATCG00340.1	No hits	Photosystem I, PsaA/PsaB protein	LOC_Os01g57962.1	photosystem I P700 chlorophyll a apoprotein A2, putative, expressed
Si020893m	No hits	scaffold_14	122638	122733	3.33974	-1.67674	3.38714	9.43025e-05	6.35624e-05	6.96556e-05	No hits	No hits	No hits	No hits	No hits
Si020881m	Seita.J020100	scaffold_14	127557	128135	2.30641	-1.48315	2.46412	0.000384988	0.00025065	0.000220193	ATCG00380.1	No hits	chloroplast ribosomal protein S4	LOC_Os10g38214.1	chloroplast 30S ribosomal protein S4, putative, expressed
Si020825m	Seita.J020300	scaffold_14	130154	134351	1.20986	-2.20151	1.89347	0.000125391	7.88846e-05	7.10697e-05	ATCG00430.1	No hits	photosystem II reaction center protein G	LOC_Os01g58022.1	NADPH-dependent oxidoreductase, putative, expressed
Si020854m	Seita.J020700	scaffold_14	135361	135653	0.597334	-2.13113	1.71236	0.888982	0.000137164	0.00011695	ATCG00480.1	No hits	ATP synthase subunit beta	LOC_Os10g21266.1	ATP synthase subunit beta, putative, expressed
Si020845m	Seita.J020800	scaffold_14	137809	138363	-1.05505	-2.14922	1.01199	5.78374e-05	3.21272e-05	2.59554e-05	ATCG00490.1	No hits	ribulose-bisphosphate carboxylases	LOC_Os10g21268.1	ribulose bisphosphate carboxylase large chain precursor, putative, expressed
Si020838m	Seita.J021200	scaffold_14	141785	142477	2.40384	-1.90135	2.37747	0.908699	0.000209723	0.000182123	ATCG00530.1	No hits	CemA-like proton extrusion protein-related	LOC_Os02g24598.1	chloroplast envelope membrane protein, putative, expressed
Si020836m	Seita.J021300	scaffold_14	142717	143675	2.06178	-1.21778	1.90675	0.000282365	0.000211946	0.0001942	ATCG00540.1	No hits	photosynthetic electron transfer A	LOC_Os01g65902.1	apocytochrome f precursor, putative, expressed
Si020874m	Seita.J021700	scaffold_14	146914	147027	0.884963	-1.62293	2.3599	0.334303	0.000747548	0.000447229	ATCG00600.1	No hits	PETG	No hits	No hits
Si033297m	No hits	scaffold_2	16811	18677	0.69547	-0.222881	1.36342	0.930371	0.699092	0.000140164	AT3G19940.1	No hits	Major facilitator superfamily protein	LOC_Os07g01560.1	transporter family protein, putative, expressed
Si032707m	No hits	scaffold_2	20575	20894	-0.49989	1.41713	1.41504	0.953281	0.473283	0.000264255	AT3G19930.1	ATSTP4,STP4	sugar transporter 4	LOC_Os07g01560.1	transporter family protein, putative, expressed
Si029137m	Seita.2G000500	scaffold_2	25399	29024	0.0176175	-0.161446	-1.06469	0.383121	0.974366	0.000291547	AT4G28200.1	No hits	No hits	LOC_Os02g01350.1	expressed protein
Si031012m	No hits	scaffold_2	29172	30344	-0.907405	-0.554784	-1.59388	0.746878	0.337818	9.76704e-05	AT5G42510.1	No hits	Disease resistance-responsive (dirigent-like protein) family protein	LOC_Os07g01660.1	dirigent, putative, expressed
Si031967m	Seita.2G001000	scaffold_2	48130	51195	-0.377586	0.936208	-1.76259	0.925587	0.199143	0.000443297	AT5G53890.1	AtPSKR2,PSKR2	phytosylfokine-alpha receptor 2	LOC_Os07g01710.1	phytosulfokine receptor precursor, putative, expressed
Si029625m	Seita.2G001400	scaffold_2	79730	79816	-0.376523	2.33006	-1.14178	0.102087	0.000455283	0.000468971	AT3G23560.1	ALF5	MATE efflux family protein	LOC_Os07g01750.1	MATE efflux family protein, putative, expressed
Si031164m	Seita.2G002000	scaffold_2	106441	106779	-0.659718	-1.23954	-1.06138	0.932312	0.000104587	5.09059e-05	AT2G27035.1	AtENODL20,ENODL20	early nodulin-like protein 20	LOC_Os07g02200.1	plastocyanin-like domain containing protein, putative, expressed
Si031147m	Seita.2G002600	scaffold_2	145968	146055	0.33597	0.247851	-1.20997	0.141522	0.951035	0.00021368	AT4G13170.1	No hits	Ribosomal protein L13 family protein	LOC_Os07g01870.1	ribosomal protein L13, putative, expressed
Si029703m	Seita.2G003600	scaffold_2	227582	227810	0.373293	-0.490046	1.1034	0.50577	0.258704	0.000134415	AT5G61290.1	No hits	Flavin-binding monooxygenase family protein	LOC_Os07g02130.1	flavin-containing monooxygenase family protein, putative, expressed
Si029709m	Seita.2G003800	scaffold_2	238440	240635	6.23595	1.08695	5.98522	0.918377	0.0765177	0.000371258	AT3G28510.1	No hits	P-loop containing nucleoside triphosphate hydrolases superfamily protein	LOC_Os07g09470.1	ATPase, putative, expressed
Si031855m	No hits	scaffold_2	284285	284434	1.08656	-0.583875	0.656438	3.99411e-05	0.765914	0.7048	AT2G23090.1	No hits	Uncharacterised protein family SERF	LOC_Os07g02340.1	expressed protein
Si030468m	Seita.2G004600	scaffold_2	284871	289429	1.13466	-0.48022	0.43405	6.07828e-05	0.320296	0.344519	AT5G67380.1	ATCKA1,CKA1	casein kinase alpha 1	LOC_Os07g02350.1	casein kinase II subunit alpha-2, putative, expressed
Si030497m	Seita.2G004800	scaffold_2	293892	294878	-0.384419	-1.19096	1.7728	0.803024	0.000353041	0.000287178	AT4G37530.1	No hits	Peroxidase superfamily protein	LOC_Os07g02440.1	peroxidase precursor, putative, expressed
Si031606m	Seita.2G004900	scaffold_2	298048	298506	1.34464	1.3129	0.653752	0.771093	0.000138451	0.841958	AT5G43150.1	No hits	No hits	LOC_Os07g02460.1	expressed protein
Si033432m	Seita.2G005800	scaffold_2	346614	347751	0.884963	-6.79512	6.79512	0.80558	0.0010131	0.000351359	No hits	No hits	No hits	No hits	No hits
Si032959m	Seita.2G005900	scaffold_2	351398	352411	0.780711	2.63782	-1.35435	0.532107	0.000402392	0.0876446	AT2G23060.1	No hits	Acyl-CoA N-acyltransferases (NAT) superfamily protein	LOC_Os03g55530.1	HLS, putative, expressed
Si033160m	Seita.2G006400	scaffold_2	374482	375987	0.435264	-0.619082	1.96137	0.841674	0.281198	0.000328278	AT3G50950.1	ZAR1	HOPZ-ACTIVATED RESISTANCE 1	LOC_Os07g02560.1	NB-ARC domain containing protein, expressed
Si031507m	Seita.2G006600	scaffold_2	383576	384329	9.31276	3.92536	5.5132	0.000488323	0.315629	0.000381705	No hits	No hits	No hits	No hits	No hits
Si033128m	Seita.2G007300	scaffold_2	409290	410712	0.15361	2.00596	-0.299078	0.910062	0.000236167	0.0245751	AT1G22360.1	AtUGT85A2,UGT85A2	UDP-glucosyl transferase 85A2	LOC_Os09g03140.1	cytokinin-O-glucosyltransferase 2, putative, expressed
Si029648m	Seita.2G007800	scaffold_2	438008	439578	1.86639	2.86992	-0.199521	0.494339	0.000508806	0.626485	AT3G14470.1	No hits	NB-ARC domain-containing disease resistance protein	LOC_Os07g02630.2	expressed protein
Si029630m	Seita.2G008400	scaffold_2	466045	467788	-0.818198	0.904811	-1.45109	0.156711	0.896775	0.000191781	AT1G22360.1	AtUGT85A2,UGT85A2	UDP-glucosyl transferase 85A2	LOC_Os09g03140.1	cytokinin-O-glucosyltransferase 2, putative, expressed
Si033602m	Seita.2G008800	scaffold_2	505341	505712	5.06535	-2.18243	3.45432	0.000543401	0.000613564	0.000376409	No hits	No hits	No hits	LOC_Os06g06850.1	resistance protein LR10, putative, expressed
Si033677m	No hits	scaffold_2	561280	561513	0.965452	2.20499	-2.07061	0.274894	0.000408194	0.00040503	No hits	No hits	No hits	No hits	No hits
Si029609m	No hits	scaffold_2	564588	566081	1.61978	-0.260961	0.00868553	0.00084331	0.795001	0.433992	AT3G14470.1	No hits	NB-ARC domain-containing disease resistance protein	LOC_Os07g02630.2	expressed protein
Si031492m	No hits	scaffold_2	567356	567677	1.05222	-0.152567	0.848953	0.000823452	0.724703	0.880381	No hits	No hits	No hits	No hits	No hits
Si032109m	Seita.2G009800	scaffold_2	567865	569363	1.49057	-0.501381	0.533133	0.000681988	0.500855	0.516911	AT3G14460.1	No hits	LRR and NB-ARC domains-containing disease resistance protein	LOC_Os07g02630.1	expressed protein
Si032450m	Seita.2G010600	scaffold_2	616270	616408	14.4982	0	0.485427	4.79689e-05	0.135331	0.763917	AT2G03290.1	No hits	emp24/gp25L/p24 family/GOLD family protein	LOC_Os07g43890.1	emp24/gp25L/p24 family protein, putative, expressed
Si029022m	Seita.2G011900	scaffold_2	748206	758588	-0.825374	0.176229	-1.36862	0.457626	0.162432	0.00042178	AT1G17690.1	NOF1	No hits	LOC_Os05g22920.1	digestive organ expansion factor, putative, expressed
Si029441m	Seita.2G013600	scaffold_2	929732	929810	-0.574581	-0.742731	-1.88895	0.326484	0.301531	0.000243468	AT5G66920.1	sks17	SKU5 similar 17	LOC_Os07g02810.1	L-ascorbate oxidase homolog precursor, putative, expressed
Si029092m	Seita.2G013800	scaffold_2	994522	994528	0.458262	1.23499	0.424511	0.379931	0.000405555	0.72649	AT4G14280.1	No hits	ARM repeat superfamily protein	LOC_Os05g14930.1	expressed protein
Si029293m	Seita.2G015400	scaffold_2	1144292	1145832	7.59134	1.28259	5.93416	0.624355	0.000514641	0.000372421	AT2G03220.1	ATFT1,ATFUT1,FT1,MUR2	fucosyltransferase 1	LOC_Os08g24750.1	xyloglucan fucosyltransferase, putative, expressed
Si033263m	Seita.2G016000	scaffold_2	1187935	1189056	0.884963	6.98172	0.485427	0.763387	0.000423285	0.273661	No hits	No hits	No hits	LOC_Os07g02910.1	OsFBL33 - F-box domain and LRR containing protein, expressed
Si031540m	No hits	scaffold_2	1439249	1439393	4.49989	0.636017	2.17736	0.000664612	0.987489	0.000426017	No hits	No hits	No hits	No hits	No hits
Si031750m	No hits	scaffold_2	1461069	1461552	-5.38308	-7.20182	1.51874	0.47014	0.000999354	0.000408202	No hits	No hits	No hits	No hits	No hits
Si033498m	No hits	scaffold_2	1692386	1692527	2.82925	1.39757	1.38594	0.000633578	0.218478	0.963507	No hits	No hits	No hits	No hits	No hits
Si032135m	Seita.2G020800	scaffold_2	1714735	1716078	-6.64772	0	-6.46229	0.497921	0.0330461	0.000649799	AT3G48700.1	ATCXE13,CXE13	carboxyesterase 13	LOC_Os07g34370.1	gibberellin receptor, putative, expressed
Si029701m	Seita.2G020900	scaffold_2	1725653	1725790	-3.16704	inf	-8.97906	0.992661	0.163927	0.000462577	AT3G49190.1	No hits	O-acyltransferase (WSD1-like) family protein	LOC_Os01g56360.1	wax synthase, putative, expressed
Si030087m	Seita.2G021000	scaffold_2	1728484	1728551	-7.43222	0	-7.2468	0.635229	0.314759	0.000627246	AT5G13930.1	ATCHS,CHS,TT4	Chalcone and stilbene synthase family protein	LOC_Os07g34190.1	chalcone and stilbene synthases, putative, expressed
Si029216m	Seita.2G021700	scaffold_2	1768110	1768199	-0.583177	0.869379	-2.74541	0.223764	0.206748	0.000430321	AT5G66600.4	No hits	Protein of unknown function, DUF547	LOC_Os07g03140.1	ternary complex factor MIP1, putative, expressed
Si029023m	Seita.2G022000	scaffold_2	1795881	1796027	-0.541753	0.0601471	-1.19307	0.177781	0.894609	0.00025882	AT3G18860.1	No hits	transducin family protein / WD-40 repeat family protein	LOC_Os07g03160.1	WD domain, G-beta repeat domain containing protein, expressed
Si031499m	Seita.2G022100	scaffold_2	1806091	1806797	3.61913	0.407973	0.876096	0.000103506	0.0122252	0.336816	AT4G21620.1	No hits	glycine-rich protein	LOC_Os12g43820.1	GCRP5 - Glycine and cysteine rich family protein precursor, expressed
Si033377m	Seita.2G023100	scaffold_2	1861079	1861720	1.67754	9.34462	-6.121	0.44158	0.000304911	0.252069	AT1G59510.1	CF9	Carbohydrate-binding protein	LOC_Os03g56000.1	PHLOEM 2-LIKE A10, putative, expressed
Si031256m	Seita.2G023200	scaffold_2	1865424	1865831	1.33186	2.30145	-2.02024	0.800801	0.000437388	0.000440093	AT1G13590.1	ATPSK1,PSK1	phytosulfokine 1 precursor	LOC_Os03g12990.1	phytosulfokines precursor, putative, expressed
Si028960m	Seita.2G023300	scaffold_2	1873688	1873944	-0.15068	1.71832	-2.31638	0.671404	0.000435111	0.000378561	AT5G66750.1	ATDDM1,CHA1,CHR01,CHR1,DDM1,SOM1,SOM4	chromatin remodeling 1	ChrUn.fgenesh.mRNA.85	expressed protein
Si030099m	Seita.2G023800	scaffold_2	1904777	1907652	-1.4325	2.21891	-2.78939	0.726538	0.601914	0.000521234	AT5G03970.1	No hits	F-box associated ubiquitination effector family protein	LOC_Os07g23900.1	OsFBX234 - F-box domain containing protein, expressed
Si029185m	Seita.2G024300	scaffold_2	1948074	1948124	-0.297157	0.866599	-2.38771	0.919617	0.146574	0.000302668	AT4G37750.1	ANT,CKC,CKC1,DRG	Integrase-type DNA-binding superfamily protein	LOC_Os03g56050.1	AP2-like ethylene-responsive transcription factor AINTEGUMENTA, putative, expressed
Si030975m	Seita.2G024500	scaffold_2	1959524	1959859	1.60129	-1.32451	0.144536	0.000591666	0.000560929	0.810173	AT4G07990.1	No hits	Chaperone DnaJ-domain superfamily protein	LOC_Os07g03270.1	heat shock protein DnaJ, putative, expressed
Si031242m	Seita.2G024600	scaffold_2	1964557	1965439	2.06444	0.61785	0.059189	1.49514e-05	0.0838421	0.684963	AT2G14580.1	ATPRB1,PRB1	basic pathogenesis-related protein 1	LOC_Os07g03710.1	SCP-like extracellular protein, expressed
Si031309m	Seita.2G024800	scaffold_2	1972614	1973357	3.88047	-0.344048	3.34945	0.000303928	0.744345	0.000231333	AT3G19690.1	No hits	CAP (Cysteine-rich secretory proteins, Antigen 5, and Pathogenesis-related 1 protein) superfamily protein	LOC_Os07g03710.1	SCP-like extracellular protein, expressed
Si031297m	Seita.2G024900	scaffold_2	1977136	1977915	2.84409	1.35426	1.94489	4.15716e-05	2.08014e-05	5.3641e-05	AT3G19690.1	No hits	CAP (Cysteine-rich secretory proteins, Antigen 5, and Pathogenesis-related 1 protein) superfamily protein	LOC_Os07g03710.1	SCP-like extracellular protein, expressed
Si029153m	Seita.2G025400	scaffold_2	2036907	2039082	8.01011	1.71207	4.24037	0.541782	0.793206	0.000407766	AT3G53810.1	No hits	Concanavalin A-like lectin protein kinase family protein	LOC_Os07g03830.1	lectin-like receptor kinase, putative, expressed
Si031433m	Seita.2G026200	scaffold_2	2085558	2085842	-1.52513	-0.77377	-1.70674	0.78525	0.348075	0.000283945	AT4G37810.1	No hits	No hits	LOC_Os07g04020.1	expressed protein
Si029675m	Seita.2G026700	scaffold_2	2127350	2127671	-0.985616	0.946383	-1.39602	0.645917	0.11112	0.000105248	AT5G49630.1	AAP6	amino acid permease 6	LOC_Os07g04180.1	amino acid transporter, putative, expressed
Si031702m	No hits	scaffold_2	2153265	2153563	-9.0799	-inf	-1.26114	0.26845	0.366361	0.000303934	No hits	No hits	No hits	No hits	No hits
Si028794m	Seita.2G026900	scaffold_2	2157694	2158178	-0.790501	-0.206178	-2.65483	0.753588	0.104247	0.000199813	AT5G65700.1	BAM1	Leucine-rich receptor-like protein kinase family protein	LOC_Os07g04190.1	receptor protein kinase CLAVATA1 precursor, putative, expressed
Si030477m	Seita.2G028200	scaffold_2	2318009	2318310	4.86509	3.58992	2.13967	0.494163	0.000402568	0.000439991	AT2G43000.1	anac042,NAC042	NAC domain containing protein 42	LOC_Os03g56580.1	no apical meristem protein, putative, expressed
Si029593m	Seita.2G028300	scaffold_2	2325374	2329477	5.56621	-6.51753	6.51753	0.309172	0.00101454	0.000358529	AT1G16350.1	No hits	Aldolase-type TIM barrel family protein	LOC_Os03g56800.1	CBS domain containing membrane protein, putative, expressed
Si032823m	Seita.2G028400	scaffold_2	2331657	2332427	1.99713	7.6492	-4.03083	0.663825	0.000395901	0.000613029	AT1G07090.1	LSH6	Protein of unknown function (DUF640)	LOC_Os07g04670.1	DUF640 domain containing protein, putative, expressed
Si031240m	No hits	scaffold_2	2360388	2360553	-0.678693	-1.05331	-0.094129	0.116396	5.82513e-05	0.984985	No hits	No hits	No hits	No hits	No hits
Si029988m	Seita.2G028800	scaffold_2	2368300	2369722	7.82063	2.6732	5.32864	0.788782	0.000452061	0.000385632	AT1G34300.1	No hits	lectin protein kinase family protein	LOC_Os06g13320.1	protein kinase, putative, expressed
Si031328m	Seita.2G029200	scaffold_2	2385517	2385834	-2.11708	-0.0144777	-1.0562	0.46733	0.707004	0.000244432	AT5G09530.1	No hits	hydroxyproline-rich glycoprotein family protein	LOC_Os07g04960.1	app1, putative, expressed
Si031302m	Seita.2G029300	scaffold_2	2387982	2388854	-1.53647	-0.0450513	-3.41372	0.829407	0.931342	0.000254874	AT5G09530.1	No hits	hydroxyproline-rich glycoprotein family protein	LOC_Os03g56944.1	lysine-rich arabinogalactan protein 19 precursor, putative, expressed
Si028777m	Seita.2G030300	scaffold_2	2453334	2454878	-0.632735	-0.45237	-2.00641	0.491522	0.6691	0.000223378	AT4G20940.1	No hits	Leucine-rich receptor-like protein kinase family protein	LOC_Os07g05190.1	leucine-rich repeat family protein, putative, expressed
Si028931m	Seita.2G030500	scaffold_2	2466757	2466832	-1.86994	-0.153607	-1.83744	0.00107953	0.917618	0.000424851	AT1G30570.1	HERK2	hercules receptor kinase 2	LOC_Os07g05370.1	TKL_IRAK_CrRLK1L-1.15 - The CrRLK1L-1 subfamily has homology to the CrRLK1L homolog, expressed
Si030172m	Seita.2G030900	scaffold_2	2484795	2485014	-0.63033	-0.20637	-1.30014	0.832361	0.357925	0.000215768	AT4G05390.1	ATRFNR1,RFNR1	root FNR 1	LOC_Os07g05400.1	ferredoxin--NADP reductase, chloroplast precursor, putative, expressed
Si032161m	Seita.2G031000	scaffold_2	2488981	2489168	1.56339	-0.509441	1.2038	0.000237865	0.7322	0.000182828	AT3G20800.1	No hits	Cell differentiation, Rcd1-like protein	LOC_Os03g57130.1	expressed protein
Si031358m	Seita.2G031600	scaffold_2	2539206	2539263	1.47678	1.98889	-1.0848	0.604082	0.000437542	0.896477	AT4G05430.1	No hits	Carbohydrate-binding X8 domain superfamily protein	LOC_Os01g53750.1	glucan endo-1,3-beta-glucosidase precursor, putative, expressed
Si031652m	Seita.2G031900	scaffold_2	2559916	2561973	7.48293	-1.73944	8.0303	0.885296	0.000544766	0.000312971	No hits	No hits	No hits	No hits	No hits
Si032978m	No hits	scaffold_2	2654724	2654906	-17.3895	0	-17.2041	3.16518e-06	0.306913	3.15103e-06	No hits	No hits	No hits	No hits	No hits
Si030979m	Seita.2G032700	scaffold_2	2680676	2680717	1.77954	-1.0448	1.70815	0.693941	0.00051382	0.209251	AT1G34770.1	No hits	No hits	LOC_Os07g05650.1	MAGE-8 antigen-related, putative, expressed
Si029871m	Seita.2G032900	scaffold_2	2693481	2694910	0.563724	0.745638	-2.1456	0.0406204	0.798517	0.000276003	AT4G18390.1	TCP2	TEOSINTE BRANCHED 1, cycloidea and PCF transcription factor 2	LOC_Os07g05720.1	TCP family transcription factor, putative, expressed
Si031627m	No hits	scaffold_2	2699963	2700494	-0.500605	0.808148	-2.55962	0.174492	0.819233	0.000185968	No hits	No hits	No hits	No hits	No hits
Si028755m	Seita.2G033100	scaffold_2	2705320	2705612	-1.0944	0.205564	-1.67767	0.000636634	0.685196	0.000349728	AT1G17230.1	No hits	Leucine-rich receptor-like protein kinase family protein	LOC_Os07g05740.1	receptor-like protein kinase 2 precursor, putative, expressed
Si030840m	Seita.2G033300	scaffold_2	2716739	2717873	2.687	2.06248	-0.997483	0.000810596	0.531208	0.314108	AT1G78380.1	ATGSTU19,GST8,GSTU19	glutathione S-transferase TAU 19	LOC_Os07g05800.1	glutathione S-transferase, N-terminal domain containing protein, expressed
Si030015m	Seita.2G034700	scaffold_2	2801056	2801217	1.0503	-0.239161	0.863897	5.03266e-05	0.225955	0.972882	AT1G30090.1	No hits	Galactose oxidase/kelch repeat superfamily protein	LOC_Os07g05880.1	OsFBK18 - F-box domain and kelch repeat containing protein, expressed
Si032699m	Seita.2G034800	scaffold_2	2808770	2809315	-2.89676	-0.429014	-2.20739	0.149855	0.0992018	0.000243403	AT5G14010.1	KNU	C2H2 and C2HC zinc fingers superfamily protein	LOC_Os07g05900.1	ZOS7-02 - C2H2 zinc finger protein, expressed
Si032168m	Seita.2G034900	scaffold_2	2819531	2820100	0.884963	-inf	7.08173	0.908927	0.801361	0.000343482	AT5G14010.1	KNU	C2H2 and C2HC zinc fingers superfamily protein	LOC_Os07g05900.1	ZOS7-02 - C2H2 zinc finger protein, expressed
Si031273m	Seita.2G035000	scaffold_2	2841279	2842129	1.52285	-1.12509	1.64735	0.0346788	0.662304	0.000362735	AT5G48890.1	No hits	C2H2-like zinc finger protein	LOC_Os07g05900.1	ZOS7-02 - C2H2 zinc finger protein, expressed
Si029316m	Seita.2G035400	scaffold_2	2870243	2872397	2.6788	5.76173	-2.81751	0.854069	0.514792	0.000541503	AT1G78390.1	ATNCED9,NCED9	nine-cis-epoxycarotenoid dioxygenase 9	LOC_Os07g05940.1	9-cis-epoxycarotenoid dioxygenase 1, chloroplast precursor, putative, expressed
Si033683m	No hits	scaffold_2	3087299	3087939	1.73245	-1.98842	1.14733	0.689877	0.000295572	0.000220822	No hits	No hits	No hits	No hits	No hits
Si032419m	Seita.2G037800	scaffold_2	3124831	3125088	-0.0897973	0.0146492	-1.06418	0.303027	0.532431	0.000334106	AT5G22030.1	UBP8	ubiquitin-specific protease 8	LOC_Os07g06610.1	ubiquitin carboxyl-terminal hydrolase domain containing protein, expressed
Si030811m	No hits	scaffold_2	3133971	3141237	-0.594739	-0.199013	-1.04383	0.464382	0.668928	0.000191791	AT1G08465.1	YAB2	Plant-specific transcription factor YABBY family protein	LOC_Os07g06620.1	YABBY domain containing protein, putative, expressed
Si029492m	Seita.2G038600	scaffold_2	3195265	3195279	-0.949758	0.194878	-2.34413	0.628968	0.996969	0.000273228	AT5G07990.1	CYP75B1,D501,TT7	Cytochrome P450 superfamily protein	LOC_Os03g44740.1	cytochrome P450, putative, expressed
Si029518m	Seita.2G038700	scaffold_2	3201552	3202601	-0.150108	2.77453	-0.328507	0.374407	0.000499959	0.831777	AT5G07990.1	CYP75B1,D501,TT7	Cytochrome P450 superfamily protein	LOC_Os03g44740.1	cytochrome P450, putative, expressed
Si030766m	Seita.2G039300	scaffold_2	3236173	3236514	2.85867	0.693081	1.35052	0.000305694	0.378749	0.000297282	AT5G16010.1	No hits	3-oxo-5-alpha-steroid 4-dehydrogenase family protein	LOC_Os07g06800.1	3-oxo-5-alpha-steroid 4-dehydrogenase, putative, expressed
Si030538m	No hits	scaffold_2	3243058	3243213	1.9006	-2.91171	0.566742	0.494759	0.000710066	0.0927408	No hits	No hits	No hits	No hits	No hits
Si030771m	Seita.2G039800	scaffold_2	3253134	3254670	2.93916	-0.464957	0.507612	0.000415046	0.492806	0.133822	AT5G16010.1	No hits	3-oxo-5-alpha-steroid 4-dehydrogenase family protein	LOC_Os07g06800.1	3-oxo-5-alpha-steroid 4-dehydrogenase, putative, expressed
Si030411m	Seita.2G040600	scaffold_2	3324996	3326177	2.738	1.66206	0.785111	0.000328606	0.480443	0.136592	AT5G06570.1	No hits	alpha/beta-Hydrolases superfamily protein	LOC_Os07g06850.1	gibberellin receptor GID1L2, putative, expressed
Si030476m	Seita.2G040700	scaffold_2	3326481	3327984	2.71357	0.775573	1.32761	0.000294871	0.0200447	0.000283247	AT5G06570.1	No hits	alpha/beta-Hydrolases superfamily protein	LOC_Os07g06840.1	gibberellin receptor GID1L2, putative, expressed
Si030397m	Seita.2G040900	scaffold_2	3335424	3335550	3.78693	1.00834	0.905255	0.000104997	0.200278	0.323162	AT5G06570.1	No hits	alpha/beta-Hydrolases superfamily protein	LOC_Os07g06850.1	gibberellin receptor GID1L2, putative, expressed
Si030409m	No hits	scaffold_2	3348868	3348931	3.22246	1.4246	1.5145	0.000181859	0.000137812	0.000237619	AT5G06570.1	No hits	alpha/beta-Hydrolases superfamily protein	LOC_Os07g06850.1	gibberellin receptor GID1L2, putative, expressed
Si029018m	Seita.2G041400	scaffold_2	3351705	3354303	-1.01636	-1.10011	-1.13135	0.138913	0.000561725	0.000365508	AT5G45480.1	No hits	Protein of unknown function (DUF594)	LOC_Os01g24240.1	expressed protein
Si030352m	Seita.2G041500	scaffold_2	3364869	3365918	4.00827	1.02893	2.56439	0.000256488	0.803035	0.000271691	AT5G06570.1	No hits	alpha/beta-Hydrolases superfamily protein	LOC_Os07g06860.1	gibberellin receptor GID1L2, putative, expressed
Si032861m	Seita.2G042300	scaffold_2	3425348	3427204	-1.60328	-2.03211	-2.55777	0.561846	0.992663	0.000498785	AT3G62890.1	No hits	Pentatricopeptide repeat (PPR) superfamily protein	LOC_Os07g06960.1	pentatricopeptide, putative, expressed
Si032286m	Seita.2G043000	scaffold_2	3468034	3468411	-1.94237	-1.78235	-1.67309	0.632113	0.936716	0.000345918	AT2G20830.2	No hits	transferases;folic acid binding	LOC_Os07g34610.2	oral cancer overexpressed protein 1, putative, expressed
Si030618m	Seita.2G043700	scaffold_2	3513445	3513825	2.25787	0.253532	0.856631	0.000660785	0.676648	0.608991	AT2G24190.2	No hits	NAD(P)-binding Rossmann-fold superfamily protein	LOC_Os04g44920.1	oxidoreductase, short chain dehydrogenase/reductase family domain containing protein, expressed
Si030830m	Seita.2G044300	scaffold_2	3558219	3558587	0.156951	0.20994	-2.34178	0.992881	0.312697	0.000181888	AT5G44500.1	No hits	Small nuclear ribonucleoprotein family protein	LOC_Os07g07220.1	LSM domain containing protein, expressed
Si028967m	Seita.2G044400	scaffold_2	3580062	3580270	-1.6833	-0.581953	-1.15066	0.000182624	0.0995463	0.000129464	AT3G03770.1	No hits	Leucine-rich repeat protein kinase family protein	LOC_Os07g07230.2	protein kinase, putative, expressed
Si030457m	Seita.2G046600	scaffold_2	3753769	3753910	-1.37851	-0.533244	0.517798	4.95059e-05	0.287959	0.345506	AT1G55480.1	ZKT	protein containing PDZ domain, a K-box domain, and a TPR region	LOC_Os07g07540.1	SHOOT1 protein, putative, expressed
Si029517m	Seita.2G047900	scaffold_2	3838727	3838791	1.02823	0.29764	-0.0459073	0.000427834	0.536181	0.37582	AT2G32040.1	No hits	Major facilitator superfamily protein	LOC_Os07g07654.1	BT1 family protein, putative, expressed
Si033269m	No hits	scaffold_2	3845929	3846717	1.4945	0.634517	0.497847	8.20951e-05	0.330977	0.06434	AT3G22530.1	No hits	No hits	LOC_Os07g07670.1	expressed protein
Si033603m	No hits	scaffold_2	3848283	3848770	-0.68059	0.749006	-1.77859	0.758098	0.535051	0.000365335	No hits	No hits	No hits	No hits	No hits
Si029358m	Seita.2G048200	scaffold_2	3852641	3853264	1.64735	0.201604	0.438089	1.25826e-05	0.996541	0.357989	AT3G22440.1	No hits	FRIGIDA-like protein	LOC_Os07g07680.1	frigida, putative, expressed
Si028686m	Seita.2G048300	scaffold_2	3867875	3867897	-0.440947	1.03509	-0.993862	0.93242	0.000441088	0.502599	AT4G14920.1	No hits	Acyl-CoA N-acyltransferase with RING/FYVE/PHD-type zinc finger protein	LOC_Os07g07690.1	PHD-finger domain containing protein, expressed
Si031155m	Seita.2G048800	scaffold_2	3899065	3899183	0.745611	7.06346	-5.31675	0.679942	0.000420128	0.469168	AT2G48130.1	No hits	Bifunctional inhibitor/lipid-transfer protein/seed storage 2S albumin superfamily protein	LOC_Os03g57990.1	LTPL74 - Protease inhibitor/seed storage/LTP family protein precursor, expressed
Si033007m	Seita.2G048900	scaffold_2	3899867	3900885	0.884963	7.73603	0.485427	0.683935	0.00039204	0.0932013	AT3G22600.1	No hits	Bifunctional inhibitor/lipid-transfer protein/seed storage 2S albumin superfamily protein	LOC_Os07g07870.1	LTPL77 - Protease inhibitor/seed storage/LTP family protein precursor, putative, expressed
Si030838m	Seita.2G049000	scaffold_2	3908544	3910573	0.450125	-1.06409	0.368243	0.361006	0.000513006	0.0900634	AT3G22550.1	No hits	Protein of unknown function (DUF581)	LOC_Os07g07900.1	expressed protein
Si031116m	Seita.2G049800	scaffold_2	3949994	3950330	-1.6625	1.72965	-3.39802	0.000164322	0.00028452	0.000151868	AT3G22620.1	No hits	Bifunctional inhibitor/lipid-transfer protein/seed storage 2S albumin superfamily protein	LOC_Os03g57980.1	LTPL99 - Protease inhibitor/seed storage/LTP family protein precursor, expressed
Si031198m	Seita.2G050000	scaffold_2	3959886	3960918	-1.03993	0	-7.26568	0.291033	0.372868	0.000626337	AT2G48140.1	EDA4	Bifunctional inhibitor/lipid-transfer protein/seed storage 2S albumin superfamily protein	LOC_Os03g57980.1	LTPL99 - Protease inhibitor/seed storage/LTP family protein precursor, expressed
Si031286m	Seita.2G050200	scaffold_2	3972214	3972753	-0.126548	3.72964	-2.58954	0.154046	0.000208615	0.000314661	AT3G22600.1	No hits	Bifunctional inhibitor/lipid-transfer protein/seed storage 2S albumin superfamily protein	LOC_Os07g07930.1	LTPL78 - Protease inhibitor/seed storage/LTP family protein precursor, expressed
Si031570m	Seita.2G050500	scaffold_2	4063806	4064029	0.199805	0.211815	-1.76916	0.100227	0.40139	8.2551e-05	AT3G44590.1	No hits	60S acidic ribosomal protein family	LOC_Os01g09510.4	60S acidic ribosomal protein, putative, expressed
Si030780m	Seita.2G051000	scaffold_2	4104028	4104462	-1.06529	-0.636831	0.0519397	5.57454e-05	0.11527	0.44105	AT3G04790.1	No hits	Ribose 5-phosphate isomerase, type A protein	LOC_Os07g08030.1	ribose-5-phosphate isomerase A, putative, expressed
Si031966m	Seita.2G051200	scaffold_2	4110795	4112101	-1.10721	-2.66485	0.623924	0.57894	0.000163127	0.88064	AT2G37975.1	No hits	Yos1-like protein	LOC_Os03g21390.1	expressed protein
Si031660m	No hits	scaffold_2	4124299	4124850	0.271512	-inf	1.69823	0.375608	0.804288	0.0004173	No hits	No hits	No hits	No hits	No hits
Si030923m	Seita.2G051800	scaffold_2	4153808	4153995	1.31877	-0.190383	0.685526	5.14366e-05	0.149084	0.861055	AT1G03070.1	No hits	Bax inhibitor-1 family protein	LOC_Os07g08070.1	transmembrane BAX inhibitor motif-containing protein, putative, expressed
Si028875m	Seita.2G051900	scaffold_2	4160041	4165051	-0.968337	-0.168989	-1.08011	0.226069	0.325225	0.000203437	AT4G02680.1	EOL1	ETO1-like 1	LOC_Os07g08120.1	BTBT2 - Bric-a-Brac, Tramtrack, Broad Complex BTB domain with tetratricopeptide repeats, expressed
Si030256m	Seita.2G052000	scaffold_2	4177193	4177676	2.72405	0.679832	0.286592	0.000502981	0.982083	0.885694	AT3G22830.1	AT-HSFA6B,HSFA6B	heat shock transcription factor A6B	LOC_Os07g08140.1	heat stress transcription factor, putative, expressed
Si032828m	Seita.2G052100	scaffold_2	4179125	4180206	3.2679	-0.758102	2.08062	0.000777962	0.768542	0.000413118	AT5G03970.1	No hits	F-box associated ubiquitination effector family protein	LOC_Os07g02930.1	OsFBX210 - F-box domain containing protein, expressed
Si029470m	No hits	scaffold_2	4194682	4196514	0.961216	-0.311513	13.5507	0.631532	0.0537122	0.000285325	AT2G33060.1	AtRLP27,RLP27	receptor like protein 27	LOC_Os01g06900.1	verticillium wilt disease resistance protein Ve2, putative, expressed
Si031985m	No hits	scaffold_2	4237029	4238200	-2.84928	-0.961054	1	0.363746	0.532381	0.000208754	No hits	No hits	No hits	No hits	No hits
Si031943m	Seita.2G053800	scaffold_2	4281094	4281645	8.67995	0.651784	7.36002	0.429042	0.49531	0.000335298	AT3G22840.1	ELIP,ELIP1	Chlorophyll A-B binding family protein	LOC_Os07g08160.1	early light-induced protein, chloroplast precursor, putative, expressed
Si031802m	No hits	scaffold_2	4308830	4308983	0.232081	2.03255	-2.6675	0.200286	0.000471416	0.000427902	No hits	No hits	No hits	No hits	No hits
Si030272m	Seita.2G054700	scaffold_2	4348400	4352391	-0.270635	-1.04514	-0.397303	0.0707338	0.000570191	0.43214	AT4G32440.1	No hits	Plant Tudor-like RNA-binding protein	LOC_Os07g08220.1	expressed protein
Si032206m	Seita.2G057000	scaffold_2	4697361	4700798	-1.97895	-0.0620857	-0.902729	0.00062939	0.797743	0.623929	AT3G14460.1	No hits	LRR and NB-ARC domains-containing disease resistance protein	LOC_Os03g63150.2	powdery mildew resistance protein PM3b, putative, expressed
Si030675m	Seita.2G058300	scaffold_2	4787075	4787238	0.785272	1.04861	1.07229	0.404803	3.557e-06	7.32467e-06	AT5G24090.1	ATCHIA,CHIA	chitinase A	LOC_Os11g47580.1	glycosyl hydrolase, putative, expressed
Si028800m	Seita.2G058500	scaffold_2	4806192	4806377	-0.178939	-0.313464	-1.20068	0.399747	0.679076	0.000434334	AT4G27190.1	No hits	NB-ARC domain-containing disease resistance protein	LOC_Os04g08390.1	Leucine Rich Repeat family protein, expressed
Si033448m	No hits	scaffold_2	4839070	4839274	-0.843761	-0.0327189	-1.47015	0.731999	0.086631	0.000194379	No hits	No hits	No hits	No hits	No hits
Si028691m	Seita.2G059200	scaffold_2	4928070	4928348	-1.28117	1.88681	-4.54349	0.000824855	0.608086	0.000470716	AT5G49160.1	DDM2,DMT01,DMT1,MET1,MET2,METI	methyltransferase 1	LOC_Os07g08500.1	C-5 cytosine-specific DNA methylase, putative, expressed
Si029371m	Seita.2G060400	scaffold_2	5038777	5039034	1.08886	1.0149	0.763604	0.216542	0.000161735	0.0127151	AT3G04910.1	ATWNK1,WNK1,ZIK4	with no lysine (K) kinase 1	LOC_Os07g38530.1	STE_PAK_Ste20_Slob_Wnk.4 - STE kinases include homologs to sterile 7, sterile 11 and sterile 20 from yeast, expressed
Si029272m	Seita.2G061000	scaffold_2	5099077	5099152	1.03936	1.35833	1.15776	0.0705781	0.000545572	0.0004554	AT5G48520.1	No hits	No hits	LOC_Os07g08810.1	expressed protein
Si033406m	Seita.2G061100	scaffold_2	5100706	5100756	-0.00822131	2.66797	-2.74401	0.618174	0.000507563	0.00051586	AT5G45480.1	No hits	Protein of unknown function (DUF594)	LOC_Os09g38930.1	expressed protein
Si031623m	Seita.2G061400	scaffold_2	5121209	5121257	-0.567111	-0.865883	-1.39929	0.670306	0.324247	0.000300114	AT2G14045.1	No hits	No hits	LOC_Os07g08820.1	C-Myc-binding protein, putative, expressed
Si028865m	Seita.2G062100	scaffold_2	5159751	5163527	1.24828	0.708177	0.379187	0.000986155	0.355368	0.403418	AT3G07040.1	RPM1,RPS3	NB-ARC domain-containing disease resistance protein	LOC_Os07g08890.1	disease resistance protein RPM1, putative, expressed
Si030414m	Seita.2G062700	scaffold_2	5198746	5201922	0.341982	1.72226	-1.63255	0.984936	0.000471622	0.000441671	AT3G54970.1	No hits	D-aminoacid aminotransferase-like PLP-dependent enzymes superfamily protein	LOC_Os02g15360.1	expressed protein
Si029776m	Seita.2G063300	scaffold_2	5235299	5236702	0.358034	2.06839	-1.59018	0.675921	0.000485861	0.000473418	AT3G52320.1	No hits	F-box and associated interaction domains-containing protein	LOC_Os07g35050.1	OsFBX237 - F-box domain containing protein, expressed
Si030178m	Seita.2G065300	scaffold_2	5418184	5419916	1.97796	1.00886	1.58218	0.75382	0.000492502	0.000425813	AT2G43120.1	No hits	RmlC-like cupins superfamily protein	LOC_Os03g62790.2	pirin, putative, expressed
Si033802m	No hits	scaffold_2	5553871	5554017	0.884963	7.15704	0.485427	0.160933	0.000416451	0.479928	No hits	No hits	No hits	No hits	No hits
Si031102m	Seita.2G067800	scaffold_2	5661042	5661516	1.25485	-0.0748106	1.03832	0.629813	0.271787	0.000133662	AT3G23760.1	No hits	No hits	LOC_Os07g09140.1	expressed protein
Si033119m	Seita.2G068100	scaffold_2	5666622	5667904	-0.278155	-1.58496	0.601989	0.699077	0.000419196	0.529482	AT4G14100.1	No hits	transferases, transferring glycosyl groups	LOC_Os07g09140.1	expressed protein
Si031637m	Seita.2G069500	scaffold_2	5782584	5783074	1.72318	0.148625	0.585735	4.84536e-05	0.952663	0.840458	No hits	No hits	No hits	LOC_Os03g58764.1	OsFBDUF18 - F-box and DUF domain containing protein, expressed
Si029456m	Seita.2G069800	scaffold_2	5811765	5811884	1.2399	1.54652	-0.0271337	0.907132	8.80961e-05	0.695216	AT3G28580.1	No hits	P-loop containing nucleoside triphosphate hydrolases superfamily protein	LOC_Os07g09420.1	ATPase, putative, expressed
Si029527m	Seita.2G070300	scaffold_2	5851496	5853556	-1.18932	0.568707	-1.12233	0.35606	0.103173	0.000391723	AT5G61290.1	No hits	Flavin-binding monooxygenase family protein	LOC_Os07g02140.1	flavin-containing monooxygenase family protein, putative, expressed
Si029102m	Seita.2G071100	scaffold_2	5931683	5931782	-1.42229	-6.96685	0.968704	0.344038	0.00100913	0.963957	AT1G74790.1	No hits	catalytics	LOC_Os07g09520.1	expressed protein
Si033745m	Seita.2G071500	scaffold_2	5982140	5982851	-0.378605	1.39596	-2.38157	0.0604664	0.0001243	7.86363e-05	No hits	No hits	No hits	No hits	No hits
Si030586m	Seita.2G071700	scaffold_2	5988643	5988981	3.63145	3.64345	1.29413	0.899089	0.000399485	0.000455362	AT3G28480.1	No hits	Oxoglutarate/iron-dependent oxygenase	LOC_Os07g09630.1	oxidoreductase, putative, expressed
Si033616m	No hits	scaffold_2	6029550	6029744	2.77124	0.112134	1.39944	0.000643054	0.893942	0.000397335	No hits	No hits	No hits	No hits	No hits
Si031086m	Seita.2G072300	scaffold_2	6037743	6037954	1.03945	0.171722	0.261181	6.96927e-05	0.937489	0.119602	AT3G46060.1	ARA-3,ARA3,ATRAB8A,ATRABE1C,RAB8A	RAB GTPase homolog 8A	LOC_Os07g09680.1	ras-related protein, putative, expressed
Si029173m	Seita.2G072400	scaffold_2	6041754	6041861	-1.10403	-2.14232	0.566519	0.0198575	0.000682536	0.714663	AT5G62620.1	No hits	Galactosyltransferase family protein	LOC_Os07g09690.1	galactosyltransferase family protein, putative, expressed
Si031258m	Seita.2G073800	scaffold_2	6186415	6186481	-1.11971	0.698238	-1.77829	0.415886	0.504165	0.00021506	No hits	No hits	No hits	LOC_Os09g17660.1	expressed protein
Si032092m	Seita.2G074000	scaffold_2	6190298	6191444	-4.51085	-1.71885	-0.201812	0.0183075	0.000546554	0.378321	AT3G23880.1	No hits	F-box and associated interaction domains-containing protein	LOC_Os07g13890.1	OsFBX230 - F-box domain containing protein, expressed
Si032684m	Seita.2G075500	scaffold_2	6303073	6304239	2.30563	-0.213928	1.81378	0.000490731	0.498983	0.000305975	AT3G57590.1	No hits	F-box and associated interaction domains-containing protein	LOC_Os07g13890.1	OsFBX230 - F-box domain containing protein, expressed
Si028874m	Seita.2G076200	scaffold_2	6365889	6366060	-0.649138	-0.135599	-1.27789	0.563002	0.903812	0.000123906	AT4G34450.1	No hits	coatomer gamma-2 subunit, putative / gamma-2 coat protein, putative / gamma-2 COP, putative	LOC_Os07g10150.1	coatomer subunit gamma-2, putative, expressed
Si029176m	Seita.2G076400	scaffold_2	6384052	6384861	-1.0555	-0.0961207	-0.953999	6.09822e-05	0.938994	0.159309	AT2G42520.1	No hits	P-loop containing nucleoside triphosphate hydrolases superfamily protein	No hits	No hits
Si029744m	Seita.2G076600	scaffold_2	6396788	6402436	-0.0862458	-0.507419	-1.19166	0.252927	0.497365	0.000362536	AT1G16870.1	No hits	mitochondrial 28S ribosomal protein S29-related	LOC_Os07g10300.1	expressed protein
Si028645m	Seita.2G077000	scaffold_2	6458031	6458137	-0.056	0.208266	-1.67875	0.139569	0.117661	0.00042616	AT3G11964.1	No hits	RNA binding;RNA binding	LOC_Os07g10350.1	S1 RNA binding domain containing protein, expressed
Si033353m	Seita.2G077600	scaffold_2	6523451	6523963	-10.6891	8.52893	-10.5037	0.000387599	0.000352973	0.000250092	No hits	No hits	No hits	LOC_Os03g59210.1	expressed protein
Si031345m	Seita.2G078300	scaffold_2	6603137	6603178	-3.18652	-0.0278865	-2.46548	5.95717e-05	0.040919	5.08899e-05	AT5G42510.1	No hits	Disease resistance-responsive (dirigent-like protein) family protein	LOC_Os11g42500.1	dirigent, putative, expressed
Si030086m	Seita.2G078600	scaffold_2	6625422	6625661	-1.61473	-1.14391	1.14233	4.23671e-05	1.60072e-05	1.64373e-05	AT2G34080.1	No hits	Cysteine proteinases superfamily protein	LOC_Os04g01710.1	cysteine proteinase At4g11310 precursor, putative, expressed
Si030398m	Seita.2G079200	scaffold_2	6877709	6877756	-1.18871	-0.398991	-1.0446	0.000107158	0.821139	8.6321e-05	AT5G13710.1	CPH,SMT1	sterol methyltransferase 1	LOC_Os07g10600.1	cycloartenol-C-24-methyltransferase 1, putative, expressed
Si030743m	Seita.2G079700	scaffold_2	6917263	6917424	1.43032	-0.269819	0.00836787	2.35496e-05	0.658092	0.938953	AT3G57490.1	No hits	Ribosomal protein S5 family protein	LOC_Os03g59310.1	ribosomal protein, putative, expressed
Si033614m	No hits	scaffold_2	6969372	6969485	5.90437	8.36465	0.485427	0.896766	0.000361668	0.812614	No hits	No hits	No hits	No hits	No hits
Si028770m	Seita.2G080900	scaffold_2	6999791	7000136	-1.13465	-0.278672	-1.08073	7.43525e-05	0.566529	6.67081e-05	AT5G05170.1	ATCESA3,ATH-B,CESA3,CEV1,IXR1	Cellulose synthase family protein	LOC_Os07g10770.1	CESA8 - cellulose synthase, expressed
Si033727m	No hits	scaffold_2	7008480	7011255	0.884963	7.87063	0.485427	0.255395	0.000385904	0.852079	No hits	No hits	No hits	No hits	No hits
Si029000m	Seita.2G081000	scaffold_2	7016805	7016861	2.27929	4.09049	0.215911	0.000127076	3.1497e-05	0.333832	AT3G57520.1	AtSIP2,SIP2	seed imbibition 2	LOC_Os07g10840.1	uncharacterized glycosyltransferase, putative, expressed
Si028696m	Seita.2G081700	scaffold_2	7085994	7086334	-0.604848	-0.599891	-1.05995	0.638288	0.361898	0.00023356	AT3G23590.1	MED33A,RFR1	REF4-related 1	LOC_Os07g11000.1	structural constituent of ribosome, putative, expressed
Si030078m	Seita.2G082400	scaffold_2	7183896	7185825	-1.85055	-1.08657	0.101122	6.35712e-05	4.73654e-05	0.0603508	AT3G63140.1	CSP41A	chloroplast stem-loop binding protein of 41 kDa	LOC_Os07g11110.1	NAD dependent epimerase/dehydratase family protein, putative, expressed
Si029863m	Seita.2G083500	scaffold_2	7269253	7269404	1.74832	-0.372776	0.251923	5.40054e-05	0.388223	0.139855	AT3G57290.1	ATEIF3E-1,ATINT6,EIF3E,INT-6,INT6,TIF3E1	eukaryotic translation initiation factor 3E	LOC_Os07g12110.1	eukaryotic translation initiation factor 3 subunit E, putative, expressed
Si029918m	Seita.2G083900	scaffold_2	7307732	7311044	-1.50214	-inf	-2.37385	0.78589	0.0625015	0.000504099	AT1G80270.1	PPR596	PENTATRICOPEPTIDE REPEAT 596	LOC_Os07g12140.1	PPR repeat domain containing protein, putative, expressed
Si031346m	Seita.2G084800	scaffold_2	7434728	7435112	0.0941066	0.342728	-1.53424	0.680648	0.908079	0.000119563	AT2G36620.1	RPL24A	ribosomal protein L24	LOC_Os07g12250.1	ribosomal protein L24, putative, expressed
Si029162m	Seita.2G085800	scaffold_2	7676584	7678557	-3.43645	-4.53964	2.6931	0.0166843	0.000846819	0.000413463	AT5G45530.1	No hits	Protein of unknown function (DUF594)	LOC_Os01g24240.1	expressed protein
Si031490m	Seita.2G086400	scaffold_2	7779966	7780364	2.28858	-1.21114	2.46946	0.000631629	0.318077	0.000308675	No hits	No hits	No hits	No hits	No hits
Si029181m	Seita.2G087100	scaffold_2	7892628	7894931	-0.736512	-0.928049	1.99216	0.57477	0.956987	0.000350414	AT4G14280.1	No hits	ARM repeat superfamily protein	LOC_Os05g14930.1	expressed protein
Si032058m	Seita.2G087900	scaffold_2	7996488	7997066	0.884963	-inf	6.45867	0.73327	0.51477	0.000359998	AT4G40070.1	No hits	RING/U-box superfamily protein	LOC_Os06g34430.1	zinc finger protein, putative, expressed
Si031800m	No hits	scaffold_2	8027632	8028141	7.00393	-6.5506	6.5506	0.766439	0.00101466	0.90171	No hits	No hits	No hits	No hits	No hits
Si029403m	Seita.2G088100	scaffold_2	8043572	8043760	1.41278	-0.193378	1.14912	0.000279165	0.848568	0.000199788	AT5G05200.1	No hits	Protein kinase superfamily protein	LOC_Os07g12530.1	ABC1 family domain containing protein, putative, expressed
Si029281m	No hits	scaffold_2	8060936	8063320	1.35571	0.253457	-0.224809	0.000191557	0.865544	0.4381	AT2G30350.2	No hits	Excinuclease ABC, C subunit, N-terminal	LOC_Os07g12710.1	GIY-YIG catalytic domain containing protein, putative, expressed
Si031091m	Seita.2G089100	scaffold_2	8140406	8141684	8.387	6.98102	0.485427	0.846766	0.000423311	0.441509	AT5G01750.2	No hits	Protein of unknown function (DUF567)	LOC_Os07g12730.1	DUF567 domain containing protein, putative, expressed
Si031105m	Seita.2G089200	scaffold_2	8144904	8145062	6.60693	7.45927	0.485427	0.344721	0.000404089	0.799193	AT5G01750.2	No hits	Protein of unknown function (DUF567)	LOC_Os07g12730.1	DUF567 domain containing protein, putative, expressed
Si031140m	Seita.2G090000	scaffold_2	8169829	8170056	2.72211	-0.0576467	1.64029	0.000245745	0.302712	0.000236191	AT5G01750.2	No hits	Protein of unknown function (DUF567)	LOC_Os07g12730.1	DUF567 domain containing protein, putative, expressed
Si030354m	Seita.2G090200	scaffold_2	8182093	8182120	3.83486	0.734797	3.00773	0.000142444	0.265291	0.000150677	AT3G11900.1	ANT1	aromatic and neutral transporter 1	LOC_Os07g12770.1	transmembrane amino acid transporter protein, putative, expressed
Si030104m	Seita.2G090600	scaffold_2	8250387	8250692	3.62283	-0.519969	1.49388	0.000299647	0.5202	0.00033637	AT3G12750.1	ZIP1	zinc transporter 1 precursor	LOC_Os07g12890.2	metal cation transporter, putative, expressed
Si031969m	Seita.2G090900	scaffold_2	8280813	8283298	1.43779	0.148695	0.746636	0.000473827	0.570748	0.0546026	AT5G02700.1	No hits	F-box/RNI-like superfamily protein	LOC_Os04g35990.1	OsFBX136 - F-box domain containing protein, expressed
Si032151m	Seita.2G091700	scaffold_2	8332935	8334238	1	-1.0406	-0.183073	0.000201207	0.418498	0.56126	AT3G53610.1	ATRAB8,AtRab8B,AtRABE1a,RAB8	RAB GTPase homolog 8	LOC_Os07g13530.1	ras-related protein, putative, expressed
Si033179m	No hits	scaffold_2	8353138	8356061	3.57122	-0.353906	2.40387	0.00017671	0.863383	0.640608	AT2G35736.1	No hits	No hits	LOC_Os07g13534.1	expressed protein
Si029735m	Seita.2G092400	scaffold_2	8381336	8384569	-1.25718	-1.6373	0.319279	0.66128	0.000447474	0.838087	AT3G55700.1	No hits	UDP-Glycosyltransferase superfamily protein	LOC_Os07g13634.1	cytokinin-N-glucosyltransferase 1, putative, expressed
Si029711m	Seita.2G092700	scaffold_2	8412419	8412456	2.10603	0.106838	1.49045	0.41616	0.134574	0.000350187	AT3G55700.1	No hits	UDP-Glycosyltransferase superfamily protein	LOC_Os03g60960.1	cytokinin-N-glucosyltransferase 1, putative, expressed
Si029739m	Seita.2G092900	scaffold_2	8416344	8420351	-6.44046	3.50581	-3.4254	0.233388	0.749018	0.00054562	AT3G55700.1	No hits	UDP-Glycosyltransferase superfamily protein	LOC_Os07g13770.1	UDP-glucoronosyl and UDP-glucosyl transferase domain containing protein, expressed
Si033790m	No hits	scaffold_2	8481111	8481742	1.45277	1.33432	-0.894487	0.0126724	0.000372243	0.846474	No hits	No hits	No hits	No hits	No hits
Si032739m	No hits	scaffold_2	8483537	8483665	1.2308	1.36694	-0.719104	0.000516681	0.83955	0.694796	AT1G79350.1	EMB1135	RING/FYVE/PHD zinc finger superfamily protein	LOC_Os08g12680.1	zinc finger domain, LSD1 subclass family protein, expressed
Si030089m	Seita.2G094900	scaffold_2	8582983	8583075	-0.614594	-1.10242	-1.65267	0.953948	0.311115	0.000420452	AT1G27680.1	APL2	ADPGLC-PPase large subunit	LOC_Os07g13980.1	glucose-1-phosphate adenylyltransferase large subunit, putative, expressed
Si029450m	Seita.2G095000	scaffold_2	8618175	8618561	1.81732	0.248588	0.618768	0.000140853	0.195026	0.766353	AT3G05940.1	No hits	Protein of unknown function (DUF300)	LOC_Os07g14090.1	domain of unknown function domain containing protein, expressed
Si033449m	No hits	scaffold_2	8620281	8621211	2.39021	-1.40048	2.20148	0.000626222	0.000439753	0.000330337	No hits	No hits	No hits	No hits	No hits
Si031095m	Seita.2G095400	scaffold_2	8643257	8643634	0.742399	2.44699	1.3355	0.295298	0.000348437	0.000420692	AT2G11890.1	No hits	adenylate cyclases	LOC_Os08g20400.1	adenylate cyclase family protein, expressed
Si031716m	Seita.2G095500	scaffold_2	8670806	8670981	3.92131	9.13061	-5.1534	0.000503368	0.000318296	0.771668	AT2G02100.1	LCR69,PDF2.2	low-molecular-weight cysteine-rich 69	LOC_Os03g03810.1	DEF8 - Defensin and Defensin-like DEFL family, expressed
Si030550m	No hits	scaffold_2	8676148	8676338	2.40156	0.498968	0.687851	3.80048e-05	0.467313	0.362425	AT5G28050.1	No hits	Cytidine/deoxycytidylate deaminase family protein	LOC_Os03g61810.1	tRNA-specific adenosine deaminase, putative, expressed
Si031186m	Seita.2G095900	scaffold_2	8694898	8695002	-0.234056	2.04896	-1.16189	0.849749	0.000276915	0.0119769	AT5G28050.2	No hits	Cytidine/deoxycytidylate deaminase family protein	LOC_Os03g61810.1	tRNA-specific adenosine deaminase, putative, expressed
Si030328m	Seita.2G096700	scaffold_2	8741180	8741300	1.53035	0.0127963	0.682489	0.000331021	0.701335	0.420389	AT4G02405.1	No hits	S-adenosyl-L-methionine-dependent methyltransferases superfamily protein	LOC_Os07g14350.1	methyltransferase, putative, expressed
Si033676m	No hits	scaffold_2	8772484	8775008	9.37875	-0.0403673	5.33714	0.000481093	0.392843	0.293053	No hits	No hits	No hits	No hits	No hits
Si033422m	Seita.2G096900	scaffold_2	8775061	8777658	-0.674849	0.462922	-1.31615	0.238027	0.510583	0.000384413	AT3G06920.1	No hits	Tetratricopeptide repeat (TPR)-like superfamily protein	LOC_Os07g14530.2	PPR repeat containing protein, expressed
Si031391m	Seita.2G097300	scaffold_2	8794149	8796432	2.17875	0.674874	0.887961	0.000162828	0.766284	0.923946	AT2G27510.1	ATFD3,FD3	ferredoxin 3	LOC_Os03g61960.2	2Fe-2S iron-sulfur cluster binding domain containing protein, expressed
Si031609m	No hits	scaffold_2	8822764	8823957	-0.389118	-1.37395	-0.265315	0.792797	6.22512e-05	0.0101613	No hits	No hits	No hits	LOC_Os02g24586.1	uncharacterized protein ycf68, putative, expressed
Si031040m	Seita.2G097900	scaffold_2	8895233	8896021	2.28331	-1.10367	-0.123999	0.000487977	0.516233	0.51289	AT2G35460.1	No hits	Late embryogenesis abundant (LEA) hydroxyproline-rich glycoprotein family	LOC_Os07g14700.1	harpin-induced protein 1 domain containing protein, expressed
Si032851m	Seita.2G098000	scaffold_2	8898442	8899044	0.530519	1.44098	-2.86601	0.246916	0.914078	0.00039493	AT2G35980.1	ATNHL10,NHL10,YLS9	Late embryogenesis abundant (LEA) hydroxyproline-rich glycoprotein family	LOC_Os07g14700.1	harpin-induced protein 1 domain containing protein, expressed
Si031059m	Seita.2G098100	scaffold_2	8902418	8902620	-0.266713	1.10822	-1.34499	0.328811	0.139319	0.000234932	AT3G11650.1	NHL2	NDR1/HIN1-like 2	LOC_Os07g14700.1	harpin-induced protein 1 domain containing protein, expressed
Si031586m	No hits	scaffold_2	8929493	8929592	2.14142	2.19017	-0.181512	0.373809	0.000289303	0.839395	AT1G13120.1	emb1745	embryo defective 1745	LOC_Os02g38250.1	EMB1745, putative, expressed
Si033581m	No hits	scaffold_2	8936598	8936860	1.05794	0.565024	1.33677	0.000643648	0.334324	0.000308211	No hits	No hits	No hits	No hits	No hits
Si029793m	Seita.2G098800	scaffold_2	8950521	8953549	-0.154092	0.764013	-1.07997	0.418788	0.512381	0.000319055	AT3G02875.1	ILR1	Peptidase M20/M25/M40 family protein	LOC_Os07g14590.1	hydrolase, putative, expressed
Si028762m	Seita.2G099400	scaffold_2	8988935	8989037	-2.21631	-0.375934	-1.70882	0.000171331	0.0218347	0.000126637	AT5G64740.1	CESA6,E112,IXR2,PRC1	cellulose synthase 6	LOC_Os07g14850.1	CESA6 - cellulose synthase, expressed
Si029632m	Seita.2G100300	scaffold_2	9044264	9044373	-2.15921	1.65948	-4.2804	0.401466	0.0338646	0.00056202	AT1G15960.1	ATNRAMP6,NRAMP6	NRAMP metal ion transporter 6	LOC_Os07g15370.1	metal transporter Nramp6, putative, expressed
Si031056m	No hits	scaffold_2	9131930	9132193	-0.45195	1.25628	-2.22854	0.913128	0.737241	0.000493103	No hits	No hits	No hits	LOC_Os07g15500.1	expressed protein
Si030057m	Seita.2G101400	scaffold_2	9330148	9331356	1.49911	0.402408	0.516175	0.000375073	0.384181	0.690687	AT3G22700.1	No hits	F-box and associated interaction domains-containing protein	LOC_Os07g13890.1	OsFBX230 - F-box domain containing protein, expressed
Si030949m	Seita.2G102100	scaffold_2	9505574	9505656	1.02136	-0.67844	0.972617	0.000167614	0.382166	0.0907636	AT1G21350.3	No hits	Thioredoxin superfamily protein	LOC_Os07g15670.2	peroxiredoxin, putative, expressed
Si030367m	No hits	scaffold_2	9661086	9661496	1.04414	2.2625	0.0255282	0.772354	0.000454528	0.60827	No hits	No hits	No hits	No hits	No hits
Si031872m	No hits	scaffold_2	9667048	9667759	-5.77569	7.60185	-5.59026	0.838469	0.000397974	0.606647	AT5G65550.1	No hits	UDP-Glycosyltransferase superfamily protein	LOC_Os07g10220.1	anthocyanidin 3-O-glucosyltransferase, putative, expressed
Si029576m	Seita.2G102800	scaffold_2	9673149	9676621	-0.154663	-0.554422	-1.45684	0.841654	0.858954	0.000181768	AT5G49690.1	No hits	UDP-Glycosyltransferase superfamily protein	LOC_Os07g10190.1	glucosyltransferase, putative, expressed
Si031817m	No hits	scaffold_2	9727415	9727859	2.13479	-1.35159	-0.675029	0.000587268	0.751217	0.637263	No hits	No hits	No hits	No hits	No hits
Si028856m	Seita.2G103300	scaffold_2	9787685	9791591	-1.3383	-0.0196097	-0.538028	0.000444177	0.680988	0.321498	AT3G46530.1	RPP13	NB-ARC domain-containing disease resistance protein	LOC_Os06g06850.1	resistance protein LR10, putative, expressed
Si031132m	No hits	scaffold_2	9838555	9839123	2.62966	1.22374	1.2997	0.000350688	0.000230856	0.000305606	AT3G48140.1	No hits	B12D protein	LOC_Os07g17330.1	B12D protein, putative, expressed
Si031082m	Seita.2G104100	scaffold_2	9913019	9913519	1.3379	1.1994	-0.433424	0.000803367	0.000492986	0.84053	AT1G45976.1	SBP1	S-ribonuclease binding protein 1	LOC_Os04g32980.1	protein binding protein, putative, expressed
Si031281m	Seita.2G104400	scaffold_2	9947527	9948729	0.733719	1.93663	-2.11654	0.82882	0.000484253	0.000454788	No hits	No hits	No hits	LOC_Os07g17370.1	expressed protein
Si032986m	No hits	scaffold_2	10057514	10057681	-14.014	0	-13.8285	0.467194	0.139876	3.20843e-05	AT3G43600.1	AAO2,AO3,AOgamma,atAO-2,AtAO3	aldehyde oxidase 2	LOC_Os07g18154.1	aldehyde oxidase 4, putative, expressed
Si033304m	No hits	scaffold_2	10103616	10103756	0.884963	-15.9408	15.9408	0.670734	1.06093e-05	1.02098e-05	AT1G04580.1	AAO4,AO4,ATAO-4,ATAO2	aldehyde oxidase 4	LOC_Os07g18120.1	aldehyde oxidase, putative, expressed
Si028688m	Seita.2G105200	scaffold_2	10108059	10108168	-1.18251	-0.496237	-0.635658	0.000890285	0.953853	0.746294	AT3G43600.1	AAO2,AO3,AOgamma,atAO-2,AtAO3	aldehyde oxidase 2	LOC_Os07g18120.1	aldehyde oxidase, putative, expressed
Si033081m	Seita.2G105600	scaffold_2	10181936	10183388	-1.21621	1.29663	-1.67106	0.287817	0.735944	0.000363167	AT1G13570.1	No hits	F-box/RNI-like superfamily protein	LOC_Os07g18710.1	OsFBLD8 - F-box, LRR and FBD domain containing protein, expressed
Si032658m	Seita.2G106200	scaffold_2	10234892	10235842	2.89532	1.99755	1.58141	0.000361079	0.000175802	0.00031019	AT2G18680.1	No hits	No hits	LOC_Os09g04339.1	expressed protein
Si031611m	Seita.2G106500	scaffold_2	10278421	10279479	1.98518	-0.66036	0.455603	3.94439e-05	0.527273	0.414434	AT5G48485.1	DIR1	Bifunctional inhibitor/lipid-transfer protein/seed storage 2S albumin superfamily protein	LOC_Os07g18750.1	LTPL42 - Protease inhibitor/seed storage/LTP family protein precursor, expressed
Si029098m	Seita.2G106700	scaffold_2	10321979	10322062	-2.06626	-1.48448	-0.168548	0.000358549	0.000264914	0.944351	AT1G17840.1	ABCG11,ATWBC11,COF1,DSO,WBC11	white-brown complex homolog protein 11	LOC_Os07g18874.1	white-brown complex homolog protein 11, putative, expressed
Si031605m	Seita.2G106800	scaffold_2	10325777	10325997	0.575763	-1.84545	0.97254	0.925409	4.3351e-05	0.450037	AT5G48485.1	DIR1	Bifunctional inhibitor/lipid-transfer protein/seed storage 2S albumin superfamily protein	LOC_Os07g18990.1	LTPL40 - Protease inhibitor/seed storage/LTP family protein precursor, expressed
Si031681m	Seita.2G107100	scaffold_2	10346523	10346825	-0.776673	-2.6397	1.51912	0.792244	0.000110337	8.88888e-05	AT5G48485.1	DIR1	Bifunctional inhibitor/lipid-transfer protein/seed storage 2S albumin superfamily protein	LOC_Os07g18990.1	LTPL40 - Protease inhibitor/seed storage/LTP family protein precursor, expressed
Si031655m	Seita.2G107900	scaffold_2	10419024	10419830	1.79711	-0.635805	2.26106	0.000655773	0.969807	0.000298021	No hits	No hits	No hits	No hits	No hits
Si032069m	Seita.2G108000	scaffold_2	10421943	10424036	-0.884666	0.61848	-1.94729	0.619846	0.378589	0.000491608	AT1G71490.1	No hits	Tetratricopeptide repeat (TPR)-like superfamily protein	LOC_Os07g19400.1	pentatricopeptide domain containing protein, putative, expressed
Si029892m	Seita.2G108100	scaffold_2	10426883	10427308	1.30256	0.740835	0.995195	0.00104763	0.555105	0.629585	AT4G19970.1	No hits	No hits	LOC_Os07g19444.1	regulatory protein, putative, expressed
Si032837m	Seita.2G108400	scaffold_2	10455308	10455388	-0.989803	7.99853	-7.91942	0.395425	0.000379894	0.000582597	AT1G34065.1	SAMC2	S-adenosylmethionine carrier 2	LOC_Os07g19460.1	mitochondrial carrier protein, putative, expressed
Si033740m	No hits	scaffold_2	10476569	10476667	0.884963	19.2018	0.485427	0.618931	7.91101e-06	0.920952	No hits	No hits	No hits	No hits	No hits
Si033163m	No hits	scaffold_2	10490567	10490800	-11.4461	0	-11.2607	0.000217014	0.502217	0.000165933	AT3G27027.1	No hits	Protein of unknown function (DUF 3339)	LOC_Os07g20290.1	expressed protein
Si030170m	Seita.2G108900	scaffold_2	10511469	10511602	-2.28251	0.52802	-2.4425	0.933254	0.670878	0.000360492	AT1G08510.1	FATB	fatty acyl-ACP thioesterases B	LOC_Os11g43820.1	myristoyl-acyl carrier protein thioesterase, chloroplast precursor, putative, expressed
Si033431m	No hits	scaffold_2	10526185	10526347	0.324555	1.75443	-0.876119	0.879059	0.000378074	0.409678	No hits	No hits	No hits	No hits	No hits
Si029143m	Seita.2G109100	scaffold_2	10527551	10531014	-1.01599	1.33578	-1.49095	0.967821	0.000486124	0.000433114	AT3G26782.1	No hits	Tetratricopeptide repeat (TPR)-like superfamily protein	LOC_Os07g20420.1	tetratricopeptide-like helical, putative, expressed
Si029364m	Seita.2G109200	scaffold_2	10532177	10537348	0.285895	-0.195947	-1.13583	0.827531	0.280629	0.000262694	AT5G13280.1	AK,AK-LYS1,AK1	aspartate kinase 1	LOC_Os07g20544.1	aspartokinase, chloroplast precursor, putative, expressed
Si028975m	Seita.2G109400	scaffold_2	10580213	10584038	-0.0179453	1.27555	-2.56367	0.0160456	0.317437	0.000492496	AT2G35330.2	No hits	RING/U-box superfamily protein	LOC_Os05g04950.1	protein binding protein, putative, expressed
Si030112m	Seita.2G109500	scaffold_2	10588437	10588520	-0.67546	0.380758	-2.33481	0.538272	0.960241	0.000417979	AT5G48220.1	No hits	Aldolase-type TIM barrel family protein	LOC_Os09g08130.2	indole-3-glycerol phosphate synthase, chloroplast precursor, putative, expressed
Si028992m	Seita.2G109700	scaffold_2	10606554	10607122	-1.38325	0.915605	-0.311133	0.000186615	0.634436	0.858913	AT1G20160.1	ATSBT5.2	Subtilisin-like serine endopeptidase family protein	LOC_Os09g30458.1	subtilisin-like protease, putative, expressed
Si032948m	Seita.2G110300	scaffold_2	10694774	10695842	3.67227	0.774052	2.9053	0.000121288	0.498486	0.000129315	AT4G15610.1	No hits	Uncharacterised protein family (UPF0497)	LOC_Os07g26110.1	membrane associated DUF588 domain containing protein, putative, expressed
Si028751m	Seita.2G110600	scaffold_2	10705830	10706143	-2.5186	-inf	-6.23836	0.46604	0.382321	0.000649665	AT5G18750.1	No hits	DNAJ heat shock N-terminal domain-containing protein	LOC_Os01g27740.2	dnaJ domain containing protein, expressed
Si029692m	Seita.2G110700	scaffold_2	10718703	10719019	-0.670497	0.889961	-2.91572	0.708344	0.30006	0.000342548	AT4G03100.1	No hits	Rho GTPase activating protein with PAK-box/P21-Rho-binding domain	LOC_Os07g22580.1	rhoGAP domain containing protein, expressed
Si029530m	Seita.2G111700	scaffold_2	10845086	10845127	2.0093	1.53072	0.0746377	0.000455213	0.000334228	0.0719624	AT5G66210.1	CPK28	calcium-dependent protein kinase 28	LOC_Os07g22710.1	CAMK_CAMK_like.32 - CAMK includes calcium/calmodulin depedent protein kinases, expressed
Si033101m	Seita.2G112100	scaffold_2	10919674	10920090	-8.1584	0	-7.97297	0.824548	0.518839	0.000577926	AT1G70690.1	HWI1,PDLP5	Receptor-like protein kinase-related family protein	LOC_Os04g45460.1	cysteine-rich repeat secretory protein precursor, putative, expressed
Si032477m	No hits	scaffold_2	11022783	11022813	0.725208	-2.72608	1.33222	0.710078	0.00034118	0.0104183	AT2G31320.1	ATPARP2,PARP2	poly(ADP-ribose) polymerase 2	LOC_Os07g23110.1	poly synthetase 1, putative, expressed
Si029380m	No hits	scaffold_2	11030262	11030425	-0.372694	0.417419	-1.79424	0.879502	0.956059	0.000329154	AT2G31320.1	ATPARP2,PARP2	poly(ADP-ribose) polymerase 2	LOC_Os07g23110.1	poly synthetase 1, putative, expressed
Si033633m	No hits	scaffold_2	11054189	11054578	9.13957	1.83435	7.84549	0.00050708	0.992451	0.000319535	No hits	No hits	No hits	No hits	No hits
Si030580m	Seita.2G113400	scaffold_2	11054590	11054695	2.44861	0.220308	1.72532	0.000628374	0.328405	0.00036177	AT4G37690.1	No hits	Galactosyl transferase GMA12/MNN10 family protein	LOC_Os07g23494.1	expressed protein
Si030456m	Seita.2G113700	scaffold_2	11066185	11067580	3.69834	2.23658	0.972515	0.000293753	0.000244641	0.387488	AT1G67580.1	No hits	Protein kinase superfamily protein	LOC_Os10g06510.1	cyclin-dependent kinase G-1, putative, expressed
Si030216m	Seita.2G114800	scaffold_2	11346841	11346934	1.25086	-0.860578	0.656274	0.000690149	0.57278	0.184991	AT1G60620.1	ATRPAC43,RPAC43	RNA polymerase I subunit 43	LOC_Os03g18410.1	DNA-directed RNA polymerase subunit, putative, expressed
Si031294m	Seita.2G115100	scaffold_2	11519770	11520158	5.22189	4.07864	1.27007	0.000454984	0.000294937	0.613959	AT1G04560.1	No hits	AWPM-19-like family protein	LOC_Os07g24000.1	AWPM-19-like membrane family protein, putative, expressed
Si028892m	Seita.2G115200	scaffold_2	11553375	11553455	-1.15744	-0.33079	-2.30993	0.000117707	0.62805	0.000113298	AT3G23530.1	No hits	Cyclopropane-fatty-acyl-phospholipid synthase	LOC_Os12g16650.1	Cyclopropane-fatty-acyl-phospholipid synthase, putative, expressed
Si028764m	Seita.2G115400	scaffold_2	11586032	11586169	-2.39586	-0.763381	-0.777866	8.15507e-05	0.994057	0.385073	AT5G64740.1	CESA6,E112,IXR2,PRC1	cellulose synthase 6	LOC_Os07g24190.1	CESA3 - cellulose synthase, expressed
Si030245m	Seita.2G116400	scaffold_2	11734759	11734891	1.01173	-0.312675	0.192538	0.000205481	0.756906	0.71027	AT3G59350.1	No hits	Protein kinase superfamily protein	LOC_Os03g62700.1	protein kinase, putative, expressed
Si028882m	Seita.2G119300	scaffold_2	12344927	12344966	-1.85637	-0.0450754	-1.86029	0.000228539	0.0272426	0.000168334	AT5G43310.2	No hits	COP1-interacting protein-related	LOC_Os07g26440.1	expressed protein
Si031987m	Seita.2G120000	scaffold_2	12388432	12390609	1.10649	0.0832877	-0.294474	0.000192856	0.569751	0.904418	AT1G06515.1	No hits	Protein of unknown function (DUF3317)	LOC_Os07g26550.1	expressed protein
Si033630m	No hits	scaffold_2	12516430	12516627	2.63022	1.96489	-0.345023	0.530483	0.000365203	0.567963	No hits	No hits	No hits	No hits	No hits
Si032528m	Seita.2G121000	scaffold_2	13132444	13132633	-2.09661	-0.462486	-1.14766	0.000124538	0.696307	8.92609e-05	No hits	No hits	No hits	LOC_Os12g04790.1	expressed protein
Si032089m	No hits	scaffold_2	13414778	13415017	0.884963	13.305	0.485427	0.319742	6.255e-05	0.771056	No hits	No hits	No hits	No hits	No hits
Si030003m	No hits	scaffold_2	13680311	13680401	-0.446871	-0.0268389	-1.42923	0.0774875	0.476304	0.000284209	AT5G08380.1	AGAL1,AtAGAL1	alpha-galactosidase 1	LOC_Os10g35070.1	alpha-galactosidase precursor, putative, expressed
Si030574m	Seita.2G122700	scaffold_2	13855264	13855284	-2.38746	0.900039	-2.35762	0.767313	0.793311	0.000288739	AT2G45110.1	ATEXPB4,ATHEXP BETA 1.1,EXPB4	expansin B4	LOC_Os02g44108.1	expansin precursor, putative, expressed
Si030565m	Seita.2G122800	scaffold_2	13867940	13868268	-1.81238	1.6364	-2.56026	0.301849	0.000433952	0.000354646	AT1G65680.1	ATEXPB2,ATHEXP BETA 1.4,EXPB2	expansin B2	LOC_Os02g44108.1	expansin precursor, putative, expressed
Si031424m	Seita.2G122900	scaffold_2	13879747	13882319	2.15958	-0.130743	0.309188	3.32335e-05	0.0710714	0.703708	AT4G14320.1	No hits	Zinc-binding ribosomal protein family protein	LOC_Os07g26740.1	60S ribosomal protein L44, putative, expressed
Si030946m	Seita.2G123100	scaffold_2	13923086	13923150	-0.233763	-0.199494	-1.03528	0.151421	0.03481	0.00020589	AT3G52300.1	ATPQ	ATP synthase D chain, mitochondrial	LOC_Os08g37320.1	expressed protein
Si030713m	Seita.2G123200	scaffold_2	13929145	13929255	1.39687	0.828361	1.24749	0.692035	0.488614	0.000126949	AT2G37170.1	PIP2;2,PIP2B	plasma membrane intrinsic protein 2	LOC_Os07g26630.1	aquaporin protein, putative, expressed
Si030712m	Seita.2G123300	scaffold_2	13956110	13956396	1.08799	1.26147	0.245789	0.0601936	0.000186344	0.873561	AT2G37170.1	PIP2;2,PIP2B	plasma membrane intrinsic protein 2	LOC_Os07g26630.1	aquaporin protein, putative, expressed
Si031336m	Seita.2G124100	scaffold_2	14068222	14068631	1.58362	-0.148504	1.5137	0.000189643	0.99774	0.000138516	AT1G01230.1	No hits	ORMDL family protein	LOC_Os07g26940.1	ORM1, putative, expressed
Si030918m	Seita.2G124200	scaffold_2	14097458	14101005	1.28481	-0.760556	-0.46716	0.00075331	0.985614	0.26235	No hits	No hits	No hits	LOC_Os07g26960.1	kinesin-like protein, identical, putative, expressed
Si029117m	Seita.2G124600	scaffold_2	14160422	14161949	-3.61071	1.44918	-2.47506	0.720358	0.000486013	0.000403536	AT4G11000.1	No hits	Ankyrin repeat family protein	LOC_Os06g19110.1	cadmium tolerance factor, putative, expressed
Si033789m	No hits	scaffold_2	14313234	14313720	0.884963	7.92947	0.485427	0.665739	0.000383161	0.789755	No hits	No hits	No hits	No hits	No hits
Si033497m	Seita.2G125400	scaffold_2	14313308	14315533	-5.35951	7.6893	-5.17408	0.807695	0.000394128	0.995707	No hits	No hits	No hits	No hits	No hits
Si031087m	Seita.2G127100	scaffold_2	14554395	14554400	1.35317	-0.447148	1.05792	0.000428327	0.441977	0.229176	No hits	No hits	No hits	No hits	No hits
Si033414m	No hits	scaffold_2	14570500	14570568	1.33353	0.480405	-0.00444674	0.000973414	0.923111	0.593762	AT5G13950.3	No hits	No hits	LOC_Os07g27760.1	expressed protein
Si031219m	Seita.2G127400	scaffold_2	14580315	14580437	-0.836465	0.199878	-1.65716	0.691924	0.874772	3.65427e-05	AT3G15480.1	No hits	Protein of unknown function (DUF1218)	LOC_Os07g27810.1	fiber protein Fb34, putative, expressed
Si033626m	No hits	scaffold_2	14619271	14619399	0.884963	-inf	17.241	0.876958	0.861554	4.23598e-06	No hits	No hits	No hits	No hits	No hits
Si033678m	No hits	scaffold_2	14702631	14702655	1.07427	0.803965	0.32525	0.00012495	0.0911724	0.645313	AT4G25450.3	ATNAP8,NAP8	non-intrinsic ABC protein 8	LOC_Os07g28090.1	ABC transporter, ATP-binding protein, putative, expressed
Si030661m	Seita.2G128600	scaffold_2	14788608	14788792	2.22594	3.22311	-0.338388	0.000223568	0.000124368	0.54692	AT5G58770.1	No hits	Undecaprenyl pyrophosphate synthetase family protein	LOC_Os01g63830.1	dehydrodolichyl diphosphate synthase, putative, expressed
Si028867m	Seita.2G128800	scaffold_2	14855918	14860328	-1.17299	0.436199	-1.36709	0.000349568	0.647327	0.000233142	AT3G07040.1	RPM1,RPS3	NB-ARC domain-containing disease resistance protein	LOC_Os11g12050.1	NBS-LRR type disease resistance protein, putative, expressed
Si031751m	Seita.2G128900	scaffold_2	14870280	14871008	2.15728	-0.688688	1.95114	0.000206757	0.107674	0.000155574	No hits	No hits	No hits	LOC_Os07g28614.1	expressed protein
Si030173m	Seita.2G129000	scaffold_2	14900381	14902202	1.58748	0.692072	0.507516	0.000111129	0.845225	0.110344	AT5G45890.1	SAG12	senescence-associated gene 12	LOC_Os09g38920.1	thiol protease SEN102 precursor, putative, expressed
Si029308m	Seita.2G129300	scaffold_2	14956816	14957029	-0.670466	-1.01057	-1.42639	0.218098	0.38634	0.000461926	AT5G18820.1	EMB3007	TCP-1/cpn60 chaperonin family protein	LOC_Os09g38980.1	T-complex protein, putative, expressed
Si032993m	No hits	scaffold_2	14966378	14966535	1.73708	1.01463	0.135611	0.000203432	0.000188391	0.212601	No hits	No hits	No hits	LOC_Os09g12060.1	expressed protein
Si031179m	Seita.2G129500	scaffold_2	15007665	15010643	-0.487309	0.642609	-1.06134	0.603646	0.89545	0.000244385	AT5G47635.1	No hits	Pollen Ole e 1 allergen and extensin family protein	LOC_Os10g13914.1	POEI27 - Pollen Ole e I allergen and extensin family protein precursor, expressed
Si028871m	Seita.2G129800	scaffold_2	15034920	15035104	1.00811	0.254423	0.299383	0.000403379	0.838053	0.242837	AT4G11800.1	No hits	Calcineurin-like metallo-phosphoesterase superfamily protein	LOC_Os07g04210.1	Ser/Thr protein phosphatase family protein, putative, expressed
Si033293m	Seita.2G130600	scaffold_2	15097190	15097314	2.10003	1.85577	-0.296202	0.00042765	0.000336887	0.398742	AT3G01650.1	RGLG1	RING domain ligase1	LOC_Os12g19030.1	copine, putative, expressed
Si030306m	Seita.2G130800	scaffold_2	15104834	15109739	1.87906	0.659958	0.343672	0.000171269	0.253327	0.512375	AT4G24740.1	AFC2,AME1,FC2	FUS3-complementing gene 2	LOC_Os01g62080.1	serine/threonine-protein kinase AFC1, putative, expressed
Si033429m	No hits	scaffold_2	15202781	15202924	1.52261	1.80069	-0.361572	0.0455501	0.000311717	0.62395	No hits	No hits	No hits	No hits	No hits
Si031430m	Seita.2G132700	scaffold_2	15418120	15418179	1.26171	0.036838	0.0415701	0.000143149	0.0381976	0.364682	AT1G03430.1	AHP5	histidine-containing phosphotransfer factor 5	LOC_Os09g39400.1	histidine-containing phosphotransfer protein, putative, expressed
Si029585m	Seita.2G132800	scaffold_2	15426879	15432889	-1.43172	0.563091	-2.13828	0.00030124	0.199808	0.000222903	AT5G22500.1	FAR1	fatty acid reductase 1	LOC_Os09g39410.1	male sterility protein, putative, expressed
Si031288m	Seita.2G133600	scaffold_2	15465481	15465680	-0.958864	0.216123	-1.75393	0.72251	0.141607	0.000373103	AT2G27470.1	NF-YB11	nuclear factor Y, subunit B11	LOC_Os09g39490.1	histone-like transcription factor and archaeal histone, putative, expressed
Si031505m	Seita.2G133700	scaffold_2	15469567	15471801	-0.587656	-0.149643	-1.24921	0.300107	0.656221	2.02815e-05	AT2G36170.1	No hits	Ubiquitin supergroup;Ribosomal protein L40e	LOC_Os09g39500.1	ubiquitin fusion protein, putative, expressed
Si030252m	Seita.2G134400	scaffold_2	15503755	15504124	-3.84411	-1.46433	-1.12259	0.00023585	0.000267603	0.000134299	AT1G19670.1	ATCLH1,ATHCOR1,CLH1,CORI1	chlorophyllase 1	LOC_Os10g28370.1	chlorophyllase-2, chloroplast precursor, putative, expressed
Si029047m	Seita.2G134900	scaffold_2	15530261	15530318	-1.1029	-0.28936	-1.16693	0.153839	0.587071	0.000288225	AT5G23880.1	ATCPSF100,CPSF100,EMB1265,ESP5	cleavage and polyadenylation specificity factor 100	LOC_Os09g39590.1	metallo-beta-lactamase, putative, expressed
Si032418m	Seita.2G135200	scaffold_2	15544930	15545288	0.8389	10.5396	-9.22051	0.399037	0.000222771	0.000429054	AT3G19508.1	No hits	No hits	LOC_Os01g24020.1	expressed protein
Si029006m	Seita.2G135600	scaffold_2	15581091	15585838	0.834697	1.47824	-0.483041	0.515662	0.000468841	0.532734	AT2G45910.1	No hits	U-box domain-containing protein kinase family protein	LOC_Os09g39640.1	protein kinase, putative, expressed
Si029280m	Seita.2G135800	scaffold_2	15587695	15592262	1.91828	1.7685	-0.00749104	0.000626029	0.000392997	0.68662	AT2G45910.1	No hits	U-box domain-containing protein kinase family protein	LOC_Os09g39650.3	protein kinase family protein, putative, expressed
Si033664m	No hits	scaffold_2	15631437	15631873	2.12325	1.11208	0.21053	0.000440269	0.675929	0.994167	No hits	No hits	No hits	No hits	No hits
Si032430m	Seita.2G136700	scaffold_2	15694392	15695288	6.96888	2.29309	4.1599	0.456095	0.000529792	0.000409366	AT1G08170.1	No hits	Histone superfamily protein	LOC_Os09g39730.1	Core histone H2A/H2B/H3/H4 domain containing protein, putative, expressed
Si029941m	Seita.2G136800	scaffold_2	15698603	15698887	1.96086	1.12656	0.311742	0.000703961	0.000453418	0.521019	AT2G36840.1	No hits	ACT-like superfamily protein	LOC_Os09g39740.1	ACT domain containing protein, expressed
Si030410m	Seita.2G137300	scaffold_2	15723590	15723718	1.80882	1.6865	-0.0904048	0.779576	0.000323377	0.144933	AT1G76660.1	No hits	No hits	LOC_Os01g01390.4	expressed protein
Si032012m	No hits	scaffold_2	15726664	15726846	16.1486	-inf	16.5252	0.560824	0.795017	6.89078e-06	No hits	No hits	No hits	No hits	No hits
Si031274m	Seita.2G137800	scaffold_2	15822600	15822756	0.151248	-0.94189	-1.69617	0.237167	0.525443	0.000175238	AT3G56070.1	ROC2	rotamase cyclophilin 2	LOC_Os09g39780.1	peptidyl-prolyl cis-trans isomerase, putative, expressed
Si029457m	Seita.2G137900	scaffold_2	15827402	15830299	0.264054	-1.22089	-0.146773	0.45907	0.000606799	0.0891965	AT2G42450.1	No hits	alpha/beta-Hydrolases superfamily protein	LOC_Os09g39790.1	lipase, putative, expressed
Si031946m	Seita.2G138400	scaffold_2	16029696	16030517	5.09066	3.02809	1.06178	0.31452	0.000429627	0.000456425	AT3G23240.1	ATERF1,ERF1	ethylene response factor 1	LOC_Os09g39850.1	AP2 domain containing protein, expressed
Si032139m	Seita.2G139100	scaffold_2	16121784	16121913	-1.15697	-0.399327	-0.498726	0.000153505	0.0553123	0.682307	AT3G46100.1	ATHRS1,HRS1	Histidyl-tRNA synthetase 1	LOC_Os02g51830.1	tRNA synthetase class II core domain containing protein, expressed
Si031788m	No hits	scaffold_2	16124364	16124995	1.18502	-0.0508517	0.234319	0.000374266	0.479243	0.144145	No hits	No hits	No hits	No hits	No hits
Si032000m	Seita.2G139300	scaffold_2	16125261	16126614	-1.64608	7.06817	-6.77593	0.704442	0.000419944	0.000644106	AT5G18610.1	No hits	Protein kinase superfamily protein	LOC_Os09g39930.1	tyrosine protein kinase domain containing protein, putative, expressed
Si029405m	Seita.2G139700	scaffold_2	16152789	16152923	1.07372	0.938609	0.532723	0.000522558	0.221332	0.0899804	AT3G60190.1	ADL1E,ADL4,ADLP2,DL1E,DRP1E,EDR3	DYNAMIN-like 1E	LOC_Os09g39960.1	dynamin family protein, putative, expressed
Si033483m	No hits	scaffold_2	16295603	16295717	4.32179	-1.06218	1.87827	0.00066473	0.751628	0.000431801	No hits	No hits	No hits	No hits	No hits
Si029548m	Seita.2G140600	scaffold_2	16390928	16391545	-2.07996	2.07383	-3.42482	0.41824	0.000497079	0.000426745	AT2G45580.1	CYP76C3	cytochrome P450, family 76, subfamily C, polypeptide 3	LOC_Os12g09500.1	cytochrome P450, putative, expressed
Si028749m	Seita.2G140800	scaffold_2	16447121	16447462	-1.45905	0.511134	-2.50508	0.649729	0.419378	0.000527069	AT1G26330.1	No hits	DNA binding	LOC_Os09g01360.1	expressed protein
Si033796m	No hits	scaffold_2	16651850	16651877	0.763521	0.0786295	1.12146	0.659756	0.960022	0.000180804	No hits	No hits	No hits	No hits	No hits
Si031718m	Seita.2G141500	scaffold_2	16681499	16681543	2.67279	3.10269	0.431919	0.000220895	0.000105569	0.480728	No hits	No hits	No hits	LOC_Os09g02180.1	expressed protein
Si028954m	Seita.2G141900	scaffold_2	16879702	16882617	-1.65053	3.14488	-5.28727	0.000498347	0.000469641	0.000363387	AT4G37250.1	No hits	Leucine-rich repeat protein kinase family protein	LOC_Os01g33090.1	expressed protein
Si030724m	Seita.2G142500	scaffold_2	16996845	17001073	1.68118	1.21577	0.76849	0.000215778	0.000130002	0.347768	AT4G35220.1	No hits	Cyclase family protein	LOC_Os09g02270.1	cyclase family protein, putative, expressed
Si029252m	Seita.2G142600	scaffold_2	17002355	17002792	0.103994	-0.694456	-1.42015	0.267714	0.422302	0.000375236	AT3G12270.1	ATPRMT3,PRMT3	protein arginine methyltransferase 3	LOC_Os07g44640.1	ZOS7-13 - C2H2 zinc finger protein, expressed
Si031737m	No hits	scaffold_2	17017256	17017544	10.6569	10.5717	0.485427	0.0003359	0.000220476	0.0164053	No hits	No hits	No hits	No hits	No hits
Si031745m	No hits	scaffold_2	17017741	17018255	2.35291	0.0297861	0.173935	5.68585e-05	0.9892	0.980162	No hits	No hits	No hits	No hits	No hits
Si030160m	Seita.2G142900	scaffold_2	17032882	17034232	1.08985	2.51481	-3.43682	0.840392	0.0898203	0.000518007	AT5G67260.1	CYCD3;2	CYCLIN D3;2	LOC_Os09g02360.1	cyclin, putative, expressed
Si033341m	No hits	scaffold_2	17062061	17063796	0.894267	-2.26329	-0.235978	0.478659	0.000467576	0.0625571	AT3G46630.1	No hits	Protein of unknown function (DUF3223)	LOC_Os08g21700.1	DCL, chloroplast precursor, putative, expressed
Si032529m	No hits	scaffold_2	17069347	17069789	9.77019	inf	0.485427	0.00043739	0.257456	0.901028	No hits	No hits	No hits	LOC_Os08g21700.1	DCL, chloroplast precursor, putative, expressed
Si031129m	Seita.2G143300	scaffold_2	17097965	17098364	0.94168	0.284744	-1.83372	0.395558	0.487283	0.000440984	AT2G40020.2	No hits	Nucleolar histone methyltransferase-related protein	LOC_Os09g02690.1	expressed protein
Si032387m	Seita.2G143400	scaffold_2	17100351	17100444	-0.0782103	1.29473	-0.751541	0.225837	0.000464294	0.904739	AT4G18010.2	5PTASE2,AT5PTASE2,IP5PII	myo-inositol polyphosphate 5-phosphatase 2	LOC_Os09g39970.1	expressed protein
Si029847m	Seita.2G143900	scaffold_2	17217670	17218072	1.27865	-0.0441406	0.256045	0.000155639	0.614455	0.636457	ATMG00560.1	No hits	Nucleic acid-binding, OB-fold-like protein	LOC_Os12g38000.1	60S ribosomal protein L8, putative, expressed
Si031631m	No hits	scaffold_2	17263030	17263288	-2.20534	-6.91231	-1.60018	0.693362	0.00101067	0.000389342	No hits	No hits	No hits	No hits	No hits
Si029247m	Seita.2G144400	scaffold_2	17282690	17282789	2.09886	2.54772	1.06684	0.00065185	0.000245475	0.000383577	AT1G79460.1	ATKS,ATKS1,GA2,KS,KS1	Terpenoid cyclases/Protein prenyltransferases superfamily protein	LOC_Os11g28530.2	terpene synthase, putative, expressed
Si029001m	Seita.2G144900	scaffold_2	17320289	17320401	2.54764	2.83215	1.01913	0.00061927	0.000252575	0.000399672	AT4G02780.1	ABC33,ATCPS1,CPS,CPS1,GA1	Terpenoid cyclases/Protein prenyltransferases superfamily protein	LOC_Os02g36210.1	ent-kaurene synthase, chloroplast precursor, putative, expressed
Si029981m	No hits	scaffold_2	17355156	17361051	1.6669	0.257951	0.178582	0.00014188	0.19709	0.92302	AT5G32440.3	No hits	Ubiquitin system component Cue protein	LOC_Os09g03090.1	expressed protein
Si033482m	No hits	scaffold_2	17374616	17375098	-1.29359	-inf	-1.84432	0.155153	0.731807	0.000399756	No hits	No hits	No hits	No hits	No hits
Si031197m	Seita.2G145600	scaffold_2	17468564	17468893	2.77476	2.54371	-0.285208	0.000863275	0.000501391	0.407578	AT1G45248.1	No hits	Nucleolar histone methyltransferase-related protein	LOC_Os09g02690.1	expressed protein
Si029541m	Seita.2G145700	scaffold_2	17588909	17590791	2.75459	2.69173	1.83943	0.000545382	0.000174946	0.000349556	AT2G45550.1	CYP76C4	cytochrome P450, family 76, subfamily C, polypeptide 4	LOC_Os09g27500.1	cytochrome P450, putative, expressed
Si029587m	Seita.2G145800	scaffold_2	17871057	17871680	1.95687	1.09641	1.28732	0.000553718	0.000287951	0.00033719	AT3G26300.1	CYP71B34	cytochrome P450, family 71, subfamily B, polypeptide 34	LOC_Os04g10160.1	cytochrome P450, putative, expressed
Si028787m	Seita.2G146100	scaffold_2	18238702	18238796	-1.35953	2.1071	-3.51795	0.0012151	0.688434	0.000514235	AT5G61460.1	ATRAD18,MIM,SMC6B	P-loop containing nucleoside triphosphate hydrolases superfamily protein	LOC_Os09g03370.1	MIM, putative, expressed
Si033779m	No hits	scaffold_2	18647927	18648109	-2.17582	inf	-7.99176	0.634389	0.888525	0.000576249	No hits	No hits	No hits	No hits	No hits
Si029503m	Seita.2G147200	scaffold_2	18742844	18743421	1.10059	-0.0888862	0.981624	0.000343975	0.939022	0.0391705	AT2G24100.1	No hits	No hits	LOC_Os09g04160.1	expressed protein
Si030403m	Seita.2G147600	scaffold_2	19055411	19058298	0.275563	1.27384	0.438542	0.903771	0.000392252	0.718054	AT1G15950.1	ATCCR1,CCR1,IRX4	cinnamoyl coa reductase 1	LOC_Os09g04050.1	dehydrogenase, putative, expressed
Si028918m	Seita.2G148000	scaffold_2	19358765	19358921	-0.397586	0.0109846	-1.8623	0.0226087	0.0590639	0.000469725	AT5G21150.1	AGO9	Argonaute family protein	LOC_Os01g16870.2	argonaute, putative, expressed
Si030338m	Seita.2G148400	scaffold_2	19748228	19750471	-2.33517	0.651705	-2.23356	0.000209315	0.440689	0.000156643	AT2G04570.1	No hits	GDSL-like Lipase/Acylhydrolase superfamily protein	LOC_Os09g04710.1	GDSL-like lipase/acylhydrolase, putative, expressed
Si031015m	Seita.2G148600	scaffold_2	20054147	20057532	0.785236	1.25234	-0.947292	0.61259	0.000301498	0.657006	AT1G05000.1	No hits	Phosphotyrosine protein phosphatases superfamily protein	LOC_Os09g05020.2	tyrosine phosphatase family protein, putative, expressed
Si029926m	Seita.2G149000	scaffold_2	20214087	20214270	0.137493	1.1306	-1.55711	0.148979	0.00044697	0.000382276	AT1G43770.2	No hits	RING/FYVE/PHD zinc finger superfamily protein	LOC_Os12g06440.1	expressed protein
Si031466m	No hits	scaffold_2	20343392	20343660	-1.07574	9.3922	-9.21584	0.648277	0.000301864	0.000429713	No hits	No hits	No hits	No hits	No hits
Si029319m	Seita.2G149300	scaffold_2	20362211	20362663	0.107884	-2.0221	0.0553463	0.991549	0.000383776	0.653862	AT5G47800.1	No hits	Phototropic-responsive NPH3 family protein	LOC_Os09g09370.2	BTBN18 - Bric-a-Brac, Tramtrack, Broad Complex BTB domain with non-phototropic hypocotyl 3 NPH3 domain, expressed
Si033619m	No hits	scaffold_2	20430056	20430631	7.44994	-9.01126	9.01126	0.861874	0.000728391	0.5864	No hits	No hits	No hits	No hits	No hits
Si033403m	Seita.2G150900	scaffold_2	20649455	20649641	1.35414	2.05057	-0.837127	0.000436098	0.856123	0.287803	No hits	No hits	No hits	LOC_Os04g50710.1	pathogenesis-related Bet v I family protein, putative, expressed
Si029964m	Seita.2G151900	scaffold_2	20932890	20932958	-1.36924	0.599059	-0.482385	0.000271667	0.955599	0.427022	AT5G48220.1	No hits	Aldolase-type TIM barrel family protein	LOC_Os09g08130.2	indole-3-glycerol phosphate synthase, chloroplast precursor, putative, expressed
Si032550m	Seita.2G152600	scaffold_2	21253186	21255463	1.06661	-0.238537	-0.672058	3.42781e-05	0.0924484	0.191441	AT5G55850.3	NOI	RPM1-interacting protein 4 (RIN4) family protein	LOC_Os09g07920.1	NOI protein, nitrate-induced, putative, expressed
Si031298m	Seita.2G152800	scaffold_2	21300914	21301039	1.97442	0.723093	0.165054	0.000205499	0.988522	0.542921	AT5G47710.1	No hits	Calcium-dependent lipid-binding (CaLB domain) family protein	LOC_Os09g07800.1	expressed protein
Si028642m	Seita.2G152900	scaffold_2	21433179	21433611	-0.685514	0.265753	-1.13159	0.994653	0.906534	0.000316809	AT5G04560.2	DME	HhH-GPD base excision DNA repair family protein	LOC_Os01g11900.1	hhH-GPD superfamily base excision DNA repair protein, expressed
Si029433m	Seita.2G153000	scaffold_2	21476645	21478319	0.656868	1.21309	-0.0406185	0.496498	0.000361779	0.449059	AT5G50300.1	ATAZG2,AZG2	Xanthine/uracil permease family protein	LOC_Os11g24060.1	permease domain containing protein, putative, expressed
Si031519m	No hits	scaffold_2	21810921	21811295	0.739424	2.79568	-3.1097	0.792996	0.144003	0.000358993	No hits	No hits	No hits	No hits	No hits
Si032221m	No hits	scaffold_2	21830001	21830240	12.1653	0	0.485427	0.000180268	0.646778	0.693538	No hits	No hits	No hits	LOC_Os08g14070.1	LYR motif containing protein, putative, expressed
Si029453m	Seita.2G154500	scaffold_2	21924044	21924362	1.54421	0.0687958	0.448404	2.47568e-05	0.131152	0.303164	AT5G48385.1	No hits	FRIGIDA-like protein	LOC_Os09g07380.1	frigida, putative, expressed
Si030052m	Seita.2G154700	scaffold_2	22106318	22108434	-1.876	-2.46437	-1.73513	0.873444	0.000652878	0.000351396	AT4G12730.1	FLA2	FASCICLIN-like arabinogalactan 2	LOC_Os09g07350.1	fasciclin-like arabinogalactan protein 8 precursor, putative, expressed
Si032511m	Seita.2G155300	scaffold_2	22393270	22393743	4.56167	-1.11762	3.30526	0.000272666	0.594503	0.000267454	AT3G02340.1	No hits	RING/U-box superfamily protein	LOC_Os09g06740.1	zinc finger, C3HC4 type domain containing protein, expressed
Si030692m	Seita.2G156200	scaffold_2	22698299	22698392	1.30265	-0.432836	1.0026	0.000231453	0.248248	0.000175733	AT4G17500.1	ATERF-1,ERF-1	ethylene responsive element binding factor 1	LOC_Os04g46220.1	ethylene-responsive transcription factor, putative, expressed
Si031516m	Seita.2G156700	scaffold_2	22725060	22725910	9.95038	1.67999	6.57729	0.000416899	0.672046	0.00035702	No hits	No hits	No hits	LOC_Os04g46160.1	expressed protein
Si031245m	Seita.2G157200	scaffold_2	22748238	22748475	-9.33764	-1.06482	-3.23875	0.458625	0.460687	0.000333607	AT5G07475.1	No hits	Cupredoxin superfamily protein	LOC_Os04g46130.1	plastocyanin-like domain containing protein, putative, expressed
Si031554m	No hits	scaffold_2	22757875	22758563	-1.69869	1.13686	-3.63899	0.0766427	0.0913375	0.000264916	AT5G07475.1	No hits	Cupredoxin superfamily protein	LOC_Os04g46120.1	plastocyanin-like domain containing protein, putative, expressed
Si032714m	No hits	scaffold_2	22759666	22761973	-1.67599	-0.564221	-1.90574	0.536697	0.990703	0.000325829	No hits	No hits	No hits	No hits	No hits
Si029826m	Seita.2G157900	scaffold_2	22810201	22810287	-0.457278	1.00777	-1.59471	0.845605	0.000493885	0.000415511	AT1G02145.3	ALG12,EBS4	homolog of asparagine-linked glycosylation 12	LOC_Os04g46050.1	Alg9-like mannosyltransferase protein, putative, expressed
Si031006m	Seita.2G158200	scaffold_2	22838123	22838429	1.52327	-1.54036	0.827156	0.521399	0.000343137	0.616451	AT2G44740.1	CYCP4;1	cyclin p4;1	LOC_Os04g46000.1	cyclin, putative, expressed
Si029017m	Seita.2G158600	scaffold_2	23040559	23042913	-2.07013	-inf	-3.20932	0.328193	0.0490768	0.000506256	AT4G19090.1	No hits	Protein of unknown function (DUF594)	LOC_Os06g03150.1	expressed protein
Si031283m	Seita.2G159000	scaffold_2	23180006	23180138	1.70557	3.23108	-0.363621	0.000228766	0.000102137	0.695367	AT3G07600.1	No hits	Heavy metal transport/detoxification superfamily protein	LOC_Os09g09930.1	heavy metal transport/detoxification protein, putative, expressed
Si031744m	Seita.2G159400	scaffold_2	23199828	23199928	0.914388	0.951551	2.01039	0.921558	0.570188	0.000216923	No hits	No hits	No hits	LOC_Os09g10010.1	expressed protein
Si030207m	Seita.2G159500	scaffold_2	23217270	23217381	-2.50449	-0.815423	-4.38545	0.000313218	0.23255	0.000239948	AT2G05990.1	ENR1,MOD1	NAD(P)-binding Rossmann-fold superfamily protein	LOC_Os09g10600.1	enoyl-acyl-carrier-protein reductase NADH, chloroplast precursor, expressed
Si030062m	No hits	scaffold_2	23304981	23305235	5.06702	1.16533	2.98987	0.000551214	0.00044205	0.00039633	AT5G13020.1	No hits	Emsy N Terminus (ENT)/ plant Tudor-like domains-containing protein	LOC_Os09g10710.2	R-interacting factor 1, putative, expressed
Si031078m	No hits	scaffold_2	23311400	23311434	8.33069	2.27776	6.69495	0.000590119	0.000379249	0.000353994	No hits	No hits	No hits	No hits	No hits
Si031793m	No hits	scaffold_2	23424333	23424681	1.46938	-2.38214	1.03644	0.000540323	0.0707083	0.219934	No hits	No hits	No hits	No hits	No hits
Si029591m	No hits	scaffold_2	23518082	23518459	0.634819	1.57076	-1.72003	0.529791	0.000413847	0.000377473	No hits	No hits	No hits	No hits	No hits
Si029624m	Seita.2G161300	scaffold_2	23552292	23552556	-1.83597	6.78287	-7.7881	0.88928	0.000430768	0.000593347	AT2G24070.1	No hits	Family of unknown function (DUF566)	LOC_Os09g11440.2	expressed protein
Si033578m	No hits	scaffold_2	23583442	23583800	8.96185	-inf	8.21843	0.150089	0.0569951	0.00030594	No hits	No hits	No hits	No hits	No hits
Si031604m	No hits	scaffold_2	23589179	23589643	1.28275	0.548803	0.22605	0.000167003	0.165152	0.592149	No hits	No hits	No hits	No hits	No hits
Si028768m	Seita.2G162400	scaffold_2	23793791	23794060	-3.76524	-1.62176	-0.68312	0.00091282	0.000495821	0.38198	AT1G66950.1	ATPDR11,PDR11	pleiotropic drug resistance 11	LOC_Os08g43120.1	Plant PDR ABC transporter associated domain containing protein, expressed
Si031997m	Seita.2G162800	scaffold_2	23962812	23965556	7.47723	0.966871	5.75552	0.420797	0.16165	0.000376423	AT4G12070.1	No hits	No hits	LOC_Os09g10950.1	expressed protein
Si033811m	No hits	scaffold_2	23987763	23987995	-13.8384	5.44846	-13.653	0.934889	2.62236e-05	0.49946	No hits	No hits	No hits	No hits	No hits
Si030255m	Seita.2G163400	scaffold_2	24101585	24101725	-1.56943	-0.544442	-1.02652	0.000428121	0.924867	0.271553	AT3G20790.1	No hits	NAD(P)-binding Rossmann-fold superfamily protein	LOC_Os09g10820.1	oxidoreductase domain protein, putative, expressed
Si030967m	Seita.2G163700	scaffold_2	24139282	24139323	-0.381368	-1.14712	-0.122417	0.835074	0.000133663	0.445632	AT2G42220.1	No hits	Rhodanese/Cell cycle control phosphatase superfamily protein	LOC_Os09g10750.1	rhodanese-like, putative, expressed
Si033192m	Seita.2G164000	scaffold_2	24161526	24161999	-9.18181	0	-8.99639	0.329294	0.590619	0.000460221	AT2G42180.1	No hits	No hits	LOC_Os09g10730.1	expressed protein
Si030559m	Seita.2G164500	scaffold_2	24235787	24235992	0.882121	0.466024	1.09786	0.216905	0.546171	5.37129e-05	AT4G04020.1	FIB	fibrillin	LOC_Os09g04790.1	PAP fibrillin family domain containing protein, expressed
Si030147m	Seita.2G165400	scaffold_2	24474367	24475805	2.6627	1.10983	1.45061	0.000630313	0.000381241	0.000387185	AT5G55050.1	No hits	GDSL-like Lipase/Acylhydrolase superfamily protein	LOC_Os06g50940.1	GDSL-like lipase/acylhydrolase, putative, expressed
Si029608m	Seita.2G166000	scaffold_2	24641249	24641329	-0.950397	1.79935	-2.71377	0.316512	0.000535972	0.000489672	AT3G10630.1	No hits	UDP-Glycosyltransferase superfamily protein	LOC_Os09g12530.1	glycosyl transferase, group 1 domain containing protein, expressed
Si030234m	Seita.2G166300	scaffold_2	24691995	24696022	-1.45404	-1.83137	-2.13765	0.423594	0.797835	0.000407553	AT5G64700.1	No hits	nodulin MtN21 /EamA-like transporter family protein	LOC_Os12g33300.1	integral membrane protein DUF6 containing protein, expressed
Si029634m	Seita.2G166800	scaffold_2	24798386	24798804	2.46647	0.344933	1.69816	0.000235375	0.293563	0.00020831	AT1G04140.2	No hits	Transducin family protein / WD-40 repeat family protein	LOC_Os09g12550.1	WD domain, G-beta repeat domain containing protein, expressed
Si030085m	Seita.2G167400	scaffold_2	24921357	24921441	0.205488	-0.184866	-1.48774	0.472443	0.152699	0.000134258	AT5G33320.1	ARAPPT,CUE1,PPT	Glucose-6-phosphate/phosphate translocator-related	LOC_Os09g12600.1	phosphate/phosphate translocator, putative, expressed
Si030454m	Seita.2G168100	scaffold_2	25089542	25089610	0.380184	0.856617	-1.43406	0.815764	0.394425	0.000415737	AT5G56130.1	AtTEX1,TEX1,THO3	Transducin/WD40 repeat-like superfamily protein	LOC_Os09g12710.1	WD domain, G-beta repeat domain containing protein, expressed
Si029473m	Seita.2G168200	scaffold_2	25094455	25099996	-0.516411	0.549366	-2.09141	0.731837	0.777983	0.000182191	AT1G08050.1	No hits	Zinc finger (C3HC4-type RING finger) family protein	LOC_Os09g12720.1	zinc finger, C3HC4 type domain containing protein, expressed
Si028888m	No hits	scaffold_2	25105228	25105234	1.19437	0.13539	0.528534	0.000544287	0.677555	0.505399	AT4G12640.1	No hits	RNA recognition motif (RRM)-containing protein	LOC_Os09g12730.2	RNA recognition motif containing protein, expressed
Si031150m	Seita.2G170600	scaffold_2	25492687	25492814	-3.44111	-0.486776	-2.3753	0.000715941	0.821829	0.000330191	AT5G37478.1	No hits	TPX2 (targeting protein for Xklp2) protein family	LOC_Os09g13650.1	microtubule-associated protein, putative, expressed
Si030360m	Seita.2G170700	scaffold_2	25505927	25507268	1.83726	1.56441	-0.335286	0.000628952	0.180682	0.649247	AT1G13290.1	DOT5,WIP6	C2H2-like zinc finger protein	LOC_Os09g13680.1	ZOS9-04 - C2H2 zinc finger protein, expressed
Si030310m	Seita.2G170800	scaffold_2	25537037	25537115	-0.423301	-0.0322983	-1.69987	0.181762	0.894433	0.000339102	AT2G44150.1	ASHH3,SDG7	histone-lysine N-methyltransferase ASHH3	LOC_Os09g13740.2	SET domain containing protein, expressed
Si030741m	Seita.2G172500	scaffold_2	25832658	25833728	4.43638	-2.26144	3.05742	0.000647049	0.000647035	0.000391004	AT1G68550.1	No hits	Integrase-type DNA-binding superfamily protein	LOC_Os09g13940.2	AP2 domain containing protein, expressed
Si030424m	Seita.2G173200	scaffold_2	26003875	26004891	-0.24525	-1.03941	0.0647144	0.585301	0.00029932	0.228748	AT5G19980.1	GONST4	golgi nucleotide sugar transporter 4	LOC_Os09g14520.1	integral membrane protein, putative, expressed
Si031377m	Seita.2G173600	scaffold_2	26194716	26194789	1.13945	0.149053	0.77612	0.000188019	0.430426	0.752401	AT1G16890.2	UBC13B,UBC36	ubiquitin-conjugating enzyme 36	LOC_Os01g48280.1	ubiquitin-conjugating enzyme, putative, expressed
Si029933m	Seita.2G173800	scaffold_2	26221733	26221780	1.36257	0.342368	-0.848269	0.000326019	0.31504	0.660322	AT4G26770.1	No hits	Phosphatidate cytidylyltransferase family protein	LOC_Os10g17990.1	phosphatidate cytidylyltransferase, putative, expressed
Si029759m	Seita.2G174000	scaffold_2	26227387	26232973	1.80077	-0.475338	1.10445	0.000251337	0.051415	0.000210909	AT3G14910.1	No hits	No hits	LOC_Os09g14680.1	expressed protein
Si030953m	Seita.2G174100	scaffold_2	26235854	26239766	-2.82511	1.17863	-1.82151	0.318414	0.000381765	0.000311582	AT3G58670.1	No hits	Protein of unknown function (DUF1637)	LOC_Os09g14700.1	2-aminoethanethiol dioxygenase, putative, expressed
Si031748m	No hits	scaffold_2	26325141	26325304	2.54096	0.21671	1.45326	0.000314953	0.2413	0.556268	No hits	No hits	No hits	No hits	No hits
Si029260m	Seita.2G174500	scaffold_2	26331394	26331532	3.55925	-1.3833	3.32774	0.000790862	0.000565968	0.000376666	AT3G63520.1	ATCCD1,ATNCED1,CCD1,NCED1	carotenoid cleavage dioxygenase 1	LOC_Os09g15240.1	carotenoid cleavage dioxygenase, putative, expressed
Si029490m	Seita.2G175600	scaffold_2	26559098	26559280	4.94998	0.898321	2.56615	0.236315	0.856121	0.000431	AT1G64940.1	CYP89A6	cytochrome P450, family 87, subfamily A, polypeptide 6	LOC_Os10g37100.1	cytochrome P450, putative, expressed
Si028923m	Seita.2G175800	scaffold_2	26586363	26586449	0.37972	1.28837	-0.178673	0.79807	0.000490829	0.70623	AT1G61610.1	No hits	S-locus lectin protein kinase family protein	LOC_Os09g37840.1	carbohydrate binding protein, putative, expressed
Si030247m	Seita.2G176100	scaffold_2	26618994	26619405	0.673496	2.17734	-2.49105	0.672764	0.000505313	0.000484473	AT4G10960.1	UGE5	UDP-D-glucose/UDP-D-galactose 4-epimerase 5	LOC_Os09g15420.1	NAD dependent epimerase/dehydratase family protein, putative, expressed
Si030853m	No hits	scaffold_2	26666625	26667116	0.492753	1.57317	-1.31221	0.150454	0.000421557	0.000400787	AT1G34210.1	ATSERK2,SERK2	somatic embryogenesis receptor-like kinase 2	LOC_Os08g07760.1	BRASSINOSTEROID INSENSITIVE 1-associated receptor kinase 1 precursor, putative, expressed
Si031547m	Seita.2G176900	scaffold_2	26711202	26711292	0.489475	-7.07336	-0.476765	0.276006	0.00100535	0.956611	No hits	No hits	No hits	No hits	No hits
Si029203m	Seita.2G177400	scaffold_2	26768523	26768640	-0.203506	0.444944	-1.36911	0.0936948	0.453287	0.000420715	AT1G16970.1	ATKU70,KU70	KU70 homolog	No hits	No hits
Si030198m	Seita.2G177500	scaffold_2	26790078	26791208	3.60112	1.50575	1.83456	0.000272851	0.000197529	0.000301096	AT1G07430.1	HAI2	highly ABA-induced PP2C gene 2	LOC_Os09g15670.1	protein phosphatase 2C, putative, expressed
Si028788m	Seita.2G178000	scaffold_2	26830167	26830850	-0.468087	0.504997	-1.22154	0.425078	0.0906867	0.000257823	AT1G72440.1	EDA25,SWA2	CCAAT-binding factor	LOC_Os09g02810.1	CCAAT/enhancer-binding protein, putative, expressed
Si030513m	No hits	scaffold_2	26883159	26883367	1.80151	-0.626244	0.998017	0.000440908	0.602081	0.466073	AT3G04220.1	No hits	Disease resistance protein (TIR-NBS-LRR class) family	LOC_Os11g10760.1	NBS-LRR disease resistance protein, putative, expressed
Si031123m	No hits	scaffold_2	26912886	26912896	0.371252	1.26146	-0.413236	0.159054	0.000323823	0.580534	AT2G11520.1	CRCK3	calmodulin-binding receptor-like cytoplasmic kinase 3	LOC_Os09g03620.1	wall-associated receptor kinase-like 20 precursor, putative, expressed
Si031385m	No hits	scaffold_2	26917119	26917631	-7.8436	0.140456	-1.35863	0.273491	0.684096	0.000407541	No hits	No hits	No hits	No hits	No hits
Si031032m	Seita.2G178900	scaffold_2	26937240	26938265	1.90587	3.86116	1.3369	0.65531	0.000304304	0.000442573	AT1G53680.1	ATGSTU28,GSTU28	glutathione S-transferase TAU 28	LOC_Os09g20220.1	glutathione S-transferase, putative, expressed
Si032409m	Seita.2G179500	scaffold_2	27133221	27133622	-0.197524	-0.539807	1.51504	0.831266	0.648809	0.000217459	No hits	No hits	No hits	LOC_Os09g16280.1	hydroxyproline-rich glycoprotein family protein, putative, expressed
Si030531m	Seita.2G179700	scaffold_2	27209522	27209792	2.33594	1.66839	0.263643	0.000177175	0.000156306	0.488955	AT4G23810.1	ATWRKY53,WRKY53	WRKY family transcription factor	LOC_Os09g16510.1	WRKY74, expressed
Si031544m	Seita.2G179900	scaffold_2	27237249	27237503	1.26958	0.0634994	0.0324385	0.000245598	0.869742	0.0474478	AT1G60660.1	ATCB5LP,B5 #5,CB5LP	cytochrome B5-like protein	LOC_Os09g16520.1	cytochrome b5-like Heme/Steroid binding domain containing protein, expressed
Si029771m	Seita.2G180200	scaffold_2	27272293	27274203	-0.989003	-0.486383	-1.26563	0.420781	0.602145	6.20457e-05	AT2G46210.1	No hits	Fatty acid/sphingolipid desaturase	LOC_Os09g16920.1	desaturase/cytochrome b5 protein, putative, expressed
Si033386m	No hits	scaffold_2	27307618	27309766	-1.36544	-7.07095	1.7512	0.879471	0.00100545	0.00041039	AT2G13770.1	No hits	No hits	LOC_Os06g42890.1	DNA binding protein, putative, expressed
Si031709m	No hits	scaffold_2	27336146	27336363	0.817055	-1.04357	2.66431	0.220223	0.330949	0.000162659	No hits	No hits	No hits	No hits	No hits
Si033299m	No hits	scaffold_2	27397562	27398149	-6.23949	0	-6.05406	0.036014	0.642408	0.000651837	No hits	No hits	No hits	LOC_Os03g05380.1	expressed protein
Si030921m	Seita.2G181600	scaffold_2	27561072	27562849	1.14695	-0.0471153	0.535602	0.000225584	0.291	0.108606	AT3G58720.2	No hits	RING/U-box superfamily protein	LOC_Os09g17610.1	RING finger protein, putative, expressed
Si031641m	No hits	scaffold_2	27563763	27564746	-0.550147	1.2162	-1.07536	0.342306	0.000380807	0.732887	No hits	No hits	No hits	No hits	No hits
Si031112m	Seita.2G181800	scaffold_2	27623797	27623849	0.361038	0.132805	-1.38293	0.532031	0.561457	9.94854e-05	AT3G16780.1	No hits	Ribosomal protein L19e family protein	LOC_Os03g38260.1	60S ribosomal protein L19-3, putative, expressed
Si031110m	Seita.2G181900	scaffold_2	27644066	27646749	1.49392	0.475632	-0.598038	4.10397e-05	0.0626234	0.905725	AT3G16780.1	No hits	Ribosomal protein L19e family protein	LOC_Os03g38260.1	60S ribosomal protein L19-3, putative, expressed
Si028810m	Seita.2G182000	scaffold_2	27661378	27661519	1.2054	0.465493	0.36729	0.000416605	0.147548	0.639218	AT1G07650.1	No hits	Leucine-rich repeat transmembrane protein kinase	LOC_Os09g17630.1	receptor-like protein kinase 2, putative, expressed
Si030683m	Seita.2G182300	scaffold_2	27693290	27693383	2.70793	-0.175475	1.91544	0.000589389	0.991042	0.000355057	AT1G78590.1	ATNADK-3,NADK3	NAD(H) kinase 3	LOC_Os09g17680.1	NAD kinase, putative, expressed
Si030274m	Seita.2G182700	scaffold_2	27763492	27763558	2.3091	2.78011	-0.902025	0.000623836	0.000412374	0.0943281	AT5G15940.1	No hits	NAD(P)-binding Rossmann-fold superfamily protein	LOC_Os09g17750.1	oxidoreductase, short chain dehydrogenase/reductase family domain containing protein, expressed
Si030885m	Seita.2G183000	scaffold_2	27802339	27802386	1.72091	1.36112	0.182416	0.000524825	0.000346722	0.60498	AT3G18380.1	No hits	sequence-specific DNA binding transcription factors;sequence-specific DNA binding	No hits	No hits
Si029906m	Seita.2G183200	scaffold_2	27838391	27838464	-0.420926	-0.298482	-2.45591	0.127556	0.187457	0.000353634	AT5G56740.1	HAC07,HAC7,HAG02,HAG2	histone acetyltransferase of the GNAT family 2	LOC_Os09g17850.1	acetyltransferase type B catalytic subunit, putative, expressed
Si031459m	Seita.2G183600	scaffold_2	27921104	27922273	0.379082	-1.4157	-1.0561	0.279091	0.670347	0.000356251	AT2G36170.1	No hits	Ubiquitin supergroup;Ribosomal protein L40e	LOC_Os07g30640.1	ubiquitin fusion protein, putative, expressed
Si032052m	No hits	scaffold_2	27975955	27975999	-0.400625	0.669594	-1.39238	0.212285	0.75887	0.000444993	AT4G14000.1	No hits	Putative methyltransferase family protein	LOC_Os09g19570.1	AGAP009532-PA, putative, expressed
Si032121m	Seita.2G184300	scaffold_2	27983847	27984680	-7.02057	0	-6.83514	0.675666	0.482898	0.000642566	AT1G79960.1	ATOFP14,OFP14	ovate family protein 14	LOC_Os01g40970.1	DUF623 domain containing protein, expressed
Si029747m	Seita.2G184500	scaffold_2	27999505	28000911	-0.0860217	-0.0214805	-1.38603	0.657878	0.238722	0.00010007	AT4G34510.1	KCS17	3-ketoacyl-CoA synthase 17	LOC_Os09g19650.1	3-ketoacyl-CoA synthase precursor, putative, expressed
Si033466m	Seita.2G185200	scaffold_2	28090058	28091473	1.08144	-0.361907	1.00668	0.978189	0.614746	0.000250965	No hits	No hits	No hits	No hits	No hits
Si033475m	No hits	scaffold_2	28101938	28102616	11.801	-0.529356	9.56348	0.258668	0.12217	0.00024442	No hits	No hits	No hits	No hits	No hits
Si031610m	Seita.2G185500	scaffold_2	28103715	28103825	1.61311	0.134455	0.282833	0.000395476	0.0573316	0.268413	AT4G33100.1	No hits	No hits	LOC_Os09g19750.2	expressed protein
Si028844m	Seita.2G185600	scaffold_2	28119353	28119430	1.3193	-0.343486	0.628091	0.000156463	0.147845	0.887015	AT4G33090.1	APM1,ATAPM1	aminopeptidase M1	LOC_Os09g19790.1	puromycin-sensitive aminopeptidase, putative, expressed
Si030210m	Seita.2G186500	scaffold_2	28187039	28187157	0.169527	-0.432114	1.32193	0.592743	0.406345	0.000214542	AT3G13800.1	No hits	Metallo-hydrolase/oxidoreductase superfamily protein	LOC_Os09g19920.1	metallo-beta-lactamase family protein, putative, expressed
Si030262m	Seita.2G186800	scaffold_2	28208984	28210075	5.84108	7.41138	0.485427	0.928348	0.000406101	0.543711	AT3G13850.1	LBD22	LOB domain-containing protein 22	LOC_Os09g19950.1	DUF260 domain containing protein, putative, expressed
Si031971m	Seita.2G186900	scaffold_2	28212863	28213501	9.62059	9.4387	0.485427	0.000454243	0.000298863	0.398974	AT2G26110.1	No hits	Protein of unknown function (DUF761)	LOC_Os09g19970.1	expressed protein
Si032833m	Seita.2G187000	scaffold_2	28215345	28215971	1.58606	2.56944	0.577171	0.000518886	0.000189625	0.550275	AT2G26110.1	No hits	Protein of unknown function (DUF761)	LOC_Os09g19970.1	expressed protein
Si032708m	Seita.2G187100	scaffold_2	28217502	28219802	0.0135932	0.759226	-1.36317	0.60521	0.912853	0.000409725	AT4G10620.1	No hits	P-loop containing nucleoside triphosphate hydrolases superfamily protein	LOC_Os09g19980.1	GTP binding protein, putative, expressed
Si031357m	Seita.2G187200	scaffold_2	28229330	28230178	-0.452489	0.91232	-1.41891	0.422029	0.33255	0.000230356	AT4G39700.1	No hits	Heavy metal transport/detoxification superfamily protein	LOC_Os09g20000.1	heavy metal-associated domain containing protein, expressed
Si032784m	Seita.2G187400	scaffold_2	28246054	28250434	-0.196263	1.25452	-1.0701	0.59691	0.000425092	0.000390854	AT4G39830.1	No hits	Cupredoxin superfamily protein	LOC_Os09g20090.1	L-ascorbate oxidase precursor, putative, expressed
Si031699m	No hits	scaffold_2	28247792	28248040	5.83995	1.96667	7.21739	0.219934	0.000358115	0.834101	No hits	No hits	No hits	No hits	No hits
Si032338m	No hits	scaffold_2	28291331	28291942	1.29498	-0.476519	1.03954	0.60989	0.582022	2.86182e-05	AT1G78020.1	No hits	Protein of unknown function (DUF581)	LOC_Os09g20240.1	DUF581 domain containing protein, expressed
Si032512m	Seita.2G187800	scaffold_2	28346034	28346498	2.80676	-inf	-1.33758	0.000408596	0.793381	0.502673	AT4G13830.2	J20	DNAJ-like 20	LOC_Os09g20320.1	heat shock protein DnaJ, putative, expressed
Si032023m	Seita.2G187900	scaffold_2	28355765	28356223	0.884963	6.82952	0.485427	0.73894	0.000429036	0.596179	AT4G13830.2	J20	DNAJ-like 20	LOC_Os09g20320.1	heat shock protein DnaJ, putative, expressed
Si030301m	Seita.2G188400	scaffold_2	28461851	28462918	0.852033	0.766729	-1.52161	0.36885	0.871878	0.000415781	AT1G78110.1	No hits	No hits	LOC_Os09g20420.1	expressed protein
Si030746m	Seita.2G188500	scaffold_2	28466731	28466806	1.09461	0.425224	-1.67163	0.000741322	0.219247	0.339465	AT4G39740.1	No hits	Thioredoxin superfamily protein	LOC_Os09g20430.1	SCO1 protein homolog, mitochondrial precursor, putative, expressed
Si029558m	Seita.2G188900	scaffold_2	28497158	28497454	2.12969	0.993026	0.19018	0.000778156	0.681024	0.867898	AT5G10190.1	No hits	Major facilitator superfamily protein	LOC_Os08g31670.1	transporter, putative, expressed
Si030590m	Seita.2G190100	scaffold_2	28628426	28628581	-1.63516	-1.23126	-1.14561	0.000595807	0.000497168	0.000301668	AT1G13580.2	LAG13	LAG1 longevity assurance homolog 3	LOC_Os02g37080.1	ASC1, putative, expressed
Si030337m	Seita.2G190600	scaffold_2	28667915	28668048	-1.75208	-1.01737	-0.835745	0.000362016	0.000336156	0.562952	AT3G57030.1	No hits	Calcium-dependent phosphotriesterase superfamily protein	LOC_Os09g20684.1	SMP-30/Gluconolaconase/LRE-like region containing protein, expressed
Si030275m	Seita.2G190700	scaffold_2	28706963	28711506	2.919	-0.652891	0.867197	0.000233047	0.966437	0.794696	AT3G57030.1	No hits	Calcium-dependent phosphotriesterase superfamily protein	LOC_Os09g20810.1	strictosidine synthase, putative, expressed
Si031772m	No hits	scaffold_2	28713194	28713394	10.0007	-0.583081	8.72875	0.000411147	0.54371	0.000284962	No hits	No hits	No hits	No hits	No hits
Si033524m	No hits	scaffold_2	28714213	28714500	10.0046	0	0.485427	0.000410703	0.572525	0.499697	No hits	No hits	No hits	No hits	No hits
Si033649m	No hits	scaffold_2	28715410	28715444	8.45293	1.55585	7.55154	0.287643	0.00036175	0.00032932	No hits	No hits	No hits	No hits	No hits
Si029698m	Seita.2G191000	scaffold_2	28721564	28721718	-0.394237	1.20493	-2.9104	0.821426	0.000521156	0.000403586	AT1G74030.1	ENO1	enolase 1	LOC_Os09g20820.1	enolase, putative, expressed
Si031743m	No hits	scaffold_2	28727932	28728150	0.0757486	0.7199	-1.32443	0.125711	0.235762	0.000145105	No hits	No hits	No hits	No hits	No hits
Si032432m	Seita.2G191300	scaffold_2	28734376	28735791	-6.8197	-inf	-3.82351	0.16298	0.127136	0.000543185	AT1G70230.1	TBL27	TRICHOME BIREFRINGENCE-LIKE 27	LOC_Os09g20850.1	expressed protein
Si032858m	Seita.2G191500	scaffold_2	28743385	28744146	2.6516	-2.95309	1.74793	0.346312	0.000415831	0.719124	AT5G40190.1	No hits	RNA ligase/cyclic nucleotide phosphodiesterase family protein	LOC_Os09g20860.1	calmodulin-binding protein, putative, expressed
Si033597m	No hits	scaffold_2	28745758	28745882	2.3786	2.04077	0.56233	0.438424	0.000494637	0.629509	No hits	No hits	No hits	No hits	No hits
Si033240m	No hits	scaffold_2	28765622	28768231	0.383831	1.34347	-1.15204	0.611085	0.00030279	0.00029374	AT3G48030.1	No hits	hypoxia-responsive family protein / zinc finger (C3HC4-type RING finger) family protein	LOC_Os09g20900.1	hypoxia-responsive family protein, putative, expressed
Si028763m	Seita.2G192000	scaffold_2	28775851	28775986	-1.5963	1.24776	-2.46678	0.268106	0.363066	0.000491612	AT4G09680.1	ATCTC1,CTC1	conserved telomere maintenance component 1	LOC_Os09g20910.1	expressed protein
Si033337m	Seita.2G192400	scaffold_2	28865505	28866130	1.39067	-1.68927	2.26215	0.283151	0.000658341	0.000416747	AT2G26730.1	No hits	Leucine-rich repeat protein kinase family protein	LOC_Os09g20970.1	receptor kinase, putative, expressed
Si029090m	Seita.2G193000	scaffold_2	28937878	28938212	2.86416	3.67588	-0.476638	0.000445175	0.000262093	0.333843	AT1G60190.1	No hits	ARM repeat superfamily protein	LOC_Os09g21120.1	armadillo/beta-catenin repeat family protein, putative, expressed
Si030471m	Seita.2G194200	scaffold_2	29096551	29099715	-0.679041	-0.259805	-1.52698	0.586823	0.851824	0.000231795	AT1G70210.1	ATCYCD1;1,CYCD1;1	CYCLIN D1;1	LOC_Os09g21450.1	cyclin, putative, expressed
Si029131m	Seita.2G194500	scaffold_2	29120825	29120906	-1.50835	inf	-7.66212	0.23861	0.0585116	0.000602722	AT1G09000.1	ANP1,MAPKKK1,NP1	NPK1-related protein kinase 1	LOC_Os09g21510.1	STE_MEKK_ste11_MAP3K.2 - STE kinases include homologs to sterile 7, sterile 11 and sterile 20 from yeast, expressed
Si031721m	No hits	scaffold_2	29157401	29157530	8.64454	-2.10591	8.92598	0.21072	0.648637	0.000276076	No hits	No hits	No hits	No hits	No hits
Si031222m	Seita.2G195200	scaffold_2	29175547	29176586	2.21332	7.36755	-6.21085	0.000639875	0.000407924	0.000651693	AT3G28210.1	PMZ,SAP12	zinc finger (AN1-like) family protein	LOC_Os09g21710.1	AN1-like zinc finger domain containing protein, expressed
Si030849m	No hits	scaffold_2	29240429	29242915	-6.21466	0	-6.02923	0.979626	0.921662	0.000651794	AT2G18360.1	No hits	alpha/beta-Hydrolases superfamily protein	LOC_Os01g44960.1	hydrolase, alpha/beta fold family domain containing protein, expressed
Si032376m	No hits	scaffold_2	29270556	29270714	0.884963	15.6621	0.485427	0.365731	1.41895e-05	0.581584	No hits	No hits	No hits	No hits	No hits
Si030079m	Seita.2G196700	scaffold_2	29365972	29366128	1.56513	1.42306	0.0924499	0.000688984	0.000409212	0.481059	AT2G01900.1	No hits	DNAse I-like superfamily protein	LOC_Os09g23140.1	endonuclease/exonuclease/phosphatase family domain containing protein, expressed
Si030380m	Seita.2G197200	scaffold_2	29456652	29457150	-0.0511027	0.439651	-2.7262	0.839911	0.358393	8.55201e-05	AT1G14720.1	ATXTH28,EXGT-A2,XTH28,XTR2	xyloglucan endotransglucosylase/hydrolase 28	LOC_Os09g23220.1	glycosyl hydrolases family 16, putative, expressed
Si030913m	Seita.2G197500	scaffold_2	29547665	29547985	2.16853	2.40012	0.807451	0.000210323	9.05653e-05	0.396635	AT2G01770.1	ATVIT1,VIT1	vacuolar iron transporter 1	LOC_Os09g23300.1	integral membrane protein, putative, expressed
Si031444m	Seita.2G198100	scaffold_2	29579226	29580016	2.78787	1.86148	0.546357	0.00021385	0.0001794	0.932485	AT5G16940.1	No hits	carbon-sulfur lyases	LOC_Os09g23370.2	proline-rich protein 6, putative, expressed
Si029386m	Seita.2G198300	scaffold_2	29595883	29595946	1.0315	0.837265	0.00561091	0.000938377	0.855141	0.40597	AT2G01730.1	ATCPSF73-II,CPSF73-II,EDA26	cleavage and polyadenylation specificity factor 73 kDa subunit-II	LOC_Os09g23380.1	metallo-beta-lactamase, putative, expressed
Si029702m	Seita.2G198900	scaffold_2	29798315	29800190	10.0782	4.41641	4.76728	0.000402265	0.000350291	0.000397207	AT2G45550.1	CYP76C4	cytochrome P450, family 76, subfamily C, polypeptide 4	LOC_Os09g27500.1	cytochrome P450, putative, expressed
Si029170m	Seita.2G199400	scaffold_2	29859847	29861828	3.44713	1.91353	1.30687	0.315796	0.000402106	0.816274	AT1G48480.1	RKL1	receptor-like kinase 1	LOC_Os09g23570.1	inactive receptor kinase At2g26730 precursor, putative, expressed
Si032728m	Seita.2G199500	scaffold_2	29867985	29868322	8.81227	1.91135	5.52538	0.487377	0.762891	0.000381443	AT1G48480.1	RKL1	receptor-like kinase 1	LOC_Os09g23570.1	inactive receptor kinase At2g26730 precursor, putative, expressed
Si032926m	Seita.2G199600	scaffold_2	29872902	29873276	3.76463	2.40685	0.558663	6.1362e-05	7.37772e-05	0.556852	No hits	No hits	No hits	LOC_Os09g23590.1	expressed protein
Si032544m	Seita.2G199900	scaffold_2	29903880	29904653	-4.40924	7.82783	-4.22381	0.379034	0.000387876	0.669286	AT1G66230.1	AtMYB20,MYB20	myb domain protein 20	LOC_Os09g23620.1	MYB family transcription factor, putative, expressed
Si033717m	No hits	scaffold_2	29904679	29905171	-1.58894	-6.74135	-0.14179	0.94424	0.00101384	0.154122	No hits	No hits	No hits	No hits	No hits
Si030711m	Seita.2G200200	scaffold_2	29921933	29922660	-0.0323256	1.23078	-0.959697	0.941797	0.000397204	0.314348	AT1G66230.1	AtMYB20,MYB20	myb domain protein 20	LOC_Os09g23620.1	MYB family transcription factor, putative, expressed
Si028663m	Seita.2G200700	scaffold_2	30013354	30020533	-1.14374	-0.310118	-0.766186	0.000691952	0.837406	0.172977	AT1G71010.1	FAB1C	FORMS APLOID AND BINUCLEATE CELLS 1C	LOC_Os09g23740.1	1-phosphatidylinositol-4-phosphate 5-kinase/ zinc ion binding protein, putative, expressed
Si032720m	Seita.2G201000	scaffold_2	30075078	30075340	-0.45814	-6.81066	0.953977	0.872283	0.00101284	0.63454	AT1G67110.1	CYP735A2	cytochrome P450, family 735, subfamily A, polypeptide 2	LOC_Os09g23820.1	cytochrome P450 72A1, putative, expressed
Si029493m	Seita.2G201100	scaffold_2	30086500	30086661	1.28992	-0.289798	0.362319	4.91309e-05	0.513929	0.745102	AT3G02540.1	RAD23-3,RAD23C	Rad23 UV excision repair protein family	LOC_Os09g24200.2	RAD23 DNA repair protein, putative, expressed
Si029458m	No hits	scaffold_2	30091248	30091798	1.26918	-0.49243	1.41433	0.839872	0.927794	0.000413133	No hits	No hits	No hits	LOC_Os09g24210.1	expressed protein
Si029802m	Seita.2G201500	scaffold_2	30108115	30108219	-1.22208	-0.178525	-0.456133	0.000204424	0.125165	0.984889	AT1G34430.1	EMB3003	2-oxoacid dehydrogenases acyltransferase family protein	LOC_Os08g33440.1	2-oxo acid dehydrogenases acyltransferase domain containing protein, expressed
Si032660m	No hits	scaffold_2	30120528	30122279	2.55661	1.40118	0.852538	0.000211068	0.634419	0.15359	AT1G70740.1	No hits	Protein kinase superfamily protein	LOC_Os09g24330.1	TKL_IRAK_DUF26-lg.2 - DUF26 kinases have homology to DUF26 containing loci, expressed
Si031618m	No hits	scaffold_2	30198414	30198494	0.73688	-0.0921229	1.09954	0.66485	0.759146	0.000202656	AT1G73950.1	No hits	Transmembrane Fragile-X-F-associated protein	LOC_Os03g49900.1	zinc finger, C3HC4 type domain containing protein, expressed
Si031905m	Seita.2G202400	scaffold_2	30276043	30277662	1.26246	1.3088	0.436593	0.414933	0.000513107	0.942657	AT2G20540.1	MEF21	mitochondrial editing factor 21	LOC_Os09g24520.2	pentatricopeptide, putative, expressed
Si030629m	No hits	scaffold_2	30324290	30325694	2.07753	0.319916	0.0951528	0.000127274	0.537653	0.804986	AT3G29000.1	No hits	Calcium-binding EF-hand family protein	LOC_Os09g24580.1	EF hand family protein, putative, expressed
Si033666m	Seita.2G203000	scaffold_2	30360758	30360827	2.37371	1.96729	0.147534	0.000361187	0.922443	0.26257	No hits	No hits	No hits	LOC_Os09g24590.1	expressed protein
Si031649m	Seita.2G203100	scaffold_2	30378536	30378863	-1.15352	-2.10015	-0.248645	0.965278	0.00026588	0.134242	No hits	No hits	No hits	LOC_Os09g24620.1	expressed protein
Si033103m	Seita.2G203300	scaffold_2	30398782	30400302	-1.09051	-1.48265	0.110937	0.35371	0.000538324	0.359927	AT2G36730.1	No hits	Pentatricopeptide repeat (PPR) superfamily protein	LOC_Os09g24640.1	pentatricopeptide, putative, expressed
Si032144m	Seita.2G203800	scaffold_2	30430448	30432498	-0.701427	1.48937	-2.8458	0.504593	0.234849	0.000536387	AT1G26870.1	ANAC009,FEZ	NAC (No Apical Meristem) domain transcriptional regulator superfamily protein	LOC_Os08g33910.1	no apical meristem protein, putative, expressed
Si031576m	Seita.2G204400	scaffold_2	30549079	30549097	-0.506609	3.39117	-3.90588	0.600349	0.000360162	0.000343203	AT3G28917.1	MIF2	mini zinc finger 2	LOC_Os09g24810.1	ZF-HD protein dimerisation region containing protein, expressed
Si029241m	Seita.2G204900	scaffold_2	30617057	30620186	-0.104875	0.254733	-1.58469	0.204828	0.733503	0.000154447	AT1G26850.1	No hits	S-adenosyl-L-methionine-dependent methyltransferases superfamily protein	LOC_Os09g24900.2	methyltransferase, putative, expressed
Si029471m	Seita.2G205000	scaffold_2	30630377	30630451	-0.781374	0.726105	-1.08943	0.355554	0.0346074	0.000449509	AT2G22480.1	PFK5	phosphofructokinase 5	LOC_Os09g24910.2	phosphofructokinase, putative, expressed
Si031224m	Seita.2G205300	scaffold_2	30655365	30655573	1.69567	-0.0128054	0.41875	0.000160242	0.245588	0.351796	AT4G00420.3	No hits	Double-stranded RNA-binding domain (DsRBD)-containing protein	LOC_Os09g24954.1	double-stranded RNA binding motif containing protein, expressed
Si029555m	No hits	scaffold_2	30681190	30683371	3.71242	0.187754	1.68088	4.10796e-05	0.0254447	9.42648e-05	AT2G32070.1	No hits	Polynucleotidyl transferase, ribonuclease H-like superfamily protein	LOC_Os09g24990.1	CAF1 family ribonuclease containing protein, putative, expressed
Si029667m	Seita.2G205700	scaffold_2	30693608	30694113	0.0678084	-0.454968	-1.1482	0.868812	0.627094	0.000269056	AT4G31890.1	No hits	ARM repeat superfamily protein	LOC_Os09g25000.1	spotted leaf 11, putative, expressed
Si033615m	No hits	scaffold_2	30698523	30698695	2.50327	-0.185797	1.12187	0.000213859	0.373173	0.193403	No hits	No hits	No hits	No hits	No hits
Si030429m	Seita.2G206000	scaffold_2	30729585	30731008	2.15491	1.14968	0.790176	0.000297722	0.000213635	0.0313683	AT4G31800.1	ATWRKY18,WRKY18	WRKY DNA-binding protein 18	LOC_Os09g25060.1	WRKY76, expressed
Si030794m	Seita.2G206100	scaffold_2	30748506	30749602	1.97073	0.145405	0.684782	0.000360346	0.539921	0.366474	AT4G31800.1	ATWRKY18,WRKY18	WRKY DNA-binding protein 18	LOC_Os09g25070.1	WRKY62, expressed
Si029714m	Seita.2G206200	scaffold_2	30759716	30759886	1.10569	0.554872	1.00194	0.863316	0.52838	0.000293465	AT5G10930.1	CIPK5,SnRK3.24	CBL-interacting protein kinase 5	LOC_Os09g25090.1	CAMK_KIN1/SNF1/Nim1_like.34 - CAMK includes calcium/calmodulin depedent protein kinases, expressed
Si033622m	No hits	scaffold_2	30831117	30831270	9.82061	2.1157	4.81682	0.000431676	0.250984	0.980133	No hits	No hits	No hits	No hits	No hits
Si031636m	No hits	scaffold_2	30836619	30836676	2.24856	1.46141	0.21321	0.000513151	0.000377005	0.321675	No hits	No hits	No hits	No hits	No hits
Si030348m	Seita.2G206800	scaffold_2	30867321	30867405	1.54904	0.207966	1.17165	0.000835139	0.939084	0.000393175	AT3G53690.1	No hits	RING/U-box superfamily protein	LOC_Os09g25190.1	protein binding protein, putative, expressed
Si028959m	Seita.2G206900	scaffold_2	30886776	30889669	1.32793	1.98873	-0.291528	0.617991	0.000510136	0.705204	AT3G53690.1	No hits	RING/U-box superfamily protein	LOC_Os09g25190.1	protein binding protein, putative, expressed
Si031765m	Seita.2G207400	scaffold_2	30942321	30942322	1.01444	0.623775	-0.224687	0.000712197	0.0300582	0.703215	AT3G15352.1	ATCOX17,COX17	cytochrome c oxidase 17	LOC_Os09g25314.1	cytochrome c oxidase copper chaperone, putative, expressed
Si029465m	Seita.2G207600	scaffold_2	30950743	30951774	2.00949	-0.291415	1.07561	0.000336152	0.681177	0.000271039	AT4G31820.1	ENP,MAB4,NPY1	Phototropic-responsive NPH3 family protein	LOC_Os09g25330.1	BTBN19 - Bric-a-Brac, Tramtrack, Broad Complex BTB domain with non-phototropic hypocotyl 3 NPH3 domain, expressed
Si028734m	Seita.2G207800	scaffold_2	30975162	30975243	-0.624066	1.61607	-2.47873	0.396539	0.753587	0.000520576	AT3G10180.1	No hits	P-loop containing nucleoside triphosphate hydrolases superfamily protein	LOC_Os09g25380.1	kinesin motor protein-related, putative, expressed
Si028941m	Seita.2G207900	scaffold_2	30981176	30981298	-4.66298	-2.82434	0.236251	0.819879	0.0004933	0.725683	AT3G15730.1	PLD,PLDALPHA1	phospholipase D alpha 1	LOC_Os09g25390.1	phospholipase D, putative, expressed
Si031726m	No hits	scaffold_2	30997686	30997759	0.167826	0	-8.18094	0.137378	0.437089	0.000558241	No hits	No hits	No hits	No hits	No hits
Si033505m	No hits	scaffold_2	31046353	31046564	1.41717	0.231778	1.11693	0.000197962	0.179924	0.000155739	No hits	No hits	No hits	No hits	No hits
Si033464m	No hits	scaffold_2	31047940	31048473	3.18937	-0.365791	3.00471	0.283375	0.213676	0.000299872	No hits	No hits	No hits	No hits	No hits
Si033784m	No hits	scaffold_2	31068754	31069904	-7.30033	inf	-7.11491	0.973605	0.705548	0.000633074	No hits	No hits	No hits	No hits	No hits
Si028761m	Seita.2G209100	scaffold_2	31074176	31074405	-2.52443	-0.422257	-1.93252	0.000107666	0.168073	8.55175e-05	AT5G17420.1	ATCESA7,CESA7,IRX3,MUR10	Cellulose synthase family protein	LOC_Os09g25490.1	CESA9 - cellulose synthase, expressed
Si029685m	Seita.2G209600	scaffold_2	31159341	31159687	0.526229	0.520471	-1.2475	0.974935	0.849361	0.00023483	AT1G79720.1	No hits	Eukaryotic aspartyl protease family protein	LOC_Os09g25570.1	aspartic proteinase, putative, expressed
Si030129m	Seita.2G209900	scaffold_2	31178794	31178969	-1.47771	0.510159	-1.78248	0.615233	0.360477	0.000387958	AT1G16060.1	ADAP	ARIA-interacting double AP2 domain protein	LOC_Os06g05340.1	AP2 domain containing protein, expressed
Si030103m	Seita.2G210300	scaffold_2	31214471	31217747	-0.77552	-0.402473	-1.82211	0.0985041	0.604393	0.000340516	AT3G02470.1	SAMDC	S-adenosylmethionine decarboxylase	LOC_Os09g25625.1	S-adenosyl-l-methionine decarboxylase leader peptide, putative, expressed
Si033080m	Seita.2G210800	scaffold_2	31244391	31245164	-1.29067	0.863022	-0.919184	6.57274e-05	0.584056	0.0453825	No hits	No hits	No hits	No hits	No hits
Si030223m	Seita.2G211200	scaffold_2	31259335	31259597	2.59889	-0.0446209	2.44978	0.000351105	0.178083	0.000226479	AT4G30420.1	No hits	nodulin MtN21 /EamA-like transporter family protein	LOC_Os09g25770.1	auxin-induced protein 5NG4, putative, expressed
Si031865m	No hits	scaffold_2	31282653	31282940	-6.6281	0	-6.44267	0.915315	0.153175	0.000650027	No hits	No hits	No hits	LOC_Os09g25810.2	nodulin, putative, expressed
Si028977m	Seita.2G211600	scaffold_2	31286258	31291582	-2.44778	-0.929709	-1.05585	0.000286119	0.783014	0.000168295	AT5G57800.1	CER3,FLP1,WAX2,YRE	Fatty acid hydroxylase superfamily	LOC_Os09g25850.1	WAX2, putative, expressed
Si032872m	Seita.2G211700	scaffold_2	31304064	31304330	-8.71583	0	-8.5304	0.122821	0.472412	0.000519904	No hits	No hits	No hits	LOC_Os09g25860.1	expressed protein
Si029148m	Seita.2G211800	scaffold_2	31322819	31323061	-1.77976	-3.0299	-0.0613492	0.271934	0.00069631	0.990198	AT4G31590.1	ATCSLC05,ATCSLC5,CSLC05,CSLC5	Cellulose-synthase-like C5	LOC_Os09g25900.1	CSLC2 - cellulose synthase-like family C, expressed
Si028927m	Seita.2G212100	scaffold_2	31340988	31341185	1.00128	0.0504603	-0.665986	0.000817724	0.719123	0.0335912	AT4G35790.2	ATPLDDELTA,PLDDELTA	phospholipase D delta	LOC_Os07g15680.1	phospholipase D, putative, expressed
Si033795m	No hits	scaffold_2	31509069	31509556	-1.95269	-7.89361	-1.35176	0.0141548	0.000936908	0.844955	No hits	No hits	No hits	No hits	No hits
Si031489m	Seita.2G213700	scaffold_2	31546127	31546619	3.67492	-0.712481	2.68409	0.000602895	0.998455	0.000367686	AT5G57520.1	ATZFP2,ZFP2	zinc finger protein 2	LOC_Os09g26210.1	ZOS9-12 - C2H2 zinc finger protein, expressed
Si030596m	Seita.2G214100	scaffold_2	31597538	31598910	0.148851	0.976492	-1.17918	0.911377	0.692007	0.000386654	AT5G57500.1	No hits	Galactosyltransferase family protein	LOC_Os09g26310.1	hypro1, putative, expressed
Si031106m	Seita.2G214700	scaffold_2	31646223	31646546	2.23504	-0.938558	1.12079	0.000333314	0.620933	0.525364	AT1G53903.1	No hits	Protein of unknown function (DUF581)	LOC_Os09g26370.1	DUF581 domain containing protein, expressed
Si030521m	Seita.2G215400	scaffold_2	31726567	31726716	1.35448	0.239721	0.397372	0.000161595	0.971377	0.225401	AT5G20910.1	AIP2	RING/U-box superfamily protein	LOC_Os09g26400.1	zinc finger, C3HC4 type domain containing protein, expressed
Si031255m	Seita.2G216400	scaffold_2	31818809	31818984	2.33721	1.72297	1.24922	0.30969	0.000438359	0.827651	AT3G43120.1	No hits	SAUR-like auxin-responsive protein family	LOC_Os09g26610.1	OsSAUR38 - Auxin-responsive SAUR gene family member, expressed
Si030894m	Seita.2G216500	scaffold_2	31824346	31826697	1.40309	-0.252904	0.994472	0.000124215	0.328312	0.118759	AT1G56220.2	No hits	Dormancy/auxin associated family protein	LOC_Os09g26620.1	auxin-repressed protein, putative, expressed
Si031690m	No hits	scaffold_2	31842895	31842968	2.01477	-1.60313	1.21998	0.435791	0.164179	0.000111747	No hits	No hits	No hits	LOC_Os09g26650.1	2Fe-2S iron-sulfur cluster binding domain containing protein, expressed
Si029394m	Seita.2G217100	scaffold_2	31920211	31920302	1.16978	1.16156	0.121935	0.000314736	0.000213617	0.0631604	AT2G26830.1	emb1187	Protein kinase superfamily protein	LOC_Os09g26700.1	choline/ethanolamine kinase, putative, expressed
Si031037m	Seita.2G217500	scaffold_2	31968070	31970033	-1.10139	-0.154145	-0.337958	0.000163092	0.350665	0.766016	AT1G19180.1	JAZ1,TIFY10A	jasmonate-zim-domain protein 1	LOC_Os09g26780.1	zinc-finger protein, putative, expressed
Si030730m	Seita.2G217800	scaffold_2	31999127	32000665	-1.23217	-0.510563	0.407432	2.19255e-05	0.901586	0.463272	AT1G19150.1	LHCA2*1,LHCA6	photosystem I light harvesting complex gene 6	LOC_Os09g26810.1	chlorophyll A-B binding protein, putative, expressed
Si031891m	Seita.2G217900	scaffold_2	32010114	32011997	1.73008	-0.386608	1.01492	0.000324121	0.602914	0.751597	AT1G72470.1	ATEXO70D1,EXO70D1	exocyst subunit exo70 family protein D1	LOC_Os09g26820.1	exo70 exocyst complex subunit, putative, expressed
Si029505m	Seita.2G218000	scaffold_2	32015061	32018310	-0.939892	0.505621	-2.70377	0.341815	0.886547	0.000382172	AT1G72480.1	No hits	Lung seven transmembrane receptor family protein	LOC_Os09g26830.1	lung seven transmembrane domain containing protein, putative, expressed
Si030919m	Seita.2G218200	scaffold_2	32029994	32030072	1.30008	1.62759	0.105186	0.55029	0.000446858	0.660103	AT1G72490.1	No hits	No hits	LOC_Os09g26840.1	expressed protein
Si033675m	No hits	scaffold_2	32041166	32041250	-7.001	0	-6.81557	0.765716	0.545608	0.000643093	No hits	No hits	No hits	No hits	No hits
Si029116m	Seita.2G218400	scaffold_2	32049513	32049558	2.14123	0.206249	1.39362	1.80655e-05	0.34825	2.20724e-05	AT1G54100.1	ALDH7B4	aldehyde dehydrogenase 7B4	LOC_Os09g26880.1	aldehyde dehydrogenase, putative, expressed
Si029011m	Seita.2G218700	scaffold_2	32083440	32085087	-0.525329	0.204825	-1.63623	0.680571	0.843059	0.00033687	AT2G05920.1	No hits	Subtilase family protein	LOC_Os09g26920.1	OsSub57 - Putative Subtilisin homologue, expressed
Si029504m	Seita.2G219700	scaffold_2	32158959	32159885	1.08366	1.37506	-0.611743	0.733971	0.000340176	0.321332	AT5G07990.1	CYP75B1,D501,TT7	Cytochrome P450 superfamily protein	LOC_Os09g26960.1	cytochrome P450, putative, expressed
Si033308m	Seita.2G219800	scaffold_2	32178363	32179131	0.100034	8.24522	-8.64766	0.841188	0.000367785	0.000505702	AT5G20635.1	No hits	No hits	LOC_Os09g26999.1	keratin-associated protein 5-4, putative, expressed
Si033707m	No hits	scaffold_2	32186214	32186942	10.8103	-0.347653	8.99469	0.171365	0.0668657	0.000272877	No hits	No hits	No hits	No hits	No hits
Si033511m	Seita.2G220200	scaffold_2	32197667	32197963	1.24509	0.000702546	-0.388193	0.000333759	0.63344	0.67278	No hits	No hits	No hits	No hits	No hits
Si033680m	No hits	scaffold_2	32201079	32202075	1.4115	-inf	2.37465	0.91182	0.126979	0.000373583	No hits	No hits	No hits	No hits	No hits
Si029783m	Seita.2G220400	scaffold_2	32207705	32207993	1.004	1.5553	0.328825	0.694334	0.00047444	0.432441	AT2G05940.1	No hits	Protein kinase superfamily protein	LOC_Os09g27010.1	tyrosine protein kinase domain containing protein, putative, expressed
Si033295m	Seita.2G221500	scaffold_2	32303622	32304079	-6.21331	0	-6.02788	0.209645	0.742756	0.000651791	AT1G13570.1	No hits	F-box/RNI-like superfamily protein	LOC_Os09g27090.1	OsFBLD9 - F-box, LRR and FBD domain containing protein, expressed
Si030369m	Seita.2G221700	scaffold_2	32316140	32316296	-0.199953	1.05761	-0.119589	0.75673	0.000527291	0.0860181	AT5G19530.1	ACL5	S-adenosyl-L-methionine-dependent methyltransferases superfamily protein	LOC_Os02g14190.1	spermidine synthase, putative, expressed
Si029118m	Seita.2G222000	scaffold_2	32331636	32332105	-1.05658	-0.10507	-0.567753	0.00014275	0.810557	0.277198	AT5G13640.1	ATPDAT,PDAT,PDAT1	phospholipid:diacylglycerol acyltransferase	LOC_Os09g27210.1	lecithine cholesterol acyltransferase, putative, expressed
Si030000m	Seita.2G222100	scaffold_2	32380454	32380884	1.45976	-0.826573	0.374887	0.000327759	0.656836	0.80869	AT3G14000.1	ATBRXL2,BRX-LIKE2	DZC (Disease resistance/zinc finger/chromosome condensation-like region) domain containing protein	LOC_Os08g36020.1	Disease resistance/zinc finger/chromosome condensation-like region protein, putative, expressed
Si030563m	Seita.2G222800	scaffold_2	32504484	32506101	9.37229	2.05092	6.92751	0.000481802	0.000378174	0.000347785	AT1G55230.1	No hits	Family of unknown function (DUF716)	LOC_Os09g27260.1	plant viral response family protein, putative, expressed
Si030680m	Seita.2G222900	scaffold_2	32523751	32524839	-0.450254	-3.39838	-0.115765	0.785084	0.000648514	0.494722	AT2G41940.1	ZFP8	zinc finger protein 8	LOC_Os09g27320.1	ZOS9-13 - C2H2 zinc finger protein, expressed
Si031671m	Seita.2G223400	scaffold_2	32544860	32545530	1.15123	-1.9386	-0.415516	0.886059	0.000516351	0.137189	AT2G20480.1	No hits	No hits	No hits	No hits
Si028917m	Seita.2G223600	scaffold_2	32552402	32552657	-0.494506	0.494544	-1.47011	0.432947	0.524025	0.000277377	AT5G06680.1	ATGCP3,ATSPC98,GCP3,SPC98	spindle pole body component 98	LOC_Os09g27370.2	Spc97 / Spc98 family protein, putative, expressed
Si031782m	No hits	scaffold_2	32552514	32552826	2.07617	0.259556	0.265485	0.000460827	0.408609	0.700943	No hits	No hits	No hits	No hits	No hits
Si031657m	Seita.2G223700	scaffold_2	32555169	32556058	2.3944	0.0202909	-0.0148552	0.000170818	0.553596	0.240078	AT2G31945.1	No hits	No hits	LOC_Os09g27410.1	expressed protein
Si029575m	Seita.2G224300	scaffold_2	32650379	32652600	1.20465	0.645916	0.677034	0.000308886	0.703566	0.0211796	AT2G45550.1	CYP76C4	cytochrome P450, family 76, subfamily C, polypeptide 4	LOC_Os09g27500.1	cytochrome P450, putative, expressed
Si033245m	Seita.2G225000	scaffold_2	32772224	32773810	-0.376045	-2.2787	0.717102	0.625706	0.000226096	0.222259	AT4G38490.1	No hits	No hits	LOC_Os09g27690.5	expressed protein
Si031261m	Seita.2G225300	scaffold_2	32799187	32799309	-7.53343	-1.70625	-1.02059	0.0501716	0.824048	0.00041516	AT4G24960.1	ATHVA22D,HVA22D	HVA22 homologue D	LOC_Os08g36440.1	HVA22, putative, expressed
Si030502m	Seita.2G225500	scaffold_2	32808894	32810520	0.926426	0.423968	-1.40584	0.458502	0.283582	0.000162686	AT1G05010.1	ACO4,EAT1,EFE	ethylene-forming enzyme	LOC_Os09g27820.1	1-aminocyclopropane-1-carboxylate oxidase protein, putative, expressed
Si033648m	No hits	scaffold_2	32823058	32823731	-1	0.58972	-0.866213	0.000222283	0.272231	0.410868	No hits	No hits	No hits	LOC_Os09g27850.1	transcription regulator, putative, expressed
Si030047m	Seita.2G226100	scaffold_2	32853176	32853340	-2.53523	0.1124	-2.77999	0.37914	0.294324	0.000317101	AT1G21880.2	LYM1	lysm domain GPI-anchored protein 1 precursor	LOC_Os09g27890.1	lysM domain-containing GPI-anchored protein precursor, putative, expressed
Si029808m	Seita.2G226300	scaffold_2	32861800	32862009	1.70965	-0.861279	-0.620866	0.000450705	0.109648	0.110133	AT2G03200.1	No hits	Eukaryotic aspartyl protease family protein	LOC_Os09g27940.2	aspartic proteinase nepenthesin-1 precursor, putative, expressed
Si030109m	Seita.2G226400	scaffold_2	32866186	32866249	3.18725	2.9232	1.11643	0.000732194	0.000359315	0.000438544	AT1G77810.2	No hits	Galactosyltransferase family protein	LOC_Os09g27950.1	galactosyltransferase, putative, expressed
Si033016m	Seita.2G226600	scaffold_2	32874418	32874627	0.884963	2.13757	4.70992	0.397575	0.000519277	0.567336	AT1G09580.1	No hits	emp24/gp25L/p24 family/GOLD family protein	LOC_Os09g27980.1	emp24/gp25L/p24 family protein, putative, expressed
Si030553m	Seita.2G226700	scaffold_2	32875144	32875286	-0.133738	0.945042	-1.22853	0.155597	0.106811	0.000346017	AT5G12380.1	ANNAT8	annexin 8	LOC_Os09g27990.1	annexin, putative, expressed
Si029781m	Seita.2G227200	scaffold_2	32900437	32904710	0.320915	-1.09286	0.459176	0.0656549	0.000104509	0.423199	AT1G77670.1	No hits	Pyridoxal phosphate (PLP)-dependent transferases superfamily protein	LOC_Os09g28050.1	asparate aminotransferase, putative, expressed
Si033629m	No hits	scaffold_2	32906063	32906326	7.4209	-7.26169	7.26169	0.574767	0.000995999	0.000338254	No hits	No hits	No hits	No hits	No hits
Si029942m	Seita.2G227900	scaffold_2	32993374	32993654	-2.32019	8.59761	-9.36273	0.236896	0.00034924	0.000408784	AT1G10780.1	No hits	F-box/RNI-like superfamily protein	LOC_Os09g28120.1	OsFBX330 - F-box domain containing protein, expressed
Si030311m	Seita.2G228300	scaffold_2	33027706	33027948	0.963473	2.31698	-1.37822	0.906787	0.000443788	0.000459558	AT5G14040.1	PHT3;1	phosphate transporter 3;1	LOC_Os09g28160.1	phosphate carrier protein, mitochondrial precursor, putative, expressed
Si028869m	Seita.2G228400	scaffold_2	33030902	33033607	7.51094	1.51522	5.6234	0.198544	0.000516307	0.000379322	AT5G35370.1	No hits	S-locus lectin protein kinase family protein	LOC_Os09g28180.1	D-mannose binding lectin family protein, expressed
Si033627m	No hits	scaffold_2	33033845	33034110	0.884963	7.25711	0.485427	0.319626	0.000412444	0.339266	No hits	No hits	No hits	No hits	No hits
Si030056m	Seita.2G228600	scaffold_2	33054012	33055773	1.14918	0.734997	-1.83725	0.387444	0.772225	0.000399031	AT1G46264.1	AT-HSFB4,HSFB4,SCZ	heat shock transcription factor B4	LOC_Os09g28200.1	HSF-type DNA-binding domain containing protein, expressed
Si030549m	Seita.2G228900	scaffold_2	33119503	33119569	-0.350642	-1.7336	0.691886	0.994379	0.000436936	0.600937	AT3G48690.1	ATCXE12,CXE12	alpha/beta-Hydrolases superfamily protein	LOC_Os09g28280.1	gibberellin receptor GID1L2, putative, expressed
Si030067m	Seita.2G229600	scaffold_2	33205293	33206495	1.138	0.460012	-1.07681	0.99731	0.772794	0.000356039	AT5G67020.1	No hits	No hits	LOC_Os09g28340.1	expressed protein
Si030611m	Seita.2G229700	scaffold_2	33227633	33232288	2.52812	2.85216	-0.0751895	0.000299667	0.000192494	0.363879	AT4G36990.1	AT-HSFB1,ATHSF4,HSF4,HSFB1	heat shock factor 4	LOC_Os09g28354.1	CPuORF39 - conserved peptide uORF-containing transcript, expressed
Si029603m	Seita.2G229900	scaffold_2	33257018	33257165	1.13797	1.8009	-0.316587	0.590692	0.00046596	0.498347	AT3G19270.1	CYP707A4	cytochrome P450, family 707, subfamily A, polypeptide 4	LOC_Os09g28390.1	cytochrome P450, putative, expressed
Si030856m	Seita.2G230500	scaffold_2	33315336	33316383	1.11271	1.15147	-0.627471	0.936509	0.000132105	0.257203	AT4G34410.1	RRTF1	redox responsive transcription factor 1	LOC_Os09g28440.1	AP2 domain containing protein, expressed
Si031635m	Seita.2G231100	scaffold_2	33341722	33342479	-1.42884	-0.272022	0.347134	1.76533e-05	0.874292	0.217139	AT3G22930.1	CML11	calmodulin-like 11	LOC_Os09g28510.1	EF hand family protein, putative, expressed
Si029891m	Seita.2G231400	scaffold_2	33394904	33394967	-1.77303	-0.354677	-1.03035	0.14579	0.0918459	0.000390776	AT1G47380.1	No hits	Protein phosphatase 2C family protein	LOC_Os09g28560.1	protein phosphotase protein, putative, expressed
Si029196m	Seita.2G231600	scaffold_2	33417438	33417543	-0.990737	0.170236	-1.22362	0.244612	0.0138359	0.000251469	AT1G49670.1	NQR	ARP protein (REF)	LOC_Os09g28570.1	zinc-binding alcohol dehydrogenase domain-containing protein 2, putative, expressed
Si031296m	Seita.2G232000	scaffold_2	33470116	33470739	1.9184	2.28287	-1.33371	0.000454117	0.000394526	0.000425431	AT4G10130.1	No hits	DNAJ heat shock N-terminal domain-containing protein	LOC_Os09g28590.2	AGAP010609-PA, putative, expressed
Si030333m	Seita.2G232900	scaffold_2	33551310	33551909	-1.11126	1.06849	-3.02998	0.00018139	0.000334293	0.000172553	AT1G47480.1	No hits	alpha/beta-Hydrolases superfamily protein	LOC_Os09g28690.1	gibberellin receptor GID1L2, putative, expressed
Si030298m	Seita.2G233300	scaffold_2	33583427	33584497	-0.526177	0.389905	-1.09273	0.571769	0.396054	0.000282507	AT1G47480.1	No hits	alpha/beta-Hydrolases superfamily protein	LOC_Os09g28730.1	gibberellin receptor GID1L2, putative, expressed
Si033499m	No hits	scaffold_2	33585331	33585629	0.884963	-7.55297	7.55297	0.980485	0.000974291	0.000329274	No hits	No hits	No hits	No hits	No hits
Si033487m	No hits	scaffold_2	33622101	33622196	8.34396	0.203874	4.82263	0.000588819	0.281703	0.731922	No hits	No hits	No hits	No hits	No hits
Si030937m	Seita.2G235200	scaffold_2	33773172	33773513	-1.22203	-0.830271	-0.96921	0.000171611	0.812878	0.4765	AT5G42680.1	No hits	Protein of unknown function, DUF617	LOC_Os09g28880.1	DUF617 domain containing protein, expressed
Si031246m	Seita.2G236000	scaffold_2	33927585	33930587	-0.907236	0.593864	-1.50695	0.883006	0.247969	0.000153417	AT4G38100.1	No hits	No hits	LOC_Os09g29080.1	expressed protein
Si030393m	Seita.2G236400	scaffold_2	34105632	34105905	2.96502	0.445176	2.12078	0.00053949	0.211608	0.000343717	AT2G22420.1	No hits	Peroxidase superfamily protein	LOC_Os09g29490.1	peroxidase precursor, putative, expressed
Si033521m	No hits	scaffold_2	34125493	34125570	7.70127	-1.03372	5.78264	0.000649699	0.909288	0.0435989	No hits	No hits	No hits	No hits	No hits
Si031190m	Seita.2G237600	scaffold_2	34201253	34201649	-3.87425	-1.60939	-0.523906	0.0149134	0.000390552	0.636221	AT1G72230.1	No hits	Cupredoxin superfamily protein	LOC_Os09g29390.1	plastocyanin-like domain containing protein, putative, expressed
Si031347m	Seita.2G237700	scaffold_2	34204911	34205076	0.884963	-7.19188	7.19188	0.840573	0.000999876	0.00034031	AT2G32300.1	UCC1	uclacyanin 1	LOC_Os08g37660.1	plastocyanin-like domain containing protein, putative, expressed
Si030093m	Seita.2G238400	scaffold_2	34331513	34331712	2.47249	2.37946	-0.881873	0.000252179	0.000274446	0.0935211	AT3G05200.1	ATL6	RING/U-box superfamily protein	LOC_Os09g29310.1	zinc finger, C3HC4 type domain containing protein, expressed
Si032258m	Seita.2G238500	scaffold_2	34360949	34361959	2.83425	0.99353	1.85831	0.974864	0.933611	0.000368843	AT4G40080.1	No hits	ENTH/ANTH/VHS superfamily protein	LOC_Os09g29300.1	clathrin assembly protein, putative, expressed
Si031945m	No hits	scaffold_2	34399972	34400304	-1.02916	2.38059	-0.503	0.854497	0.000477099	0.464206	AT1G28220.1	ATPUP3,PUP3	purine permease 3	LOC_Os09g29239.1	purine permease, putative, expressed
Si033564m	No hits	scaffold_2	34415715	34416349	0.526159	6.85119	-4.72126	0.934814	0.000428227	0.000631605	No hits	No hits	No hits	No hits	No hits
Si030299m	Seita.2G239200	scaffold_2	34438903	34439235	0.814331	1.63941	-0.578207	0.694555	0.000222	0.170396	AT1G28220.1	ATPUP3,PUP3	purine permease 3	LOC_Os09g29239.1	purine permease, putative, expressed
Si030185m	Seita.2G239500	scaffold_2	34452643	34455957	0.987442	-0.937167	2.32822	0.447903	0.623986	0.000352716	AT1G28220.1	ATPUP3,PUP3	purine permease 3	LOC_Os09g29210.1	purine permease, putative, expressed
Si031046m	Seita.2G239600	scaffold_2	34459960	34461181	2.01178	0.380993	1.67759	0.000138583	0.452217	0.000118101	AT3G09270.1	ATGSTU8,GSTU8	glutathione S-transferase TAU 8	LOC_Os09g29200.1	glutathione S-transferase, putative, expressed
Si029054m	Seita.2G240200	scaffold_2	34486586	34489995	-0.760262	-1.87932	-0.589048	0.900526	0.000513554	0.369021	AT1G21240.1	WAK3	wall associated kinase 3	LOC_Os09g29560.1	OsWAK83 - OsWAK pseudogene, expressed
Si028901m	Seita.2G240300	scaffold_2	34495077	34495143	-0.405969	-0.256179	-1.50027	0.276868	0.867002	0.000338404	AT2G22400.1	No hits	S-adenosyl-L-methionine-dependent methyltransferases superfamily protein	LOC_Os09g29630.1	NOL1/NOP2/sun family protein, putative, expressed
Si029062m	Seita.2G240500	scaffold_2	34513447	34513911	2.59152	0.915736	3.07455	0.341197	0.186474	0.000400229	AT1G17840.1	ABCG11,ATWBC11,COF1,DSO,WBC11	white-brown complex homolog protein 11	LOC_Os09g29660.1	white-brown complex homolog protein 11, putative, expressed
Si033621m	No hits	scaffold_2	34556341	34556863	8.84421	0.930124	6.83136	0.000538293	0.215498	0.000350391	No hits	No hits	No hits	No hits	No hits
Si028988m	Seita.2G241100	scaffold_2	34565580	34565687	-0.072942	-0.250581	-1.03674	0.723468	0.591208	0.00038344	AT1G76280.3	No hits	Tetratricopeptide repeat (TPR)-like superfamily protein	LOC_Os09g29790.1	PPR repeat domain containing protein, putative, expressed
Si029174m	Seita.2G241800	scaffold_2	34615357	34615553	1.33336	-0.0560782	0.722121	0.000126604	0.774291	0.319599	AT2G03890.1	ATPI4K GAMMA 7,PI4K GAMMA 7,UBDK GAMMA 7	phosphoinositide 4-kinase gamma 7	LOC_Os09g29890.2	phosphatidylinositol 3- and 4-kinase family protein, putative, expressed
Si033654m	No hits	scaffold_2	34653677	34653910	0.884963	-inf	11.4817	0.0415335	0.686376	0.000134444	No hits	No hits	No hits	No hits	No hits
Si029604m	No hits	scaffold_2	34655416	34655542	1.44007	0.531144	0.315231	0.000156354	0.594036	0.0272923	AT1G69010.1	BIM2	BES1-interacting Myc-like protein 2	LOC_Os09g29930.1	transcription factor BIM2, putative, expressed
Si029631m	Seita.2G242200	scaffold_2	34658218	34658461	1.10165	0.0748927	1.06511	0.000648471	0.105442	0.458128	AT5G15740.1	No hits	O-fucosyltransferase family protein	LOC_Os09g29940.1	auxin-independent growth promoter protein, putative, expressed
Si033557m	No hits	scaffold_2	34664973	34665007	8.79541	0	0.485427	0.000543352	0.111864	0.328802	No hits	No hits	No hits	No hits	No hits
Si033358m	Seita.2G242300	scaffold_2	34665463	34672039	4.06585	-0.5802	4.20412	0.991381	0.544645	0.000387841	AT1G69020.1	No hits	Prolyl oligopeptidase family protein	LOC_Os09g29950.2	OsPOP19 - Putative Prolyl Oligopeptidase homologue, expressed
Si030774m	Seita.2G242400	scaffold_2	34683500	34684627	0.674971	-1.16402	0.27771	0.145008	0.000395758	0.755252	AT1G51700.1	ADOF1,DOF1	DOF zinc finger protein 1	LOC_Os08g38220.1	dof zinc finger domain containing protein, putative, expressed
Si030854m	Seita.2G242500	scaffold_2	34689654	34689945	1.1826	-0.0652523	0.0715094	0.000526597	0.0562859	0.280334	AT5G08120.1	MPB2C	movement protein binding protein 2C	LOC_Os09g29970.1	TMV-MP30 binding protein 2C, putative, expressed
Si028672m	Seita.2G243000	scaffold_2	34714086	34714172	-1.54747	-0.331381	-0.566912	0.000837278	0.822427	0.554548	AT5G55820.1	No hits	No hits	LOC_Os09g30070.1	expressed protein
Si032818m	No hits	scaffold_2	34723056	34723796	0.884963	6.62098	0.485427	0.213264	0.000436671	0.840291	No hits	No hits	No hits	LOC_Os03g42500.1	expressed protein
Si032779m	No hits	scaffold_2	34890580	34892062	1.41025	0.349307	0.934285	0.000192586	0.0123181	0.437182	AT2G04240.1	XERICO	RING/U-box superfamily protein	LOC_Os09g30160.1	zinc finger, C3HC4 type domain containing protein, expressed
Si033508m	No hits	scaffold_2	34898151	34898248	0.884963	6.86269	0.485427	0.808444	0.000427796	0.455561	No hits	No hits	No hits	No hits	No hits
Si028958m	Seita.2G246500	scaffold_2	35076019	35076173	-0.530011	-0.798579	-1.33579	0.844747	0.695035	0.000368677	AT2G04160.1	AIR3	Subtilisin-like serine endopeptidase family protein	LOC_Os09g30250.1	OsSub58 - Putative Subtilisin homologue, expressed
Si031976m	No hits	scaffold_2	35092339	35092671	-0.520423	-1.63724	-1.22917	0.582325	0.000239652	0.000110431	AT3G13275.1	No hits	No hits	No hits	No hits
Si031675m	Seita.2G247600	scaffold_2	35128988	35129173	1.49403	0.969897	1.31078	0.0305834	0.902569	0.000108781	No hits	No hits	No hits	LOC_Os09g30300.1	expressed protein
Si030958m	Seita.2G248300	scaffold_2	35158259	35158277	0.114229	-7.55031	-0.220998	0.906152	0.000974532	0.65809	AT4G34050.1	CCoAOMT1	S-adenosyl-L-methionine-dependent methyltransferases superfamily protein	LOC_Os09g30360.1	caffeoyl-CoA O-methyltransferase, putative, expressed
Si032647m	Seita.2G248900	scaffold_2	35195863	35196655	6.34874	-7.10707	7.10707	0.731402	0.00100393	0.000342759	AT5G10770.1	No hits	Eukaryotic aspartyl protease family protein	LOC_Os09g30414.1	aspartic proteinase nepenthesin-2 precursor, putative, expressed
Si029722m	Seita.2G249200	scaffold_2	35229520	35232612	0.345106	-1.07585	0.663301	0.737716	0.000185991	0.943346	AT5G10770.1	No hits	Eukaryotic aspartyl protease family protein	LOC_Os09g30414.1	aspartic proteinase nepenthesin-2 precursor, putative, expressed
Si031278m	Seita.2G249500	scaffold_2	35246339	35246863	-0.177925	-6.74442	-0.30428	0.515955	0.0010138	0.130913	No hits	No hits	No hits	LOC_Os09g30462.1	expressed protein
Si030288m	Seita.2G249600	scaffold_2	35248912	35249025	-0.515823	-1.77574	-1.25544	0.992415	0.000453102	0.000238459	AT2G04530.1	CPZ,TRZ2	Metallo-hydrolase/oxidoreductase superfamily protein	LOC_Os09g30466.1	nuclear ribonuclease Z, putative, expressed
Si033710m	No hits	scaffold_2	35263541	35263887	10.079	-9.17031	9.17031	0.000402181	0.000690991	0.000264462	No hits	No hits	No hits	No hits	No hits
Si030828m	Seita.2G250200	scaffold_2	35279417	35279457	-2.46618	-0.0719865	-3.61937	0.223932	0.839521	0.000395626	AT2G04780.1	FLA7	FASCICLIN-like arabinoogalactan 7	LOC_Os09g30486.1	fasciclin domain containing protein, expressed
Si031461m	Seita.2G250300	scaffold_2	35286209	35286628	2.98852	inf	-6.54684	0.000423565	0.305929	0.000648652	AT2G44310.1	No hits	Calcium-binding EF-hand family protein	LOC_Os09g30490.1	EF hand family protein, expressed
Si029455m	Seita.2G251700	scaffold_2	35455638	35455681	0.324881	-1.11118	0.907014	0.390368	4.78974e-05	0.663383	AT5G47560.1	ATSDAT,ATTDT,TDT	tonoplast dicarboxylate transporter	LOC_Os09g31130.1	citrate transporter, putative, expressed
Si031305m	Seita.2G251900	scaffold_2	35489365	35489641	2.59312	-0.492777	2.25249	0.000316113	0.151545	0.000223403	No hits	No hits	No hits	LOC_Os09g31170.1	expressed protein
Si032291m	Seita.2G252000	scaffold_2	35490700	35492370	9.1826	2.61738	7.1008	0.881471	0.000309495	0.000342938	AT5G13070.1	No hits	MSF1-like family protein	LOC_Os09g31190.1	slowmo homolog, putative, expressed
Si028937m	Seita.2G252500	scaffold_2	35534374	35534736	-1.38928	0.170037	-1.7417	0.000239704	0.0294548	0.000181645	AT2G42320.1	No hits	nucleolar protein gar2-related	LOC_Os09g31230.1	expressed protein
Si029834m	Seita.2G253400	scaffold_2	35605680	35608590	-0.164599	4.70085	-5.62945	0.546205	0.221794	0.000598371	AT5G12930.1	No hits	No hits	LOC_Os09g31350.1	expressed protein
Si029291m	Seita.2G253600	scaffold_2	35613433	35614947	-0.335457	-0.901723	-2.82059	0.387884	0.0545759	0.000426425	AT5G12900.1	No hits	No hits	LOC_Os09g31370.1	expressed protein
Si029565m	Seita.2G254100	scaffold_2	35668642	35668704	-0.899185	0.140874	-1.50723	0.538404	0.590964	0.000304122	AT2G44480.1	BGLU17	beta glucosidase 17	LOC_Os09g31430.1	Os9bglu30 - beta-glucosidase, similar to Os4bglu12 exoglucanase, expressed
Si031479m	Seita.2G254400	scaffold_2	35686827	35687234	1.14232	1.3693	-0.79921	0.687347	0.000156937	0.524442	AT2G42190.1	No hits	No hits	LOC_Os02g48600.1	expressed protein
Si033313m	Seita.2G254500	scaffold_2	35690394	35691392	6.54096	6.78647	0.485427	0.619632	0.000430635	0.262437	AT5G06860.1	ATPGIP1,PGIP1	polygalacturonase inhibiting protein 1	LOC_Os09g31450.1	polygalacturonase inhibitor 1 precursor, putative, expressed
Si030128m	Seita.2G254600	scaffold_2	35715770	35715813	1.2327	-0.174463	0.543059	0.000108958	0.594313	0.612655	AT5G13020.1	No hits	Emsy N Terminus (ENT)/ plant Tudor-like domains-containing protein	LOC_Os04g56440.1	ENT domain containing protein, expressed
Si029973m	Seita.2G255500	scaffold_2	35750316	35750395	5.24513	2.24803	4.4154	0.000726463	0.000370771	0.000381891	AT1G20925.1	No hits	Auxin efflux carrier family protein	LOC_Os09g31478.1	auxin efflux carrier component, putative, expressed
Si030720m	Seita.2G255600	scaffold_2	35751988	35753642	2.86831	0.161964	1.08443	8.75962e-05	0.735698	0.000146009	AT5G42820.1	ATU2AF35B,U2AF35B	Zinc finger C-x8-C-x5-C-x3-H type family protein	LOC_Os09g31482.3	splicing factor U2AF, putative, expressed
Si031537m	No hits	scaffold_2	35801243	35804581	0.315403	2.81728	-1.19552	0.345337	0.000464893	0.270164	No hits	No hits	No hits	No hits	No hits
Si030547m	Seita.2G256200	scaffold_2	35855602	35858837	1.1361	-0.454231	0.990791	0.000441255	0.789344	0.0810631	AT2G33590.1	No hits	NAD(P)-binding Rossmann-fold superfamily protein	LOC_Os09g31502.1	dehydrogenase, putative, expressed
Si029721m	Seita.2G256300	scaffold_2	35918688	35919053	1.70915	-0.154139	1.57198	0.00083656	0.67572	0.000381898	No hits	No hits	No hits	LOC_Os07g33200.1	expressed protein
Si028680m	Seita.2G257100	scaffold_2	36040368	36040988	-0.99997	0.879637	-1.86584	0.0894619	0.192577	0.000184953	AT1G20970.1	No hits	No hits	LOC_Os08g40250.1	expressed protein
Si030486m	Seita.2G258500	scaffold_2	36106412	36106568	-1.19613	-0.0882764	-0.851332	9.41661e-05	0.960808	0.85194	AT1G05850.1	ATCTL1,CTL1,ELP,ELP1,ERH2,HOT2,POM1	Chitinase family protein	LOC_Os09g32080.2	CHIT13 - Chitinase family protein precursor, expressed
Si031476m	Seita.2G259300	scaffold_2	36196468	36196540	2.00552	0.57166	0.544003	0.000138377	0.872469	0.237643	AT4G01710.1	ARPC5,CRK	ARP2/3 complex 16 kDa subunit (p16-Arc)	LOC_Os11g35360.1	actin polymerization factor, putative, expressed
Si030895m	Seita.2G259600	scaffold_2	36250616	36250723	1.13559	-0.136775	0.276042	0.000120073	0.124333	0.570236	AT4G12590.1	No hits	Protein of unknown function DUF106, transmembrane	LOC_Os09g32220.1	pob, putative, expressed
Si031700m	Seita.2G260200	scaffold_2	36275225	36275291	2.32574	1.12714	0.870701	0.000460419	0.000317434	0.740084	No hits	No hits	No hits	No hits	No hits
Si031472m	Seita.2G260300	scaffold_2	36277386	36277471	1.95574	-0.0117931	0.548442	0.000153306	0.18971	0.990212	AT5G56940.1	No hits	Ribosomal protein S16 family protein	LOC_Os09g32274.1	30S ribosomal protein S16, putative, expressed
Si030009m	Seita.2G260500	scaffold_2	36286679	36289304	0.944378	1.69282	-0.156589	0.108167	0.00014708	0.342567	AT2G24580.1	No hits	FAD-dependent oxidoreductase family protein	LOC_Os09g32290.2	FAD dependent oxidoreductase domain containing protein, expressed
Si033575m	No hits	scaffold_2	36340416	36340520	2.01858	inf	-5.56967	0.000813113	0.887382	0.000648185	No hits	No hits	No hits	No hits	No hits
Si031786m	No hits	scaffold_2	36360950	36361141	9.52345	inf	0.485427	0.000465091	0.158567	0.126809	No hits	No hits	No hits	No hits	No hits
Si030489m	No hits	scaffold_2	36378659	36379833	1.5709	-0.151468	0.729782	0.000697312	0.453344	0.310051	AT5G33406.1	No hits	hAT dimerisation domain-containing protein / transposase-related	LOC_Os01g52430.1	hAT dimerisation domain-containing protein, putative, expressed
Si028895m	Seita.2G262400	scaffold_2	36417564	36417683	1.79821	0.105199	0.95371	0.000709152	0.784783	0.568122	AT2G32000.1	No hits	DNA topoisomerase, type IA, core	LOC_Os09g32450.1	DNA topoisomerase 3 protein, putative, expressed
Si033032m	Seita.2G262500	scaffold_2	36424597	36426030	1.87032	-0.533594	-0.192359	0.000216188	0.302775	0.120562	AT5G35735.1	No hits	Auxin-responsive family protein	LOC_Os08g41280.1	membrane protein, putative, expressed
Si032237m	Seita.2G262800	scaffold_2	36443278	36443459	1.01324	-0.448696	-0.395263	5.55787e-05	0.784049	0.887912	AT4G18100.1	No hits	Ribosomal protein L32e	LOC_Os08g41300.1	60S ribosomal protein L32, putative, expressed
Si032046m	Seita.2G262900	scaffold_2	36444600	36446063	1.01853	-0.576133	0.0173363	6.09801e-05	0.0894563	0.0506443	AT4G18100.1	No hits	Ribosomal protein L32e	LOC_Os08g41300.1	60S ribosomal protein L32, putative, expressed
Si029669m	Seita.2G263300	scaffold_2	36481864	36483198	-0.166342	-0.11705	-1.99943	0.573094	0.739275	0.000188833	AT3G07320.1	No hits	O-Glycosyl hydrolases family 17 protein	LOC_Os09g32550.2	glucan endo-1,3-beta-glucosidase precursor, putative, expressed
Si029746m	Seita.2G263500	scaffold_2	36494231	36496168	10.2258	2.08859	7.60817	0.000385315	0.000308038	0.000327494	AT4G13010.1	No hits	Oxidoreductase, zinc-binding dehydrogenase family protein	LOC_Os09g32570.1	alcohol dehydrogenase GroES-like domain containing protein, expressed
Si029644m	Seita.2G263800	scaffold_2	36527426	36527519	-1.17862	-1.09182	-0.0422825	0.000115039	9.98833e-05	0.116059	AT3G23820.1	GAE6	UDP-D-glucuronate 4-epimerase 6	LOC_Os08g41440.1	UDP-glucuronate 4-epimerase, putative, expressed
Si030770m	Seita.2G264100	scaffold_2	36555973	36556215	-0.266765	0.638718	-2.18442	0.187449	0.856404	0.000473854	AT3G57360.1	No hits	No hits	LOC_Os09g32700.1	expressed protein
[truncated: 7,803 more rows]
