# Supplementary material for: Genotype-specific physiological and transcriptomic responses to drought stress in Setaria italica (an emerging model for Panicoideae grasses)
Source: Sci Rep. 2017 Aug 30;7:10009. doi: 10.1038/s41598-017-08854-6 (PMC5577110; doi:10.1038/s41598-017-08854-6)
Supplement: Supplementary file 6 — Dataset 5 [file 41598_2017_8854_MOESM6_ESM.xls]

## Sheet: Cluster I
GO-ID	P-value	FDR	Number of GO-annotated genes in cluster	Number of Backgroup genes	Description	Genes in test set
50896	2.6388e-16	3.8289e-13	236	10559	response to stimulus	SI022381M|SI001375M|SI026960M|SI020961M|SI002608M|SI016430M|SI002014M|SI006248M|SI009543M|SI002982M|SI001326M|SI002992M|SI002419M|SI000757M|SI007650M|SI001317M|SI010814M|SI014280M|SI029126M|SI017289M|SI013774M|SI015746M|SI029941M|SI006896M|SI037519M|SI037287M|SI022625M|SI035966M|SI018127M|SI011177M|SI000472M|SI002731M|SI021130M|SI010491M|SI035474M|SI013779M|SI037555M|SI036041M|SI018654M|SI016917M…
10200	9.1249e-16	6.6201e-13	33	402	response to chitin	SI002869M|SI006416M|SI017979M|SI002187M|SI031222M|SI004426M|SI000933M|SI000814M|SI040527M|SI030531M|SI001485M|SI002992M|SI022026M|SI002102M|SI037672M|SI019336M|SI001731M|SI029530M|SI007650M|SI010814M|SI030093M|SI018304M|SI026973M|SI010776M|SI002182M|SI023013M|SI030429M|SI013774M|SI001729M|SI001863M|SI037287M|SI022625M|SI016951M
42221	1.8171e-15	8.7885e-13	153	5770	response to chemical stimulus	SI026960M|SI016740M|SI023403M|SI016430M|SI022904M|SI002187M|SI002014M|SI031971M|SI004426M|SI006248M|SI009543M|SI040527M|SI001485M|SI001326M|SI026504M|SI018144M|SI002992M|SI026967M|SI030913M|SI002419M|SI000757M|SI005855M|SI007650M|SI003233M|SI001933M|SI010814M|SI003501M|SI003435M|SI014280M|SI017289M|SI013774M|SI029941M|SI021144M|SI001795M|SI037287M|SI006889M|SI022625M|SI037121M|SI016475M|SI003151M…
10033	4.2903e-15	1.5563e-12	115	3815	response to organic substance	SI023403M|SI002187M|SI031971M|SI006248M|SI004426M|SI009543M|SI040527M|SI001485M|SI001326M|SI018144M|SI002992M|SI026967M|SI005855M|SI007650M|SI001933M|SI003233M|SI010814M|SI003501M|SI003435M|SI014280M|SI017289M|SI013774M|SI001795M|SI037287M|SI006889M|SI022625M|SI037121M|SI011177M|SI018436M|SI018821M|SI026926M|SI001241M|SI028940M|SI037672M|SI000074M|SI034863M|SI001731M|SI000988M|SI030093M|SI021840M…
6950	3.4327e-14	9.9616e-12	172	7054	response to stress	SI003457M|SI022381M|SI001375M|SI026960M|SI020961M|SI029280M|SI002608M|SI023403M|SI016430M|SI002014M|SI004426M|SI009543M|SI002982M|SI040527M|SI001485M|SI001326M|SI026504M|SI018144M|SI002992M|SI026967M|SI029306M|SI002419M|SI037817M|SI023433M|SI000757M|SI026914M|SI001447M|SI005855M|SI035720M|SI007650M|SI001317M|SI003233M|SI001933M|SI009237M|SI010814M|SI014280M|SI013774M|SI015746M|SI029941M|SI021144M…
9743	2.3612e-12	5.7101e-10	43	871	response to carbohydrate stimulus	SI002869M|SI006416M|SI011177M|SI017979M|SI002187M|SI031222M|SI004426M|SI000933M|SI000814M|SI021993M|SI040527M|SI030531M|SI001485M|SI002992M|SI002386M|SI002102M|SI022026M|SI001929M|SI037672M|SI019336M|SI001731M|SI029530M|SI007650M|SI010814M|SI030093M|SI026973M|SI018304M|SI016171M|SI010776M|SI002182M|SI014280M|SI023013M|SI002837M|SI030429M|SI013774M|SI001729M|SI024427M|SI037287M|SI001863M|SI001795M…
9719	6.4161e-12	1.33e-09	90	2968	response to endogenous stimulus	SI018305M|SI013398M|SI013194M|SI023973M|SI022381M|SI013648M|SI026583M|SI031971M|SI031222M|SI004426M|SI006248M|SI009543M|SI040527M|SI001485M|SI037281M|SI002992M|SI018144M|SI026967M|SI026724M|SI022528M|SI006218M|SI005855M|SI013755M|SI003233M|SI026965M|SI023194M|SI010814M|SI019594M|SI018025M|SI003501M|SI003435M|SI002182M|SI014280M|SI023013M|SI017289M|SI013774M|SI006896M|SI037287M|SI037137M|SI006889M…
2679	7.8761e-12	1.4285e-09	14	80	respiratory burst involved in defense response	SI006416M|SI010814M|SI017979M|SI010776M|SI004426M|SI023013M|SI013774M|SI000814M|SI001485M|SI001863M|SI037287M|SI022625M|SI002102M|SI022026M
45730	9.3988e-12	1.5153e-09	14	81	respiratory burst	SI006416M|SI010814M|SI017979M|SI010776M|SI004426M|SI023013M|SI013774M|SI000814M|SI001485M|SI001863M|SI037287M|SI022625M|SI002102M|SI022026M
9611	1.5585e-11	2.2614e-09	35	637	response to wounding	SI016475M|SI013194M|SI022381M|SI001375M|SI006673M|SI017979M|SI031222M|SI026714M|SI000814M|SI002992M|SI002419M|SI037592M|SI002386M|SI005855M|SI037672M|SI001929M|SI023911M|SI000988M|SI007650M|SI012757M|SI003233M|SI001933M|SI010814M|SI010816M|SI010776M|SI023013M|SI015746M|SI000519M|SI037536M|SI037175M|SI010838M|SI035966M|SI009697M|SI026675M|SI011456M
9737	1.3156e-10	1.7354e-08	43	988	response to abscisic acid stimulus	SI037121M|SI013398M|SI023973M|SI013648M|SI026574M|SI026583M|SI017979M|SI031971M|SI031222M|SI006248M|SI009543M|SI026926M|SI000814M|SI037281M|SI002992M|SI026724M|SI028940M|SI022528M|SI002102M|SI005855M|SI001929M|SI013755M|SI034863M|SI001731M|SI000988M|SI032833M|SI003233M|SI010814M|SI018237M|SI030611M|SI021840M|SI002537M|SI010550M|SI023013M|SI014280M|SI002408M|SI013704M|SI024427M|SI006474M|SI037287M…
51707	1.8111e-10	2.1899e-08	67	2037	response to other organism	SI013194M|SI002608M|SI023403M|SI004426M|SI009543M|SI030531M|SI001326M|SI026967M|SI023433M|SI005855M|SI023911M|SI007650M|SI003233M|SI009031M|SI023194M|SI026965M|SI024146M|SI002182M|SI023013M|SI014280M|SI013774M|SI021774M|SI037287M|SI010838M|SI022625M|SI016951M|SI009697M|SI002869M|SI018436M|SI002678M|SI011148M|SI037738M|SI017979M|SI009222M|SI035474M|SI010491M|SI001188M|SI013779M|SI002828M|SI000814M…
6955	3.3658e-10	3.7568e-08	45	1099	immune response	SI002869M|SI006416M|SI002608M|SI037738M|SI021130M|SI023403M|SI017979M|SI010491M|SI035474M|SI004426M|SI002828M|SI013779M|SI000814M|SI009303M|SI030531M|SI001326M|SI001485M|SI002992M|SI035147M|SI026967M|SI023433M|SI002102M|SI022026M|SI007650M|SI026965M|SI030093M|SI010814M|SI034404M|SI013962M|SI010816M|SI010776M|SI002182M|SI024146M|SI014280M|SI023013M|SI026950M|SI013774M|SI021774M|SI037175M|SI037287M…
9607	6.9891e-10	6.976e-08	77	2589	response to biotic stimulus	SI013194M|SI002608M|SI023403M|SI004426M|SI009543M|SI030531M|SI001326M|SI018144M|SI026967M|SI023433M|SI005855M|SI023911M|SI007650M|SI003233M|SI026965M|SI023194M|SI009031M|SI024146M|SI002182M|SI023013M|SI014280M|SI013774M|SI021774M|SI037287M|SI010838M|SI022625M|SI016951M|SI009697M|SI002869M|SI018436M|SI002678M|SI011148M|SI017007M|SI037738M|SI017979M|SI009222M|SI035474M|SI010491M|SI001188M|SI013779M…
2376	7.2115e-10	6.976e-08	45	1126	immune system process	SI002869M|SI006416M|SI002608M|SI037738M|SI021130M|SI023403M|SI017979M|SI010491M|SI035474M|SI004426M|SI002828M|SI013779M|SI000814M|SI009303M|SI030531M|SI001326M|SI001485M|SI002992M|SI035147M|SI026967M|SI023433M|SI002102M|SI022026M|SI007650M|SI026965M|SI030093M|SI010814M|SI034404M|SI013962M|SI010816M|SI010776M|SI002182M|SI024146M|SI014280M|SI023013M|SI026950M|SI013774M|SI021774M|SI037175M|SI037287M…
6032	1.6227e-09	1.308e-07	10	49	chitin catabolic process	SI026950M|SI026714M|SI037175M|SI026965M|SI002419M|SI026967M|SI010838M|SI026675M|SI010816M|SI010776M
6030	1.6227e-09	1.308e-07	10	49	chitin metabolic process	SI026950M|SI026714M|SI037175M|SI026965M|SI002419M|SI026967M|SI010838M|SI026675M|SI010816M|SI010776M
6026	1.6227e-09	1.308e-07	10	49	aminoglycan catabolic process	SI026950M|SI026714M|SI037175M|SI026965M|SI002419M|SI026967M|SI010838M|SI026675M|SI010816M|SI010776M
9725	2.6626e-09	2.0334e-07	72	2419	response to hormone stimulus	SI013398M|SI018305M|SI023973M|SI013648M|SI026583M|SI031971M|SI031222M|SI006248M|SI009543M|SI040527M|SI001485M|SI037281M|SI018144M|SI002992M|SI026967M|SI026724M|SI022528M|SI006218M|SI005855M|SI013755M|SI003233M|SI026965M|SI010814M|SI018025M|SI003501M|SI003435M|SI023013M|SI014280M|SI017289M|SI013774M|SI037137M|SI037287M|SI006889M|SI019642M|SI037121M|SI002869M|SI018821M|SI022747M|SI026574M|SI017979M…
9620	2.8845e-09	2.0927e-07	34	737	response to fungus	SI002869M|SI013194M|SI018436M|SI002608M|SI011148M|SI017979M|SI004426M|SI002828M|SI000814M|SI026967M|SI023433M|SI002386M|SI002102M|SI005855M|SI023911M|SI000988M|SI007650M|SI031716M|SI003233M|SI023194M|SI026965M|SI034404M|SI002182M|SI026950M|SI023013M|SI030429M|SI013774M|SI000519M|SI037175M|SI037287M|SI022625M|SI016951M|SI022343M|SI011456M
9814	6.4325e-09	4.4446e-07	29	576	defense response, incompatible interaction	SI002869M|SI002608M|SI037738M|SI023403M|SI017979M|SI010491M|SI035474M|SI004426M|SI002828M|SI000814M|SI030531M|SI001326M|SI035147M|SI026967M|SI023433M|SI002102M|SI007650M|SI026965M|SI030093M|SI034404M|SI013962M|SI024146M|SI002182M|SI026950M|SI014280M|SI013774M|SI037175M|SI022625M|SI009697M
9415	1.42e-08	9.3656e-07	34	786	response to water	SI037121M|SI016475M|SI013194M|SI018436M|SI003298M|SI037738M|SI026583M|SI016430M|SI031222M|SI007326M|SI009853M|SI026714M|SI026926M|SI013955M|SI002419M|SI001929M|SI005855M|SI034863M|SI001731M|SI000988M|SI003233M|SI010814M|SI018237M|SI030611M|SI021840M|SI010550M|SI023013M|SI036692M|SI002408M|SI024427M|SI026859M|SI006889M|SI026675M|SI036015M
6022	2.1107e-08	1.3316e-06	10	63	aminoglycan metabolic process	SI026950M|SI026714M|SI037175M|SI026965M|SI002419M|SI026967M|SI010838M|SI026675M|SI010816M|SI010776M
9414	3.0855e-08	1.8655e-06	33	772	response to water deprivation	SI037121M|SI016475M|SI013194M|SI018436M|SI037738M|SI026583M|SI016430M|SI031222M|SI007326M|SI009853M|SI026714M|SI026926M|SI013955M|SI002419M|SI001929M|SI005855M|SI034863M|SI001731M|SI000988M|SI003233M|SI010814M|SI018237M|SI030611M|SI021840M|SI010550M|SI023013M|SI036692M|SI002408M|SI024427M|SI026859M|SI006889M|SI026675M|SI036015M
45087	4.1755e-08	2.4234e-06	38	986	innate immune response	SI002869M|SI002608M|SI037738M|SI021130M|SI023403M|SI017979M|SI010491M|SI035474M|SI004426M|SI002828M|SI013779M|SI000814M|SI009303M|SI030531M|SI001326M|SI002992M|SI035147M|SI026967M|SI023433M|SI002102M|SI007650M|SI026965M|SI030093M|SI034404M|SI013962M|SI010816M|SI010776M|SI002182M|SI024146M|SI014280M|SI026950M|SI013774M|SI021774M|SI037175M|SI022625M|SI010838M|SI009697M|SI000439M
9617	8.0634e-08	4.4224e-06	35	886	response to bacterium	SI002869M|SI013194M|SI017979M|SI035474M|SI004426M|SI009543M|SI002828M|SI000814M|SI009303M|SI030531M|SI035147M|SI026967M|SI023433M|SI037592M|SI018654M|SI002102M|SI034604M|SI000619M|SI005855M|SI026965M|SI023194M|SI009031M|SI030093M|SI013962M|SI010816M|SI010776M|SI002182M|SI026950M|SI030429M|SI013774M|SI021774M|SI007044M|SI010838M|SI022625M|SI000439M
9627	8.2291e-08	4.4224e-06	20	331	systemic acquired resistance	SI002869M|SI007650M|SI026965M|SI002608M|SI037738M|SI023403M|SI017979M|SI013962M|SI010491M|SI002182M|SI004426M|SI014280M|SI026950M|SI013774M|SI000814M|SI001326M|SI026967M|SI022625M|SI009697M|SI002102M
50832	9.1683e-08	4.7511e-06	26	539	defense response to fungus	SI002869M|SI023911M|SI007650M|SI031716M|SI003233M|SI026965M|SI023194M|SI011148M|SI002608M|SI034404M|SI017979M|SI002182M|SI004426M|SI026950M|SI002828M|SI030429M|SI013774M|SI000814M|SI037175M|SI026967M|SI037287M|SI022625M|SI016951M|SI023433M|SI011456M|SI002102M
9628	1.7736e-07	8.8739e-06	104	4431	response to abiotic stimulus	SI016430M|SI009543M|SI002982M|SI040527M|SI002992M|SI026504M|SI026967M|SI002419M|SI013742M|SI023433M|SI005855M|SI003233M|SI010814M|SI014280M|SI029126M|SI013774M|SI029941M|SI037519M|SI021144M|SI001795M|SI037287M|SI022625M|SI006889M|SI035966M|SI037121M|SI003151M|SI016475M|SI018436M|SI002731M|SI003298M|SI035474M|SI026926M|SI013955M|SI036041M|SI016917M|SI034604M|SI037672M|SI000074M|SI034863M|SI001731M…
9751	1.9236e-07	9.1972e-06	26	560	response to salicylic acid stimulus	SI002869M|SI013398M|SI023403M|SI017979M|SI031222M|SI004426M|SI000814M|SI030531M|SI009441M|SI026724M|SI002386M|SI002102M|SI007650M|SI001933M|SI010814M|SI013962M|SI024146M|SI002182M|SI014280M|SI030429M|SI013774M|SI022497M|SI000044M|SI037287M|SI022625M|SI009697M
51704	1.9649e-07	9.1972e-06	69	2537	multi-organism process	SI013194M|SI005463M|SI002608M|SI023403M|SI004426M|SI009543M|SI030531M|SI001326M|SI026967M|SI023433M|SI005855M|SI023911M|SI007650M|SI003233M|SI009031M|SI023194M|SI026965M|SI024146M|SI002182M|SI023013M|SI014280M|SI013774M|SI021774M|SI037287M|SI010838M|SI022625M|SI016951M|SI009697M|SI002869M|SI018436M|SI002678M|SI011148M|SI037738M|SI017979M|SI009222M|SI035474M|SI010491M|SI001188M|SI013779M|SI002828M…
9863	2.9975e-07	1.3368e-05	17	263	salicylic acid mediated signaling pathway	SI002869M|SI007650M|SI023403M|SI017979M|SI013962M|SI031222M|SI002182M|SI024146M|SI004426M|SI014280M|SI013774M|SI000814M|SI037287M|SI026724M|SI022625M|SI009697M|SI002102M
9753	3.0404e-07	1.3368e-05	25	536	response to jasmonic acid stimulus	SI005855M|SI001929M|SI002869M|SI013398M|SI013194M|SI000988M|SI023194M|SI010814M|SI019594M|SI037738M|SI017979M|SI031222M|SI002182M|SI004426M|SI023013M|SI013774M|SI000814M|SI040527M|SI000044M|SI037287M|SI026724M|SI022625M|SI037592M|SI002386M|SI002102M
9266	3.1505e-07	1.3445e-05	44	1338	response to temperature stimulus	SI037121M|SI002869M|SI003151M|SI013398M|SI023973M|SI002731M|SI026583M|SI031222M|SI026714M|SI026926M|SI000814M|SI016703M|SI002992M|SI002419M|SI022840M|SI022026M|SI002102M|SI034604M|SI021739M|SI000619M|SI005855M|SI037672M|SI019336M|SI010539M|SI001731M|SI003233M|SI023728M|SI030611M|SI021840M|SI013962M|SI029590M|SI010550M|SI002182M|SI023013M|SI002408M|SI024427M|SI021144M|SI037287M|SI022625M|SI022343M…
6952	4.6716e-07	1.9367e-05	70	2650	defense response	SI002608M|SI023403M|SI004426M|SI030531M|SI001326M|SI001485M|SI002992M|SI026967M|SI023433M|SI026914M|SI023911M|SI007650M|SI003233M|SI023194M|SI026965M|SI009237M|SI010814M|SI030062M|SI024146M|SI002182M|SI023013M|SI014280M|SI013774M|SI021774M|SI037287M|SI010838M|SI022625M|SI016951M|SI009697M|SI002869M|SI016475M|SI006416M|SI025840M|SI011148M|SI017007M|SI037738M|SI021130M|SI017979M|SI035474M|SI010491M…
71446	4.8078e-07	1.9378e-05	17	272	cellular response to salicylic acid stimulus	SI002869M|SI007650M|SI023403M|SI017979M|SI013962M|SI031222M|SI002182M|SI024146M|SI004426M|SI014280M|SI013774M|SI000814M|SI037287M|SI026724M|SI022625M|SI009697M|SI002102M
9739	9.8897e-07	3.7949e-05	16	255	response to gibberellin stimulus	SI037121M|SI013755M|SI029247M|SI013398M|SI001731M|SI010814M|SI003501M|SI029001M|SI023530M|SI003435M|SI009543M|SI013704M|SI002992M|SI006474M|SI001436M|SI006218M
9404	1.02e-06	3.7949e-05	14	196	toxin metabolic process	SI031222M|SI007180M|SI002782M|SI009853M|SI037319M|SI001241M|SI010480M|SI001485M|SI001326M|SI002820M|SI037315M|SI037137M|SI030611M|SI035966M
9407	1.02e-06	3.7949e-05	14	196	toxin catabolic process	SI031222M|SI007180M|SI002782M|SI009853M|SI037319M|SI001241M|SI010480M|SI001485M|SI001326M|SI002820M|SI037315M|SI037137M|SI030611M|SI035966M
55114	1.0624e-06	3.8539e-05	62	2292	oxidation reduction	SI001899M|SI029587M|SI029531M|SI002030M|SI013194M|SI013588M|SI013559M|SI030274M|SI010493M|SI013476M|SI001026M|SI002014M|SI035159M|SI035322M|SI029702M|SI010586M|SI001050M|SI021600M|SI022514M|SI000992M|SI026504M|SI022528M|SI006218M|SI022463M|SI001001M|SI005855M|SI029541M|SI010539M|SI029491M|SI001101M|SI002007M|SI001933M|SI000997M|SI016171M|SI029590M|SI023285M|SI035078M|SI000993M|SI013535M|SI021774M…
9862	1.1525e-06	4.0788e-05	13	170	systemic acquired resistance, salicylic acid mediated signaling pathway	SI002869M|SI007650M|SI023403M|SI017979M|SI013962M|SI002182M|SI014280M|SI004426M|SI013774M|SI000814M|SI022625M|SI009697M|SI002102M
6970	1.3353e-06	4.6131e-05	45	1460	response to osmotic stress	SI037121M|SI002869M|SI013398M|SI023973M|SI026574M|SI030724M|SI035474M|SI031222M|SI007326M|SI009543M|SI010586M|SI002828M|SI026714M|SI002982M|SI040527M|SI026504M|SI002419M|SI026967M|SI036041M|SI023433M|SI005855M|SI037672M|SI001929M|SI034863M|SI001731M|SI000988M|SI026965M|SI030079M|SI010814M|SI019594M|SI021840M|SI006735M|SI018025M|SI030611M|SI010550M|SI014280M|SI036692M|SI026950M|SI023013M|SI002408M…
2252	2.6293e-06	8.8725e-05	15	243	immune effector process	SI006416M|SI010814M|SI017979M|SI010776M|SI004426M|SI023013M|SI013779M|SI013774M|SI000814M|SI001485M|SI001863M|SI037287M|SI022625M|SI002102M|SI022026M
16998	2.8324e-06	9.3404e-05	8	62	cell wall macromolecule catabolic process	SI026950M|SI010209M|SI037175M|SI026965M|SI026967M|SI010838M|SI010816M|SI010776M
9696	3.1855e-06	0.00010271	12	158	salicylic acid metabolic process	SI002182M|SI002869M|SI016475M|SI000814M|SI013774M|SI037287M|SI002608M|SI022625M|SI002527M|SI017979M|SI002102M|SI010491M
9651	3.3696e-06	0.00010629	42	1368	response to salt stress	SI037121M|SI002869M|SI013398M|SI023973M|SI026574M|SI030724M|SI035474M|SI031222M|SI009543M|SI010586M|SI002828M|SI026714M|SI002982M|SI040527M|SI026504M|SI026967M|SI002419M|SI023433M|SI005855M|SI037672M|SI001929M|SI034863M|SI001731M|SI000988M|SI026965M|SI030079M|SI010814M|SI019594M|SI021840M|SI006735M|SI018025M|SI030611M|SI010550M|SI014280M|SI036692M|SI026950M|SI023013M|SI002408M|SI037137M|SI006889M…
23034	3.6233e-06	0.00011186	28	739	intracellular signaling pathway	SI002869M|SI006416M|SI023155M|SI025330M|SI017979M|SI004426M|SI000814M|SI001485M|SI002992M|SI026724M|SI022026M|SI002102M|SI001929M|SI010539M|SI007650M|SI001317M|SI010814M|SI030611M|SI013962M|SI002182M|SI023013M|SI013774M|SI024427M|SI001863M|SI037287M|SI022625M|SI035966M|SI007242M
9867	4.3048e-06	0.00013013	15	253	jasmonic acid mediated signaling pathway	SI002869M|SI000988M|SI023194M|SI010814M|SI017979M|SI031222M|SI002182M|SI004426M|SI013774M|SI000814M|SI037287M|SI026724M|SI022625M|SI037592M|SI002102M
9738	4.7731e-06	0.00014134	16	288	abscisic acid mediated signaling pathway	SI001929M|SI001731M|SI000988M|SI010814M|SI018237M|SI010550M|SI031222M|SI023013M|SI009543M|SI002408M|SI000814M|SI037287M|SI026724M|SI006889M|SI022343M|SI002102M
71395	4.9665e-06	0.00014413	15	256	cellular response to jasmonic acid stimulus	SI002869M|SI000988M|SI023194M|SI010814M|SI017979M|SI031222M|SI002182M|SI004426M|SI013774M|SI000814M|SI037287M|SI026724M|SI022625M|SI037592M|SI002102M
42742	5.5823e-06	0.00015882	26	672	defense response to bacterium	SI002869M|SI017979M|SI035474M|SI004426M|SI002828M|SI000814M|SI009303M|SI030531M|SI026967M|SI035147M|SI023433M|SI037592M|SI018654M|SI002102M|SI023194M|SI026965M|SI030093M|SI013962M|SI002182M|SI026950M|SI030429M|SI013774M|SI021774M|SI007044M|SI022625M|SI000439M
71215	1.0944e-05	0.00030539	17	343	cellular response to abscisic acid stimulus	SI001929M|SI001731M|SI000988M|SI010814M|SI018237M|SI002537M|SI010550M|SI031222M|SI023013M|SI009543M|SI002408M|SI000814M|SI037287M|SI026724M|SI006889M|SI022343M|SI002102M
10310	1.3317e-05	0.00036458	10	125	regulation of hydrogen peroxide metabolic process	SI002182M|SI002869M|SI004426M|SI014280M|SI000814M|SI013774M|SI022625M|SI023403M|SI017979M|SI002102M
31407	1.3683e-05	0.00036768	13	213	oxylipin metabolic process	SI005855M|SI013194M|SI000988M|SI006673M|SI001933M|SI010814M|SI002608M|SI002527M|SI017979M|SI023013M|SI013779M|SI013774M|SI021774M
9408	1.454e-05	0.0003836	21	503	response to heat	SI037672M|SI003151M|SI003233M|SI023728M|SI002731M|SI030611M|SI029590M|SI031222M|SI002408M|SI000814M|SI024427M|SI002992M|SI021144M|SI037287M|SI022343M|SI003160M|SI009798M|SI022840M|SI022026M|SI034604M|SI000619M
70887	1.7136e-05	0.000444	54	2077	cellular response to chemical stimulus	SI023403M|SI031222M|SI004426M|SI009543M|SI026714M|SI021993M|SI001485M|SI018144M|SI030913M|SI002419M|SI026724M|SI006218M|SI007650M|SI023194M|SI010814M|SI002182M|SI024146M|SI023013M|SI014280M|SI017289M|SI013774M|SI037287M|SI022625M|SI006889M|SI009697M|SI026675M|SI037121M|SI002869M|SI018436M|SI022747M|SI017979M|SI013779M|SI009853M|SI000814M|SI013955M|SI037592M|SI002102M|SI001929M|SI000074M|SI029247M…
80010	2.1441e-05	0.00054582	10	132	regulation of oxygen and reactive oxygen species metabolic process	SI002182M|SI002869M|SI004426M|SI014280M|SI000814M|SI013774M|SI022625M|SI023403M|SI017979M|SI002102M
43900	2.5936e-05	0.00064885	9	108	regulation of multi-organism process	SI002182M|SI002869M|SI030429M|SI001322M|SI000814M|SI013774M|SI022625M|SI017979M|SI002102M
48585	3.6391e-05	0.00089498	17	377	negative regulation of response to stimulus	SI002869M|SI033293M|SI007650M|SI022381M|SI030198M|SI017979M|SI002182M|SI004426M|SI013774M|SI000814M|SI037137M|SI037287M|SI022625M|SI009697M|SI022343M|SI036015M|SI002102M
9595	4.2266e-05	0.0010221	8	89	detection of biotic stimulus	SI002182M|SI002869M|SI000814M|SI013774M|SI009303M|SI022625M|SI017979M|SI002102M
31408	4.771e-05	0.0011166	11	175	oxylipin biosynthetic process	SI005855M|SI023013M|SI013194M|SI013779M|SI000988M|SI013774M|SI021774M|SI006673M|SI001933M|SI010814M|SI017979M
9694	4.771e-05	0.0011166	11	175	jasmonic acid metabolic process	SI005855M|SI023013M|SI013194M|SI000988M|SI021774M|SI006673M|SI001933M|SI010814M|SI002608M|SI002527M|SI017979M
35556	5.0425e-05	0.0011614	22	590	intracellular signal transduction	SI002869M|SI006416M|SI001317M|SI010814M|SI023155M|SI017979M|SI025330M|SI002182M|SI004426M|SI023013M|SI013774M|SI000814M|SI001485M|SI002992M|SI037287M|SI001863M|SI026724M|SI022625M|SI035966M|SI007242M|SI002102M|SI022026M
71495	5.1249e-05	0.0011619	36	1236	cellular response to endogenous stimulus	SI037121M|SI002869M|SI022747M|SI017979M|SI031222M|SI004426M|SI009543M|SI000814M|SI001485M|SI018144M|SI026724M|SI006218M|SI037592M|SI002102M|SI001929M|SI000074M|SI029247M|SI001731M|SI000988M|SI023194M|SI010814M|SI018237M|SI031082M|SI002537M|SI029001M|SI010550M|SI002182M|SI023013M|SI017289M|SI002408M|SI013774M|SI037175M|SI037287M|SI006889M|SI022625M|SI022343M
23033	5.3663e-05	0.0011979	55	2221	signaling pathway	SI023403M|SI025330M|SI031222M|SI004426M|SI009543M|SI021993M|SI001485M|SI018144M|SI002992M|SI026724M|SI006218M|SI010539M|SI007650M|SI001317M|SI023194M|SI010814M|SI024146M|SI002182M|SI023013M|SI014280M|SI017289M|SI013774M|SI037287M|SI022625M|SI006889M|SI035966M|SI009697M|SI037121M|SI002869M|SI006416M|SI023155M|SI022747M|SI017979M|SI000814M|SI037592M|SI022026M|SI002102M|SI001929M|SI000074M|SI029247M…
42538	6.159e-05	0.001354	11	180	hyperosmotic salinity response	SI001929M|SI037672M|SI031222M|SI023013M|SI023973M|SI000988M|SI002982M|SI010814M|SI030611M|SI010550M|SI035474M
9409	6.4938e-05	0.0014063	27	822	response to cold	SI037121M|SI013398M|SI023973M|SI026583M|SI000814M|SI026926M|SI026714M|SI016703M|SI002992M|SI002419M|SI002102M|SI021739M|SI037672M|SI005855M|SI019336M|SI010539M|SI001731M|SI003233M|SI021840M|SI013962M|SI010550M|SI002182M|SI023013M|SI022625M|SI022343M|SI026675M|SI036015M
71310	6.9626e-05	0.0014857	44	1660	cellular response to organic substance	SI037121M|SI002869M|SI022747M|SI023403M|SI017979M|SI031222M|SI004426M|SI009543M|SI000814M|SI021993M|SI001485M|SI018144M|SI026724M|SI006218M|SI037592M|SI002102M|SI001929M|SI000074M|SI029247M|SI001731M|SI000988M|SI007650M|SI023194M|SI010814M|SI018237M|SI031082M|SI030611M|SI002537M|SI029001M|SI013962M|SI010550M|SI024146M|SI002182M|SI014280M|SI023013M|SI017289M|SI002408M|SI013774M|SI037175M|SI037287M…
19439	7.1528e-05	0.0015042	10	152	aromatic compound catabolic process	SI016475M|SI026384M|SI026150M|SI037319M|SI015746M|SI021774M|SI021601M|SI030724M|SI018654M|SI006517M
32787	7.2602e-05	0.0015048	42	1560	monocarboxylic acid metabolic process	SI002869M|SI016475M|SI002030M|SI013194M|SI006673M|SI006857M|SI002608M|SI029341M|SI017979M|SI023530M|SI010160M|SI010491M|SI035474M|SI013779M|SI009853M|SI000814M|SI016703M|SI012858M|SI018654M|SI000757M|SI006218M|SI002102M|SI021739M|SI005855M|SI029247M|SI001731M|SI000988M|SI001933M|SI010814M|SI002527M|SI034404M|SI029001M|SI002182M|SI023013M|SI013774M|SI037319M|SI017912M|SI021774M|SI037287M|SI021538M…
10035	7.3634e-05	0.0015048	42	1561	response to inorganic substance	SI037121M|SI002869M|SI003151M|SI013398M|SI000472M|SI036430M|SI002731M|SI016740M|SI016430M|SI022904M|SI013779M|SI040527M|SI030531M|SI026504M|SI002820M|SI002992M|SI030913M|SI022026M|SI034604M|SI000619M|SI001929M|SI001322M|SI001933M|SI010814M|SI023728M|SI039049M|SI019594M|SI018025M|SI034404M|SI010776M|SI026950M|SI014280M|SI007180M|SI020943M|SI002408M|SI002782M|SI013774M|SI029941M|SI037175M|SI001795M…
9697	8.7113e-05	0.0017556	9	126	salicylic acid biosynthetic process	SI002182M|SI002869M|SI000814M|SI013774M|SI037287M|SI022625M|SI017979M|SI002102M|SI010491M
6972	9.1652e-05	0.0018217	13	256	hyperosmotic response	SI037672M|SI001929M|SI037121M|SI002869M|SI000988M|SI023973M|SI010814M|SI030611M|SI035474M|SI010550M|SI031222M|SI023013M|SI002982M
9642	0.00010955	0.002148	16	373	response to light intensity	SI037672M|SI003151M|SI003233M|SI023728M|SI002731M|SI023013M|SI002408M|SI026714M|SI013774M|SI029941M|SI002992M|SI002419M|SI021144M|SI026675M|SI034604M|SI000619M
51716	0.00011426	0.0022106	76	3470	cellular response to stimulus	SI020961M|SI023403M|SI025330M|SI031222M|SI004426M|SI009543M|SI026714M|SI021993M|SI001326M|SI001485M|SI018144M|SI030913M|SI002419M|SI026724M|SI037817M|SI006218M|SI007650M|SI001317M|SI023194M|SI030079M|SI010814M|SI039049M|SI024146M|SI002182M|SI023013M|SI014280M|SI017289M|SI013774M|SI039721M|SI021774M|SI037287M|SI006889M|SI010838M|SI022625M|SI009697M|SI026675M|SI037121M|SI002869M|SI018436M|SI002731M…
48583	0.00013117	0.0024807	27	858	regulation of response to stimulus	SI002869M|SI022381M|SI017979M|SI031222M|SI004426M|SI000814M|SI030531M|SI026724M|SI037592M|SI002102M|SI033293M|SI007650M|SI030198M|SI031082M|SI002182M|SI014280M|SI030429M|SI013774M|SI037536M|SI026859M|SI037137M|SI037287M|SI022625M|SI022343M|SI009697M|SI036015M|SI030456M
31640	0.00013335	0.0024807	5	35	killing of cells of another organism	SI026950M|SI031716M|SI037175M|SI026965M|SI026967M
1906	0.00013335	0.0024807	5	35	cell killing	SI026950M|SI031716M|SI037175M|SI026965M|SI026967M
34976	0.00014457	0.0026553	13	268	response to endoplasmic reticulum stress	SI001929M|SI002182M|SI000814M|SI007650M|SI001326M|SI037287M|SI002731M|SI030611M|SI022625M|SI017979M|SI002102M|SI013962M|SI000619M
9961	0.00015422	0.0027971	3	8	response to 1-aminocyclopropane-1-carboxylic acid	SI026926M|SI002992M|SI026583M
9695	0.00018421	0.0032999	9	139	jasmonic acid biosynthetic process	SI005855M|SI023013M|SI013194M|SI000988M|SI021774M|SI006673M|SI001933M|SI010814M|SI017979M
9723	0.00019393	0.0034316	20	560	response to ethylene stimulus	SI001929M|SI013398M|SI000988M|SI026965M|SI010814M|SI018025M|SI031222M|SI023013M|SI026950M|SI013774M|SI001241M|SI040527M|SI000044M|SI001485M|SI037175M|SI026859M|SI018144M|SI026967M|SI037287M|SI026724M
9074	0.00022087	0.0038612	7	85	aromatic amino acid family catabolic process	SI016475M|SI026384M|SI015746M|SI021774M|SI030724M|SI018654M|SI006517M
80027	0.00025489	0.004403	5	40	response to herbivore	SI005855M|SI026950M|SI013194M|SI026965M|SI026967M
9625	0.00028246	0.0048217	6	63	response to insect	SI023911M|SI000814M|SI007650M|SI009697M|SI017979M|SI011456M
272	0.0003162	0.005335	12	253	polysaccharide catabolic process	SI026950M|SI026714M|SI010209M|SI019799M|SI037175M|SI026965M|SI002419M|SI026967M|SI010838M|SI026675M|SI010816M|SI010776M
10286	0.0003828	0.0063844	8	122	heat acclimation	SI031222M|SI003151M|SI024427M|SI003233M|SI037287M|SI009798M|SI022840M|SI029590M
19748	0.00041555	0.0068519	38	1482	secondary metabolic process	SI037121M|SI016475M|SI002030M|SI009871M|SI010491M|SI031222M|SI009853M|SI026150M|SI001241M|SI010480M|SI001485M|SI001326M|SI002820M|SI026328M|SI014386M|SI006218M|SI018654M|SI026914M|SI005855M|SI029247M|SI001731M|SI021601M|SI030611M|SI021547M|SI029001M|SI002962M|SI007180M|SI002837M|SI002782M|SI037319M|SI000044M|SI021774M|SI009923M|SI037315M|SI001795M|SI037137M|SI022625M|SI035966M
31348	0.00046482	0.0075781	11	227	negative regulation of defense response	SI002182M|SI002869M|SI004426M|SI000814M|SI013774M|SI007650M|SI037287M|SI022625M|SI009697M|SI017979M|SI002102M
165	0.00047633	0.0076795	10	192	MAPKKK cascade	SI002182M|SI002869M|SI004426M|SI000814M|SI013774M|SI001317M|SI022625M|SI017979M|SI025330M|SI002102M
30968	0.00050094	0.0079875	8	127	endoplasmic reticulum unfolded protein response	SI001929M|SI000814M|SI007650M|SI037287M|SI030611M|SI017979M|SI002102M|SI013962M
80134	0.00051965	0.0081957	20	605	regulation of response to stress	SI002869M|SI033293M|SI007650M|SI031082M|SI017979M|SI031222M|SI002182M|SI004426M|SI030429M|SI013774M|SI000814M|SI030531M|SI037536M|SI037137M|SI037287M|SI026724M|SI022625M|SI037592M|SI009697M|SI002102M
9817	0.00052823	0.0082415	7	98	defense response to fungus, incompatible interaction	SI026950M|SI002828M|SI026965M|SI026967M|SI002608M|SI034404M|SI023433M
23052	0.00053791	0.0083033	73	3475	signaling	SI018305M|SI022381M|SI005463M|SI013648M|SI023403M|SI025330M|SI031222M|SI004426M|SI006248M|SI009543M|SI026714M|SI021993M|SI001485M|SI018144M|SI002992M|SI002419M|SI026724M|SI006218M|SI010539M|SI007650M|SI001317M|SI023194M|SI009031M|SI010814M|SI024146M|SI002182M|SI023013M|SI014280M|SI029126M|SI017289M|SI013774M|SI006896M|SI037287M|SI006889M|SI022625M|SI009697M|SI035966M|SI026675M|SI037121M|SI002869M…
19752	0.00074415	0.011248	57	2583	carboxylic acid metabolic process	SI002030M|SI013194M|SI002608M|SI006857M|SI029341M|SI021600M|SI010480M|SI016703M|SI012858M|SI006218M|SI000757M|SI005855M|SI001933M|SI010814M|SI039049M|SI016171M|SI002182M|SI023013M|SI013774M|SI017912M|SI015746M|SI021774M|SI037287M|SI022625M|SI039119M|SI035966M|SI006517M|SI002869M|SI016475M|SI006416M|SI026370M|SI006673M|SI030724M|SI017979M|SI010160M|SI023530M|SI035474M|SI010491M|SI013779M|SI009853M…
43436	0.00074415	0.011248	57	2583	oxoacid metabolic process	SI002030M|SI013194M|SI002608M|SI006857M|SI029341M|SI021600M|SI010480M|SI016703M|SI012858M|SI006218M|SI000757M|SI005855M|SI001933M|SI010814M|SI039049M|SI016171M|SI002182M|SI023013M|SI013774M|SI017912M|SI015746M|SI021774M|SI037287M|SI022625M|SI039119M|SI035966M|SI006517M|SI002869M|SI016475M|SI006416M|SI026370M|SI006673M|SI030724M|SI017979M|SI010160M|SI023530M|SI035474M|SI010491M|SI013779M|SI009853M…
6082	0.0007789	0.011593	57	2588	organic acid metabolic process	SI002030M|SI013194M|SI002608M|SI006857M|SI029341M|SI021600M|SI010480M|SI016703M|SI012858M|SI006218M|SI000757M|SI005855M|SI001933M|SI010814M|SI039049M|SI016171M|SI002182M|SI023013M|SI013774M|SI017912M|SI015746M|SI021774M|SI037287M|SI022625M|SI039119M|SI035966M|SI006517M|SI002869M|SI016475M|SI006416M|SI026370M|SI006673M|SI030724M|SI017979M|SI010160M|SI023530M|SI035474M|SI010491M|SI013779M|SI009853M…
43067	0.00078416	0.011593	14	361	regulation of programmed cell death	SI002869M|SI001317M|SI025330M|SI017979M|SI031222M|SI002182M|SI014280M|SI004426M|SI013774M|SI000814M|SI037287M|SI026724M|SI022625M|SI002102M
7243	0.000791	0.011593	10	205	intracellular protein kinase cascade	SI002182M|SI002869M|SI004426M|SI000814M|SI013774M|SI001317M|SI022625M|SI017979M|SI025330M|SI002102M
6986	0.00086575	0.012316	8	138	response to unfolded protein	SI001929M|SI000814M|SI007650M|SI037287M|SI030611M|SI017979M|SI002102M|SI013962M
6984	0.00086575	0.012316	8	138	ER-nucleus signaling pathway	SI001929M|SI000814M|SI007650M|SI037287M|SI030611M|SI017979M|SI002102M|SI013962M
34620	0.00086575	0.012316	8	138	cellular response to unfolded protein	SI001929M|SI000814M|SI007650M|SI037287M|SI030611M|SI017979M|SI002102M|SI013962M
71445	0.00090737	0.012782	8	139	cellular response to protein stimulus	SI001929M|SI000814M|SI007650M|SI037287M|SI030611M|SI017979M|SI002102M|SI013962M
6559	0.0010807	0.015078	4	32	L-phenylalanine catabolic process	SI016475M|SI026384M|SI015746M|SI006517M
31347	0.0011101	0.015337	18	551	regulation of defense response	SI002869M|SI007650M|SI031082M|SI017979M|SI031222M|SI002182M|SI004426M|SI030429M|SI013774M|SI000814M|SI030531M|SI037536M|SI037287M|SI026724M|SI022625M|SI037592M|SI009697M|SI002102M
9755	0.0011204	0.015337	27	987	hormone-mediated signaling pathway	SI037121M|SI022747M|SI031222M|SI009543M|SI000814M|SI001485M|SI018144M|SI026724M|SI006218M|SI002102M|SI001929M|SI000074M|SI029247M|SI001731M|SI000988M|SI010814M|SI018237M|SI031082M|SI029001M|SI010550M|SI023013M|SI017289M|SI002408M|SI037175M|SI037287M|SI006889M|SI022343M
9816	0.0011594	0.015723	6	82	defense response to bacterium, incompatible interaction	SI002828M|SI030531M|SI030093M|SI035147M|SI023433M|SI035474M
42180	0.0012253	0.016462	57	2639	cellular ketone metabolic process	SI002030M|SI013194M|SI002608M|SI006857M|SI029341M|SI021600M|SI010480M|SI016703M|SI012858M|SI006218M|SI000757M|SI005855M|SI001933M|SI010814M|SI039049M|SI016171M|SI002182M|SI023013M|SI013774M|SI017912M|SI015746M|SI021774M|SI037287M|SI022625M|SI039119M|SI035966M|SI006517M|SI002869M|SI016475M|SI006416M|SI026370M|SI006673M|SI030724M|SI017979M|SI010160M|SI023530M|SI035474M|SI010491M|SI013779M|SI009853M…
10363	0.0013236	0.017619	11	258	regulation of plant-type hypersensitive response	SI002182M|SI031222M|SI002869M|SI004426M|SI000814M|SI013774M|SI037287M|SI026724M|SI022625M|SI017979M|SI002102M
10941	0.0013416	0.017696	14	382	regulation of cell death	SI002869M|SI001317M|SI025330M|SI017979M|SI031222M|SI002182M|SI014280M|SI004426M|SI013774M|SI000814M|SI037287M|SI026724M|SI022625M|SI002102M
23014	0.0016464	0.021522	10	226	signal transmission via phosphorylation event	SI002182M|SI002869M|SI004426M|SI000814M|SI013774M|SI001317M|SI022625M|SI017979M|SI025330M|SI002102M
9308	0.001856	0.024045	35	1446	amine metabolic process	SI037121M|SI029394M|SI016475M|SI006416M|SI026370M|SI006857M|SI030724M|SI035474M|SI009853M|SI026150M|SI026714M|SI010480M|SI026967M|SI002419M|SI026328M|SI014386M|SI018654M|SI005855M|SI033293M|SI026384M|SI026965M|SI021601M|SI016171M|SI010816M|SI010776M|SI026950M|SI020943M|SI015746M|SI021774M|SI037175M|SI021538M|SI010838M|SI035966M|SI026675M|SI006517M
10029	0.0019105	0.024308	7	122	regulation of seed germination	SI001731M|SI002408M|SI029090M|SI030198M|SI022343M|SI036015M|SI022840M
16053	0.0019266	0.024308	32	1288	organic acid biosynthetic process	SI002869M|SI002030M|SI013194M|SI006673M|SI006857M|SI017979M|SI010491M|SI035474M|SI013779M|SI000814M|SI010480M|SI016703M|SI014386M|SI006218M|SI018654M|SI002102M|SI021739M|SI005855M|SI029247M|SI001731M|SI000988M|SI001933M|SI010814M|SI029001M|SI002182M|SI023013M|SI020943M|SI013774M|SI021774M|SI037287M|SI022625M|SI035966M
46394	0.0019266	0.024308	32	1288	carboxylic acid biosynthetic process	SI002869M|SI002030M|SI013194M|SI006673M|SI006857M|SI017979M|SI010491M|SI035474M|SI013779M|SI000814M|SI010480M|SI016703M|SI014386M|SI006218M|SI018654M|SI002102M|SI021739M|SI005855M|SI029247M|SI001731M|SI000988M|SI001933M|SI010814M|SI029001M|SI002182M|SI023013M|SI020943M|SI013774M|SI021774M|SI037287M|SI022625M|SI035966M
48838	0.0019828	0.024802	2	5	release of seed from dormancy	SI030198M|SI036015M
32870	0.0020506	0.025432	28	1082	cellular response to hormone stimulus	SI037121M|SI022747M|SI031222M|SI009543M|SI000814M|SI001485M|SI018144M|SI026724M|SI006218M|SI002102M|SI001929M|SI000074M|SI029247M|SI001731M|SI000988M|SI010814M|SI018237M|SI031082M|SI002537M|SI029001M|SI010550M|SI023013M|SI017289M|SI002408M|SI037175M|SI037287M|SI006889M|SI022343M
80135	0.002185	0.026868	11	275	regulation of cellular response to stress	SI002182M|SI031222M|SI002869M|SI004426M|SI000814M|SI013774M|SI037287M|SI026724M|SI022625M|SI017979M|SI002102M
10154	0.0022802	0.027803	27	1038	fruit development	SI029394M|SI002813M|SI023261M|SI001731M|SI014514M|SI003590M|SI003233M|SI013648M|SI022747M|SI006857M|SI030198M|SI016486M|SI021840M|SI029341M|SI038727M|SI001198M|SI002537M|SI010776M|SI010816M|SI007326M|SI035577M|SI024427M|SI035147M|SI010838M|SI028940M|SI036015M|SI022840M
10583	0.0023988	0.029005	7	127	response to cyclopentenone	SI031222M|SI009853M|SI037319M|SI001241M|SI001485M|SI001326M|SI030611M
23060	0.0024188	0.029006	52	2429	signal transmission	SI002869M|SI006416M|SI018305M|SI022381M|SI013648M|SI023155M|SI022747M|SI017979M|SI025330M|SI004426M|SI002360M|SI006248M|SI000814M|SI021993M|SI001485M|SI002992M|SI018144M|SI026724M|SI006218M|SI002102M|SI022026M|SI001929M|SI000074M|SI029247M|SI001731M|SI001317M|SI023194M|SI009031M|SI010814M|SI018237M|SI001198M|SI029001M|SI010550M|SI002182M|SI014280M|SI023013M|SI017289M|SI029126M|SI002837M|SI013774M…
23046	0.00246	0.029258	52	2431	signaling process	SI002869M|SI006416M|SI018305M|SI022381M|SI013648M|SI023155M|SI022747M|SI017979M|SI025330M|SI004426M|SI002360M|SI006248M|SI000814M|SI021993M|SI001485M|SI002992M|SI018144M|SI026724M|SI006218M|SI002102M|SI022026M|SI001929M|SI000074M|SI029247M|SI001731M|SI001317M|SI023194M|SI009031M|SI010814M|SI018237M|SI001198M|SI029001M|SI010550M|SI002182M|SI014280M|SI023013M|SI017289M|SI029126M|SI002837M|SI013774M…
9685	0.0025558	0.029677	5	66	gibberellin metabolic process	SI002030M|SI029247M|SI001731M|SI006218M|SI029001M
9686	0.0025558	0.029677	5	66	gibberellin biosynthetic process	SI002030M|SI029247M|SI001731M|SI006218M|SI029001M
6725	0.0025566	0.029677	32	1312	cellular aromatic compound metabolic process	SI037121M|SI002869M|SI016475M|SI002608M|SI009871M|SI030724M|SI017979M|SI010491M|SI009853M|SI026150M|SI000814M|SI012858M|SI018654M|SI026914M|SI002102M|SI005855M|SI033293M|SI026384M|SI021601M|SI002527M|SI002962M|SI002182M|SI002837M|SI013774M|SI037319M|SI015746M|SI021774M|SI001795M|SI021538M|SI037287M|SI022625M|SI006517M
71216	0.0026855	0.030926	8	165	cellular response to biotic stimulus	SI001929M|SI000814M|SI007650M|SI037287M|SI030611M|SI017979M|SI002102M|SI013962M
10262	0.0027633	0.031571	3	20	somatic embryogenesis	SI010838M|SI010816M|SI010776M
46686	0.0028068	0.031818	22	797	response to cadmium ion	SI037121M|SI002869M|SI013398M|SI001322M|SI000472M|SI001933M|SI036430M|SI010814M|SI019594M|SI034404M|SI007180M|SI013779M|SI020943M|SI002782M|SI013774M|SI040527M|SI037175M|SI026504M|SI002820M|SI007242M|SI034604M|SI000619M
42219	0.0028917	0.032262	8	167	cellular amino acid derivative catabolic process	SI037121M|SI016475M|SI026150M|SI021774M|SI021601M|SI030724M|SI009697M|SI018654M
16101	0.0029127	0.032262	5	68	diterpenoid metabolic process	SI002030M|SI029247M|SI001731M|SI006218M|SI029001M
16102	0.0029127	0.032262	5	68	diterpenoid biosynthetic process	SI002030M|SI029247M|SI001731M|SI006218M|SI029001M
48316	0.0029702	0.03265	26	1006	seed development	SI029394M|SI002813M|SI023261M|SI001731M|SI014514M|SI003233M|SI013648M|SI022747M|SI006857M|SI030198M|SI016486M|SI021840M|SI029341M|SI038727M|SI001198M|SI002537M|SI010776M|SI010816M|SI007326M|SI035577M|SI024427M|SI035147M|SI010838M|SI028940M|SI036015M|SI022840M
9310	0.00328	0.035784	11	290	amine catabolic process	SI037121M|SI005855M|SI016475M|SI026384M|SI015746M|SI021774M|SI030724M|SI018654M|SI016171M|SI006517M|SI035474M
10038	0.0034256	0.037094	26	1017	response to metal ion	SI037121M|SI002869M|SI013398M|SI000472M|SI036430M|SI022904M|SI013779M|SI040527M|SI002992M|SI002820M|SI026504M|SI030913M|SI000619M|SI034604M|SI001322M|SI001933M|SI010814M|SI019594M|SI034404M|SI007180M|SI002782M|SI020943M|SI013774M|SI037175M|SI001795M|SI007242M
6749	0.0035138	0.037767	7	136	glutathione metabolic process	SI007180M|SI002782M|SI037319M|SI002820M|SI037315M|SI037137M|SI009697M
9063	0.0036104	0.038359	10	252	cellular amino acid catabolic process	SI005855M|SI016475M|SI026384M|SI015746M|SI021774M|SI030724M|SI018654M|SI016171M|SI006517M|SI035474M
9056	0.0036218	0.038359	83	4350	catabolic process	SI001351M|SI002030M|SI036561M|SI034760M|SI006857M|SI002608M|SI010407M|SI029341M|SI002187M|SI031222M|SI026714M|SI010209M|SI010480M|SI021993M|SI019799M|SI001326M|SI001485M|SI026967M|SI002419M|SI034186M|SI000757M|SI026428M|SI005855M|SI030147M|SI026965M|SI019594M|SI037864M|SI006735M|SI021547M|SI016171M|SI014280M|SI007180M|SI013774M|SI029941M|SI015746M|SI021774M|SI037137M|SI021144M|SI010838M|SI016951M…
14070	0.0039616	0.041453	7	139	response to organic cyclic substance	SI031222M|SI009853M|SI037319M|SI001241M|SI001485M|SI001326M|SI030611M
7165	0.003971	0.041453	48	2256	signal transduction	SI002869M|SI006416M|SI018305M|SI022381M|SI013648M|SI023155M|SI022747M|SI017979M|SI025330M|SI004426M|SI002360M|SI000814M|SI021993M|SI001485M|SI002992M|SI026724M|SI006218M|SI002102M|SI022026M|SI000074M|SI029247M|SI001731M|SI001317M|SI023194M|SI009031M|SI010814M|SI018237M|SI029001M|SI010550M|SI002182M|SI014280M|SI023013M|SI017289M|SI029126M|SI002837M|SI013774M|SI006896M|SI024427M|SI010680M|SI037175M…
9644	0.0041435	0.042944	10	257	response to high light intensity	SI003151M|SI023013M|SI002408M|SI029941M|SI003233M|SI023728M|SI021144M|SI002731M|SI034604M|SI000619M
33554	0.0047881	0.049273	43	1989	cellular response to stress	SI018436M|SI020961M|SI002731M|SI021130M|SI017979M|SI025330M|SI035474M|SI009853M|SI013779M|SI026714M|SI000814M|SI009303M|SI013955M|SI001326M|SI001485M|SI002419M|SI037817M|SI002102M|SI000619M|SI024947M|SI001929M|SI019336M|SI007650M|SI001317M|SI030079M|SI039049M|SI030611M|SI034404M|SI013962M|SI010816M|SI010776M|SI002182M|SI014280M|SI013774M|SI039721M|SI021774M|SI037175M|SI026859M|SI037287M|SI022625M…
6558	0.0048872	0.049939	4	48	L-phenylalanine metabolic process	SI016475M|SI026384M|SI015746M|SI006517M

## Sheet: Cluster II
GO-ID	P-value	FDR	Number of GO-annotated genes in cluster	Number of Backgroup genes	Description	Genes in test set
19757	2.8337e-05	0.007481	6	189	glycosinolate metabolic process	SI013574M|SI037448M|SI007252M|SI002278M|SI034631M|SI006283M
19760	2.8337e-05	0.007481	6	189	glucosinolate metabolic process	SI013574M|SI037448M|SI007252M|SI002278M|SI034631M|SI006283M
16143	2.8337e-05	0.007481	6	189	S-glycoside metabolic process	SI013574M|SI037448M|SI007252M|SI002278M|SI034631M|SI006283M
16137	4.5967e-05	0.0088507	7	303	glycoside metabolic process	SI013574M|SI021103M|SI037448M|SI007252M|SI002278M|SI034631M|SI006283M
42761	5.5875e-05	0.0088507	3	24	very long-chain fatty acid biosynthetic process	SI006846M|SI030590M|SI002923M
10114	8.8828e-05	0.011725	5	144	response to red light	SI013574M|SI002579M|SI037076M|SI030078M|SI023065M
9056	0.00010457	0.011831	28	4350	catabolic process	SI028768M|SI013574M|SI026491M|SI030252M|SI035226M|SI030078M|SI034631M|SI016375M|SI001987M|SI010469M|SI000372M|SI021592M|SI026020M|SI024334M|SI010319M|SI006674M|SI006283M|SI021287M|SI030086M|SI017309M|SI037448M|SI026599M|SI036381M|SI026272M|SI026123M|SI036462M|SI029098M|SI026007M
10218	0.00063351	0.062718	4	125	response to far red light	SI013574M|SI002579M|SI037076M|SI030078M
9750	0.001218	0.10719	4	149	response to fructose stimulus	SI024403M|SI010469M|SI002579M|SI002746M
38	0.0017267	0.12143	3	76	very long-chain fatty acid metabolic process	SI006846M|SI030590M|SI002923M
9637	0.0017708	0.12143	4	165	response to blue light	SI013574M|SI002579M|SI037076M|SI030078M
9768	0.0025132	0.12143	2	24	photosynthesis, light harvesting in photosystem I	SI002579M|SI037076M
18119	0.0027262	0.12143	2	25	peptidyl-cysteine S-nitrosylation	SI020845M|SI014453M
17014	0.0027262	0.12143	2	25	protein amino acid nitrosylation	SI020845M|SI014453M
6629	0.0029237	0.12143	16	2402	lipid metabolic process	SI026562M|SI013574M|SI030590M|SI024403M|SI026491M|SI010319M|SI006674M|SI034631M|SI006283M|SI035229M|SI001085M|SI006846M|SI007252M|SI002278M|SI002923M|SI029577M
15742	0.0031005	0.12143	1	1	alpha-ketoglutarate transport	SI024403M
6098	0.003297	0.12143	4	196	pentose-phosphate shunt	SI013574M|SI024334M|SI034631M|SI030078M
6740	0.0033574	0.12143	4	197	NADPH regeneration	SI013574M|SI024334M|SI034631M|SI030078M
9746	0.0035432	0.12143	4	200	response to hexose stimulus	SI024403M|SI010469M|SI002579M|SI002746M
34284	0.0035432	0.12143	4	200	response to monosaccharide stimulus	SI024403M|SI010469M|SI002579M|SI002746M
19759	0.0036598	0.12143	2	29	glycosinolate catabolic process	SI037448M|SI006283M
19762	0.0036598	0.12143	2	29	glucosinolate catabolic process	SI037448M|SI006283M
16145	0.0036598	0.12143	2	29	S-glycoside catabolic process	SI037448M|SI006283M
50790	0.0036796	0.12143	7	635	regulation of catalytic activity	SI013574M|SI018107M|SI000372M|SI026020M|SI034631M|SI016375M|SI021287M
16138	0.0039356	0.12468	4	206	glycoside biosynthetic process	SI013574M|SI021103M|SI007252M|SI002278M
6739	0.0042129	0.12833	4	210	NADP metabolic process	SI013574M|SI024334M|SI034631M|SI030078M
55114	0.0046834	0.13738	15	2292	oxidation reduction	SI026562M|SI017050M|SI020845M|SI034362M|SI035226M|SI020857M|SI006846M|SI015808M|SI016567M|SI036012M|SI017811M|SI007252M|SI036462M|SI026123M|SI021592M
5975	0.0049592	0.13738	17	2770	carbohydrate metabolic process	SI013574M|SI021103M|SI020845M|SI024403M|SI026491M|SI024334M|SI000908M|SI030078M|SI034631M|SI006283M|SI029644M|SI034234M|SI037448M|SI007252M|SI002278M|SI006285M|SI026007M
46496	0.005043	0.13738	4	221	nicotinamide nucleotide metabolic process	SI013574M|SI024334M|SI034631M|SI030078M
19362	0.0052049	0.13738	4	223	pyridine nucleotide metabolic process	SI013574M|SI024334M|SI034631M|SI030078M
33231	0.0061916	0.13738	1	2	carbohydrate export	SI002746M
50730	0.0061916	0.13738	1	2	regulation of peptidyl-tyrosine phosphorylation	SI002923M
50732	0.0061916	0.13738	1	2	negative regulation of peptidyl-tyrosine phosphorylation	SI002923M
1933	0.0061916	0.13738	1	2	negative regulation of protein amino acid phosphorylation	SI002923M
19748	0.0062701	0.13738	11	1482	secondary metabolic process	SI013574M|SI037448M|SI017811M|SI030337M|SI007252M|SI002278M|SI026123M|SI021592M|SI034631M|SI029577M|SI006283M
43086	0.006531	0.13738	4	238	negative regulation of catalytic activity	SI000372M|SI026020M|SI016375M|SI021287M
5984	0.006531	0.13738	4	238	disaccharide metabolic process	SI013574M|SI021103M|SI024334M|SI034631M
65009	0.0065915	0.13738	7	708	regulation of molecular function	SI013574M|SI018107M|SI000372M|SI026020M|SI034631M|SI016375M|SI021287M
23	0.0068435	0.13898	3	124	maltose metabolic process	SI013574M|SI024334M|SI034631M
44273	0.0075608	0.14832	2	42	sulfur compound catabolic process	SI037448M|SI006283M
6091	0.0076783	0.14832	8	915	generation of precursor metabolites and energy	SI013574M|SI020845M|SI026491M|SI002579M|SI037076M|SI014453M|SI030078M|SI020857M
44092	0.0085097	0.14906	4	257	negative regulation of molecular function	SI000372M|SI026020M|SI016375M|SI021287M
80119	0.0092731	0.14906	1	3	ER body organization	SI006283M
45936	0.0092731	0.14906	1	3	negative regulation of phosphate metabolic process	SI002923M
10563	0.0092731	0.14906	1	3	negative regulation of phosphorus metabolic process	SI002923M
42326	0.0092731	0.14906	1	3	negative regulation of phosphorylation	SI002923M
16139	0.0093978	0.14906	2	47	glycoside catabolic process	SI037448M|SI006283M
19725	0.0094169	0.14906	6	579	cellular homeostasis	SI003326M|SI010717M|SI007252M|SI014453M|SI027821M|SI035041M
19758	0.0097175	0.14906	3	141	glycosinolate biosynthetic process	SI013574M|SI007252M|SI002278M
19761	0.0097175	0.14906	3	141	glucosinolate biosynthetic process	SI013574M|SI007252M|SI002278M
16144	0.0097175	0.14906	3	141	S-glycoside biosynthetic process	SI013574M|SI007252M|SI002278M
45926	0.0097867	0.14906	2	48	negative regulation of growth	SI002695M|SI002923M
9765	0.010996	0.16431	2	51	photosynthesis, light harvesting	SI002579M|SI037076M
55080	0.011354	0.16652	5	433	cation homeostasis	SI003326M|SI010717M|SI002720M|SI014453M|SI035041M
19439	0.011899	0.17135	3	152	aromatic compound catabolic process	SI026123M|SI021592M|SI006283M
15729	0.012345	0.17153	1	4	oxaloacetate transport	SI024403M
1932	0.012345	0.17153	1	4	regulation of protein amino acid phosphorylation	SI002923M
16052	0.012607	0.17194	7	803	carbohydrate catabolic process	SI013574M|SI037448M|SI024334M|SI034631M|SI030078M|SI006283M|SI026007M
6733	0.012808	0.17194	4	290	oxidoreduction coenzyme metabolic process	SI013574M|SI024334M|SI034631M|SI030078M
42592	0.013369	0.17648	8	1010	homeostatic process	SI003326M|SI010717M|SI002720M|SI007252M|SI014453M|SI027821M|SI006283M|SI035041M
30001	0.014216	0.18458	6	634	metal ion transport	SI003326M|SI010717M|SI024403M|SI014453M|SI035041M|SI020681M
42219	0.015293	0.1858	3	167	cellular amino acid derivative catabolic process	SI026123M|SI021592M|SI035226M
10266	0.015408	0.1858	1	5	response to vitamin B1	SI034631M
9299	0.015408	0.1858	1	5	mRNA transcription	SI026489M
44275	0.015776	0.1858	6	649	cellular carbohydrate catabolic process	SI013574M|SI037448M|SI024334M|SI034631M|SI030078M|SI006283M
50801	0.015812	0.1858	5	471	ion homeostasis	SI003326M|SI010717M|SI002720M|SI014453M|SI035041M
46271	0.015953	0.1858	2	62	phenylpropanoid catabolic process	SI026123M|SI021592M
46274	0.015953	0.1858	2	62	lignin catabolic process	SI026123M|SI021592M
8152	0.016417	0.18669	76	21052	metabolic process	SI026562M|SI013574M|SI021109M|SI020845M|SI026892M|SI024403M|SI026491M|SI000908M|SI030078M|SI034631M|SI030917M|SI029644M|SI034234M|SI036012M|SI002720M|SI021592M|SI012204M|SI030858M|SI030590M|SI037076M|SI026020M|SI029769M|SI037200M|SI006283M|SI035229M|SI018154M|SI021287M|SI000637M|SI015808M|SI016567M|SI030086M|SI017309M|SI017811M|SI035772M|SI026272M|SI036381M|SI002579M|SI006147M|SI036462M|SI026123M…
30003	0.0165	0.18669	4	313	cellular cation homeostasis	SI003326M|SI010717M|SI014453M|SI035041M
51186	0.016947	0.18904	8	1055	cofactor metabolic process	SI013574M|SI007252M|SI024334M|SI030252M|SI029769M|SI034631M|SI030078M|SI029577M
48878	0.017337	0.19057	6	663	chemical homeostasis	SI003326M|SI010717M|SI002720M|SI014453M|SI006283M|SI035041M
19252	0.017565	0.19057	3	176	starch biosynthetic process	SI013574M|SI024334M|SI034631M
9311	0.018109	0.19381	4	322	oligosaccharide metabolic process	SI013574M|SI021103M|SI024334M|SI034631M
42344	0.018461	0.19495	1	6	indole glucosinolate catabolic process	SI006283M
9743	0.018851	0.19531	7	871	response to carbohydrate stimulus	SI013574M|SI021103M|SI024403M|SI010469M|SI002579M|SI037076M|SI002746M
10155	0.018988	0.19531	2	68	regulation of proton transport	SI013574M|SI037076M
6873	0.020401	0.20715	4	334	cellular ion homeostasis	SI003326M|SI010717M|SI014453M|SI035041M
16051	0.020869	0.20771	8	1097	carbohydrate biosynthetic process	SI013574M|SI021103M|SI020845M|SI007252M|SI024334M|SI002278M|SI034631M|SI006285M
33273	0.021505	0.20771	1	7	response to vitamin	SI034631M
10289	0.021505	0.20771	1	7	homogalacturonan biosynthetic process	SI006285M
46208	0.021505	0.20771	1	7	spermine catabolic process	SI035226M
19684	0.024161	0.22599	4	352	photosynthesis, light reaction	SI002579M|SI037076M|SI014453M|SI030078M
18874	0.024539	0.22599	1	8	benzoate metabolic process	SI029769M
9229	0.024539	0.22599	1	8	thiamin diphosphate biosynthetic process	SI034631M
42357	0.024539	0.22599	1	8	thiamin diphosphate metabolic process	SI034631M
15979	0.026262	0.22842	5	538	photosynthesis	SI020845M|SI002579M|SI037076M|SI014453M|SI030078M
8610	0.026352	0.22842	9	1368	lipid biosynthetic process	SI006846M|SI013574M|SI030590M|SI024403M|SI007252M|SI034631M|SI002923M|SI035229M|SI001085M
19676	0.027565	0.22842	1	9	ammonia assimilation cycle	SI024403M
80051	0.027565	0.22842	1	9	cutin transport	SI029098M
15909	0.027565	0.22842	1	9	long-chain fatty acid transport	SI029098M
31222	0.027565	0.22842	1	9	arabinan catabolic process	SI026007M
31221	0.027565	0.22842	1	9	arabinan metabolic process	SI026007M
42425	0.027565	0.22842	1	9	choline biosynthetic process	SI001085M
6732	0.028001	0.22842	6	741	coenzyme metabolic process	SI013574M|SI024334M|SI029769M|SI034631M|SI030078M|SI029577M
19752	0.028431	0.22842	14	2583	carboxylic acid metabolic process	SI013574M|SI024403M|SI030590M|SI029769M|SI034631M|SI006283M|SI001085M|SI006846M|SI017309M|SI007252M|SI014453M|SI002923M|SI021592M|SI029577M
43436	0.028431	0.22842	14	2583	oxoacid metabolic process	SI013574M|SI024403M|SI030590M|SI029769M|SI034631M|SI006283M|SI001085M|SI006846M|SI017309M|SI007252M|SI014453M|SI002923M|SI021592M|SI029577M
18198	0.028766	0.22842	2	85	peptidyl-cysteine modification	SI020845M|SI014453M
44281	0.028787	0.22842	25	5510	small molecule metabolic process	SI028768M|SI013574M|SI024403M|SI035226M|SI030078M|SI034631M|SI010817M|SI014453M|SI021592M|SI017050M|SI034362M|SI030590M|SI029769M|SI024334M|SI006283M|SI035229M|SI001085M|SI006846M|SI017309M|SI017811M|SI007252M|SI026123M|SI002923M|SI029577M|SI029098M
6082	0.028841	0.22842	14	2588	organic acid metabolic process	SI013574M|SI024403M|SI030590M|SI029769M|SI034631M|SI006283M|SI001085M|SI006846M|SI017309M|SI007252M|SI014453M|SI002923M|SI021592M|SI029577M
44282	0.029838	0.23325	9	1399	small molecule catabolic process	SI028768M|SI013574M|SI024334M|SI026123M|SI021592M|SI034631M|SI030078M|SI035226M|SI029098M
55082	0.030039	0.23325	4	377	cellular chemical homeostasis	SI003326M|SI010717M|SI014453M|SI035041M
15994	0.031248	0.23936	3	220	chlorophyll metabolic process	SI007252M|SI030252M|SI030078M
34637	0.031431	0.23936	7	970	cellular carbohydrate biosynthetic process	SI013574M|SI021103M|SI007252M|SI024334M|SI002278M|SI034631M|SI006285M
9639	0.031895	0.23965	5	567	response to red or far red light	SI013574M|SI002579M|SI037076M|SI030078M|SI023065M
6766	0.032703	0.23965	3	224	vitamin metabolic process	SI017309M|SI029769M|SI034631M
9698	0.032937	0.23965	5	572	phenylpropanoid metabolic process	SI017811M|SI026123M|SI021592M|SI029577M|SI006283M
42180	0.033277	0.23965	14	2639	cellular ketone metabolic process	SI013574M|SI024403M|SI030590M|SI029769M|SI034631M|SI006283M|SI001085M|SI006846M|SI017309M|SI007252M|SI014453M|SI002923M|SI021592M|SI029577M
6519	0.033511	0.23965	11	1900	cellular amino acid and derivative metabolic process	SI017309M|SI017811M|SI024403M|SI007252M|SI029769M|SI026123M|SI021592M|SI035226M|SI029577M|SI006283M|SI001085M
32544	0.033587	0.23965	1	11	plastid translation	SI030078M
42537	0.033587	0.23965	1	11	benzene and derivative metabolic process	SI029769M
6790	0.034497	0.24231	6	779	sulfur metabolic process	SI013574M|SI037448M|SI007252M|SI002278M|SI034631M|SI006283M
5982	0.034572	0.24231	3	229	starch metabolic process	SI013574M|SI024334M|SI034631M
55076	0.035949	0.24758	2	96	transition metal ion homeostasis	SI003326M|SI010717M
46916	0.035949	0.24758	2	96	cellular transition metal ion homeostasis	SI003326M|SI010717M
9769	0.036584	0.24765	1	12	photosynthesis, light harvesting in photosystem II	SI002579M
48640	0.036584	0.24765	1	12	negative regulation of developmental growth	SI002923M
9817	0.037322	0.24948	2	98	defense response to fungus, incompatible interaction	SI010469M|SI006283M
46483	0.037485	0.24948	9	1459	heterocycle metabolic process	SI028768M|SI017309M|SI007252M|SI030252M|SI029769M|SI034631M|SI030078M|SI029098M|SI006283M
9808	0.039278	0.25575	3	241	lignin metabolic process	SI017811M|SI026123M|SI021592M
35336	0.039573	0.25575	1	13	long-chain fatty-acyl-CoA metabolic process	SI029577M
9228	0.039573	0.25575	1	13	thiamin biosynthetic process	SI034631M
6575	0.039719	0.25575	7	1021	cellular amino acid derivative metabolic process	SI017811M|SI026123M|SI021592M|SI035226M|SI029577M|SI006283M|SI001085M
19695	0.042552	0.26841	1	14	choline metabolic process	SI001085M
9744	0.042587	0.26841	3	249	response to sucrose stimulus	SI013574M|SI010469M|SI037076M
65008	0.042701	0.26841	13	2477	regulation of biological quality	SI002695M|SI010717M|SI024403M|SI032545M|SI023065M|SI006283M|SI001085M|SI003326M|SI002720M|SI007252M|SI014453M|SI027821M|SI035041M
6812	0.043578	0.27176	6	825	cation transport	SI003326M|SI010717M|SI024403M|SI014453M|SI035041M|SI020681M
6778	0.044725	0.27565	3	254	porphyrin metabolic process	SI007252M|SI030252M|SI030078M
6869	0.045159	0.27565	3	255	lipid transport	SI037584M|SI029098M|SI039510M
35337	0.045522	0.27565	1	15	fatty-acyl-CoA metabolic process	SI029577M
33013	0.045594	0.27565	3	256	tetrapyrrole metabolic process	SI007252M|SI030252M|SI030078M
34285	0.046032	0.27619	3	257	response to disaccharide stimulus	SI013574M|SI010469M|SI037076M
6637	0.048482	0.28234	1	16	acyl-CoA metabolic process	SI029577M
35383	0.048482	0.28234	1	16	thioester metabolic process	SI029577M
15908	0.048482	0.28234	1	16	fatty acid transport	SI029098M
31400	0.048482	0.28234	1	16	negative regulation of protein modification process	SI002923M
6656	0.051434	0.29097	1	17	phosphatidylcholine biosynthetic process	SI001085M
6772	0.051434	0.29097	1	17	thiamin metabolic process	SI034631M
42723	0.051434	0.29097	1	17	thiamin and derivative metabolic process	SI034631M
42724	0.051434	0.29097	1	17	thiamin and derivative biosynthetic process	SI034631M
6508	0.052978	0.29758	10	1802	proteolysis	SI030086M|SI026599M|SI010469M|SI026272M|SI036381M|SI000372M|SI026020M|SI016375M|SI001987M|SI021287M
44255	0.053788	0.3	10	1807	cellular lipid metabolic process	SI006846M|SI013574M|SI030590M|SI007252M|SI034631M|SI002923M|SI029577M|SI006283M|SI035229M|SI001085M
10222	0.054377	0.30116	1	18	stem vascular tissue pattern formation	SI029098M
8215	0.05731	0.31521	1	19	spermine metabolic process	SI035226M
6007	0.059151	0.32309	4	471	glucose catabolic process	SI013574M|SI024334M|SI034631M|SI030078M
5978	0.060235	0.32468	1	20	glycogen biosynthetic process	SI013574M
19320	0.060262	0.32468	4	474	hexose catabolic process	SI013574M|SI024334M|SI034631M|SI030078M

## Sheet: Cluster III
GO-ID	P-value	FDR	Number of GO-annotated genes in cluster	Number of Backgroup genes	Description	Genes in test set
15979	1.0576e-17	5.5102e-15	21	538	photosynthesis	SI020735M|SI027411M|SI020859M|SI020872M|SI020867M|SI020853M|SI020824M|SI020881M|SI020828M|SI020837M|SI020823M|SI020834M|SI020893M|SI020836M|SI020863M|SI020827M|SI020826M|SI020754M|SI020839M|SI020825M|SI018775M
6354	7.7211e-16	2.0113e-13	12	110	RNA elongation	SI020860M|SI020881M|SI020828M|SI020837M|SI020823M|SI020834M|SI020889M|SI020836M|SI027411M|SI020827M|SI020859M|SI020867M
6091	3.5978e-14	6.2482e-12	22	915	generation of precursor metabolites and energy	SI020771M|SI020841M|SI020735M|SI020776M|SI027411M|SI020859M|SI020872M|SI020867M|SI020853M|SI020824M|SI020881M|SI020828M|SI020837M|SI020823M|SI020834M|SI020836M|SI020863M|SI020827M|SI020826M|SI020754M|SI020839M|SI020825M
22900	4.2562e-13	5.5437e-11	12	185	electron transport chain	SI020853M|SI020824M|SI020771M|SI020735M|SI020841M|SI020836M|SI027411M|SI020754M|SI020839M|SI020872M|SI020825M|SI020867M
19684	5.2828e-11	5.5047e-09	13	352	photosynthesis, light reaction	SI027411M|SI020859M|SI020867M|SI020853M|SI020824M|SI020828M|SI020823M|SI020837M|SI020836M|SI020863M|SI020839M|SI020826M|SI020825M
45333	5.398e-10	4.6872e-08	10	200	cellular respiration	SI020771M|SI020735M|SI020841M|SI027411M|SI020859M|SI020754M|SI020839M|SI020872M|SI020825M|SI020867M
22904	9.7672e-10	7.2696e-08	7	64	respiratory electron transport chain	SI020771M|SI020735M|SI020841M|SI027411M|SI020754M|SI020872M|SI020825M
15980	3.0234e-09	1.969e-07	10	239	energy derivation by oxidation of organic compounds	SI020771M|SI020735M|SI020841M|SI027411M|SI020859M|SI020754M|SI020839M|SI020872M|SI020825M|SI020867M
42773	5.1901e-07	3.0045e-05	5	52	ATP synthesis coupled electron transport	SI020841M|SI027411M|SI020754M|SI020872M|SI020825M
6119	1.1213e-06	5.8422e-05	6	111	oxidative phosphorylation	SI020841M|SI020776M|SI027411M|SI020754M|SI020872M|SI020825M
9772	1.173e-05	0.00055557	3	15	photosynthetic electron transport in photosystem II	SI020853M|SI020824M|SI020839M
55114	1.3977e-05	0.00060682	20	2292	oxidation reduction	SI025258M|SI020771M|SI020841M|SI020735M|SI024975M|SI027411M|SI020859M|SI020872M|SI020867M|SI022669M|SI020853M|SI010636M|SI020824M|SI002248M|SI020836M|SI020863M|SI029260M|SI020754M|SI020839M|SI020825M
9767	1.5485e-05	0.00062058	5	103	photosynthetic electron transport chain	SI020853M|SI020824M|SI020836M|SI020839M|SI020867M
6351	0.00043338	0.015405	18	2494	transcription, DNA-dependent	SI020860M|SI040117M|SI027411M|SI020859M|SI007662M|SI020867M|SI030741M|SI020881M|SI020828M|SI020837M|SI020823M|SI018550M|SI020834M|SI022676M|SI020836M|SI020889M|SI020827M|SI003096M
32774	0.0004481	0.015405	18	2501	RNA biosynthetic process	SI020860M|SI040117M|SI027411M|SI020859M|SI007662M|SI020867M|SI030741M|SI020881M|SI020828M|SI020837M|SI020823M|SI018550M|SI020834M|SI022676M|SI020836M|SI020889M|SI020827M|SI003096M
6350	0.00048113	0.015405	18	2516	transcription	SI020860M|SI040117M|SI027411M|SI020859M|SI007662M|SI020867M|SI030741M|SI020881M|SI020828M|SI020837M|SI020823M|SI018550M|SI020834M|SI022676M|SI020836M|SI020889M|SI020827M|SI003096M
6412	0.00050266	0.015405	10	930	translation	SI037634M|SI020879M|SI020860M|SI020881M|SI020828M|SI020748M|SI020834M|SI020833M|SI020739M|SI031528M
6120	0.0014837	0.042944	2	19	mitochondrial electron transport, NADH to ubiquinone	SI027411M|SI020825M
10467	0.0017982	0.049307	25	4555	gene expression	SI040117M|SI027411M|SI020859M|SI037634M|SI020881M|SI020823M|SI020837M|SI002294M|SI018550M|SI020833M|SI020739M|SI020827M|SI031528M|SI003096M|SI020879M|SI020860M|SI007662M|SI020867M|SI030741M|SI020828M|SI020748M|SI020834M|SI022676M|SI020836M|SI020889M
45903	0.0030102	0.078247	1	1	positive regulation of translational fidelity	SI020881M
34645	0.0031539	0.078247	27	5278	cellular macromolecule biosynthetic process	SI040117M|SI027411M|SI020859M|SI037634M|SI020881M|SI020823M|SI020837M|SI018550M|SI020833M|SI020739M|SI020827M|SI031528M|SI017063M|SI003096M|SI020879M|SI020860M|SI007662M|SI020867M|SI030741M|SI011131M|SI020828M|SI020748M|SI018774M|SI020834M|SI022676M|SI020836M|SI020889M
9059	0.0037912	0.089781	27	5347	macromolecule biosynthetic process	SI040117M|SI027411M|SI020859M|SI037634M|SI020881M|SI020823M|SI020837M|SI018550M|SI020833M|SI020739M|SI020827M|SI031528M|SI017063M|SI003096M|SI020879M|SI020860M|SI007662M|SI020867M|SI030741M|SI011131M|SI020828M|SI020748M|SI018774M|SI020834M|SI022676M|SI020836M|SI020889M
42775	0.0068149	0.15437	2	41	mitochondrial ATP synthesis coupled electron transport	SI027411M|SI020825M
18298	0.0074755	0.16228	2	43	protein-chromophore linkage	SI020853M|SI020824M
6461	0.0091491	0.18333	7	777	protein complex assembly	SI020828M|SI020837M|SI020836M|SI020826M|SI026700M|SI020867M|SI003096M
70271	0.0091491	0.18333	7	777	protein complex biogenesis	SI020828M|SI020837M|SI020836M|SI020826M|SI026700M|SI020867M|SI003096M
65003	0.01189	0.22305	8	1019	macromolecular complex assembly	SI020828M|SI020837M|SI020748M|SI020836M|SI020826M|SI026700M|SI020867M|SI003096M
9775	0.011987	0.22305	1	4	photosynthetic electron transport in cytochrome b6/f	SI020836M
30003	0.014956	0.26089	4	313	cellular cation homeostasis	SI023860M|SI018698M|SI020837M|SI018774M
43933	0.01531	0.26089	8	1067	macromolecular complex subunit organization	SI020828M|SI020837M|SI020748M|SI020836M|SI020826M|SI026700M|SI020867M|SI003096M
10207	0.015523	0.26089	3	173	photosystem II assembly	SI020828M|SI020836M|SI020867M
738	0.017927	0.29188	1	6	DNA catabolic process, exonucleolytic	SI010768M
6873	0.018517	0.29235	4	334	cellular ion homeostasis	SI023860M|SI018698M|SI020837M|SI018774M
42539	0.020884	0.30312	1	7	hypotonic salinity response	SI018774M
9635	0.020884	0.30312	1	7	response to herbicide	SI020824M
80143	0.023832	0.30312	1	8	regulation of amino acid export	SI008739M
32890	0.023832	0.30312	1	8	regulation of organic acid transport	SI008739M
51955	0.023832	0.30312	1	8	regulation of amino acid transport	SI008739M
51952	0.023832	0.30312	1	8	regulation of amine transport	SI008739M
43623	0.02448	0.30312	5	544	cellular protein complex assembly	SI020828M|SI020837M|SI020836M|SI020826M|SI020867M
16118	0.026771	0.30312	1	9	carotenoid catabolic process	SI029260M
16121	0.026771	0.30312	1	9	carotene catabolic process	SI029260M
16124	0.026771	0.30312	1	9	xanthophyll catabolic process	SI029260M
16110	0.026771	0.30312	1	9	tetraterpenoid catabolic process	SI029260M
43434	0.026771	0.30312	1	9	response to peptide hormone stimulus	SI037329M
60416	0.026771	0.30312	1	9	response to growth hormone stimulus	SI037329M
55082	0.027345	0.30312	4	377	cellular chemical homeostasis	SI023860M|SI018698M|SI020837M|SI018774M
6971	0.029702	0.31581	1	10	hypotonic response	SI018774M
48564	0.029702	0.31581	1	10	photosystem I assembly	SI020826M
19725	0.030869	0.3207	5	579	cellular homeostasis	SI023860M|SI011131M|SI018698M|SI020837M|SI018774M
34622	0.031962	0.3207	6	788	cellular macromolecular complex assembly	SI020828M|SI020837M|SI020748M|SI020836M|SI020826M|SI020867M
30007	0.032624	0.3207	1	11	cellular potassium ion homeostasis	SI018774M
46247	0.032624	0.3207	1	11	terpene catabolic process	SI029260M
16070	0.034767	0.33544	19	4084	RNA metabolic process	SI020860M|SI040117M|SI027411M|SI020859M|SI007662M|SI020867M|SI030741M|SI020881M|SI020828M|SI020837M|SI020823M|SI002294M|SI018550M|SI020834M|SI022676M|SI020836M|SI020889M|SI020827M|SI003096M
9769	0.035537	0.33663	1	12	photosynthesis, light harvesting in photosystem II	SI020853M
22607	0.03685	0.34283	8	1263	cellular component assembly	SI020828M|SI020837M|SI020748M|SI020836M|SI020826M|SI026700M|SI020867M|SI003096M
6878	0.038441	0.34736	1	13	cellular copper ion homeostasis	SI023860M
34621	0.04055	0.34736	6	835	cellular macromolecular complex subunit organization	SI020828M|SI020837M|SI020748M|SI020836M|SI020826M|SI020867M
48870	0.041336	0.34736	1	14	cell motility	SI023383M
51674	0.041336	0.34736	1	14	localization of cell	SI023383M
1539	0.041336	0.34736	1	14	ciliary or flagellar motility	SI023383M
6928	0.041336	0.34736	1	14	cellular component movement	SI023383M
55080	0.042069	0.3479	4	433	cation homeostasis	SI023860M|SI018698M|SI020837M|SI018774M
5513	0.044223	0.34977	1	15	detection of calcium ion	SI018774M
18026	0.044223	0.34977	1	15	peptidyl-lysine monomethylation	SI015622M
9636	0.044309	0.34977	2	111	response to toxin	SI037329M|SI020824M
6308	0.049972	0.36724	1	17	DNA catabolic process	SI010768M
15770	0.049972	0.36724	1	17	sucrose transport	SI026700M

## Sheet: Cluster IV
GO-ID	P-value	FDR	Number of GO-annotated genes in cluster	Number of Backgroup genes	Description	Genes in test set
51301	4.3715e-16	3.2349e-13	19	526	cell division	SI029602M|SI021313M|SI001443M|SI029028M|SI035296M|SI023564M|SI008220M|SI017040M|SI010841M|SI022076M|SI021720M|SI021011M|SI009212M|SI006235M|SI039624M|SI000286M|SI016259M|SI017833M|SI034320M
910	2.626e-13	7.5917e-11	13	249	cytokinesis	SI021313M|SI029028M|SI035296M|SI023564M|SI008220M|SI017040M|SI021720M|SI021011M|SI009212M|SI000286M|SI016259M|SI034320M|SI017833M
911	3.0777e-13	7.5917e-11	12	194	cytokinesis by cell plate formation	SI009212M|SI021011M|SI021313M|SI029028M|SI035296M|SI023564M|SI016259M|SI000286M|SI017833M|SI034320M|SI008220M|SI017040M
33205	5.9307e-13	1.0972e-10	12	205	cell cycle cytokinesis	SI009212M|SI021011M|SI021313M|SI029028M|SI035296M|SI023564M|SI016259M|SI000286M|SI017833M|SI034320M|SI008220M|SI017040M
6334	1.2443e-12	1.7409e-10	9	79	nucleosome assembly	SI014712M|SI023564M|SI008119M|SI023606M|SI011423M|SI023608M|SI037967M|SI037849M|SI007481M
6325	1.4116e-12	1.7409e-10	18	719	chromatin organization	SI029602M|SI021313M|SI029028M|SI014712M|SI023564M|SI023606M|SI011423M|SI034255M|SI037967M|SI037849M|SI007481M|SI017040M|SI009212M|SI008119M|SI000286M|SI016259M|SI017833M|SI023608M
34728	1.7596e-12	1.8602e-10	9	82	nucleosome organization	SI014712M|SI023564M|SI008119M|SI023606M|SI011423M|SI023608M|SI037967M|SI037849M|SI007481M
22402	2.2603e-12	2.0907e-10	17	636	cell cycle process	SI021313M|SI001443M|SI029028M|SI035296M|SI023564M|SI008220M|SI017040M|SI010841M|SI022076M|SI021720M|SI021011M|SI009212M|SI003062M|SI000286M|SI016259M|SI034320M|SI017833M
7049	2.8643e-12	2.3551e-10	20	980	cell cycle	SI029602M|SI021313M|SI001443M|SI029028M|SI035296M|SI023564M|SI008220M|SI017040M|SI010841M|SI022076M|SI021720M|SI021011M|SI009212M|SI003062M|SI006235M|SI039624M|SI000286M|SI016259M|SI017833M|SI034320M
31497	5.0989e-12	3.7732e-10	9	92	chromatin assembly	SI014712M|SI023564M|SI008119M|SI023606M|SI011423M|SI023608M|SI037967M|SI037849M|SI007481M
6323	1.2008e-11	8.078e-10	9	101	DNA packaging	SI014712M|SI023564M|SI008119M|SI023606M|SI011423M|SI023608M|SI037967M|SI037849M|SI007481M
65004	1.314e-11	8.1029e-10	9	102	protein-DNA complex assembly	SI014712M|SI023564M|SI008119M|SI023606M|SI011423M|SI023608M|SI037967M|SI037849M|SI007481M
71103	2.8713e-11	1.6345e-09	11	218	DNA conformation change	SI021313M|SI014712M|SI023564M|SI008119M|SI023606M|SI011423M|SI000286M|SI023608M|SI037967M|SI037849M|SI007481M
6333	1.7769e-10	9.3922e-09	9	136	chromatin assembly or disassembly	SI014712M|SI023564M|SI008119M|SI023606M|SI011423M|SI023608M|SI037967M|SI037849M|SI007481M
51276	2.0544e-10	1.0135e-08	18	975	chromosome organization	SI029602M|SI021313M|SI029028M|SI014712M|SI023564M|SI023606M|SI011423M|SI034255M|SI037967M|SI037849M|SI007481M|SI017040M|SI009212M|SI008119M|SI000286M|SI016259M|SI017833M|SI023608M
8283	4.7992e-10	2.2196e-08	9	152	cell proliferation	SI029602M|SI021720M|SI009212M|SI021313M|SI003062M|SI023564M|SI000286M|SI007481M|SI036232M
226	2.8564e-09	1.2434e-07	10	256	microtubule cytoskeleton organization	SI021720M|SI009212M|SI021011M|SI029028M|SI035296M|SI016259M|SI017833M|SI034320M|SI008220M|SI017040M
7017	3.371e-09	1.3859e-07	11	342	microtubule-based process	SI021720M|SI009212M|SI021011M|SI029028M|SI035296M|SI034055M|SI016259M|SI017833M|SI034320M|SI008220M|SI017040M
6996	9.813e-09	3.8219e-07	26	2648	organelle organization	SI029602M|SI011423M|SI008220M|SI037967M|SI007481M|SI010841M|SI022076M|SI009212M|SI008119M|SI000286M|SI034320M|SI017833M|SI023608M|SI001443M|SI021313M|SI029028M|SI014712M|SI035296M|SI023564M|SI023606M|SI034255M|SI037849M|SI017040M|SI021720M|SI021011M|SI016259M
51567	2.8441e-07	1.0523e-05	7	155	histone H3-K9 methylation	SI029602M|SI009212M|SI021313M|SI029028M|SI023564M|SI016259M|SI000286M
34622	3.0926e-07	1.0898e-05	13	788	cellular macromolecular complex assembly	SI029028M|SI014712M|SI023564M|SI023606M|SI011423M|SI037967M|SI007481M|SI037849M|SI021720M|SI003062M|SI026102M|SI008119M|SI023608M
48447	4.3764e-07	1.4081e-05	5	54	sepal morphogenesis	SI023564M|SI009399M|SI016259M|SI008220M|SI036232M
48453	4.3764e-07	1.4081e-05	5	54	sepal formation	SI023564M|SI009399M|SI016259M|SI008220M|SI036232M
44085	4.6789e-07	1.4427e-05	20	1981	cellular component biogenesis	SI029028M|SI014712M|SI029839M|SI023564M|SI023606M|SI011423M|SI009439M|SI037967M|SI037849M|SI007481M|SI002509M|SI021720M|SI021011M|SI003062M|SI008119M|SI026102M|SI000630M|SI034320M|SI023608M|SI039299M
6259	5.6854e-07	1.6038e-05	15	1131	DNA metabolic process	SI029602M|SI021313M|SI029028M|SI014712M|SI023564M|SI023606M|SI011423M|SI037849M|SI007481M|SI021011M|SI009212M|SI003062M|SI008119M|SI000286M|SI023608M
34621	5.9373e-07	1.6038e-05	13	835	cellular macromolecular complex subunit organization	SI029028M|SI014712M|SI023564M|SI023606M|SI011423M|SI037967M|SI007481M|SI037849M|SI021720M|SI003062M|SI026102M|SI008119M|SI023608M
48442	6.2852e-07	1.6038e-05	5	58	sepal development	SI023564M|SI009399M|SI016259M|SI008220M|SI036232M
48451	6.2852e-07	1.6038e-05	5	58	petal formation	SI023564M|SI009399M|SI016259M|SI008220M|SI036232M
48464	6.2852e-07	1.6038e-05	5	58	flower calyx development	SI023564M|SI009399M|SI016259M|SI008220M|SI036232M
16569	9.6377e-07	2.3773e-05	10	478	covalent chromatin modification	SI029602M|SI009212M|SI021313M|SI029028M|SI023564M|SI016259M|SI000286M|SI017833M|SI034255M|SI017040M
6270	1.3987e-06	3.2365e-05	5	68	DNA-dependent DNA replication initiation	SI029602M|SI021313M|SI029028M|SI023564M|SI000286M
16043	1.3996e-06	3.2365e-05	30	4347	cellular component organization	SI029602M|SI029839M|SI011423M|SI008220M|SI037967M|SI007481M|SI010841M|SI022076M|SI009212M|SI008119M|SI039624M|SI026102M|SI000286M|SI034320M|SI017833M|SI023608M|SI021313M|SI001443M|SI029028M|SI014712M|SI035296M|SI023564M|SI023606M|SI034255M|SI037849M|SI017040M|SI021720M|SI021011M|SI003062M|SI016259M
48446	1.5046e-06	3.374e-05	5	69	petal morphogenesis	SI023564M|SI009399M|SI016259M|SI008220M|SI036232M
7010	2.0486e-06	4.4586e-05	10	520	cytoskeleton organization	SI021720M|SI009212M|SI021011M|SI029028M|SI035296M|SI016259M|SI017833M|SI034320M|SI008220M|SI017040M
22607	2.2336e-06	4.7224e-05	15	1263	cellular component assembly	SI029028M|SI014712M|SI029839M|SI023564M|SI023606M|SI011423M|SI037967M|SI037849M|SI007481M|SI021720M|SI003062M|SI026102M|SI008119M|SI034320M|SI023608M
16570	2.694e-06	5.5377e-05	9	417	histone modification	SI029602M|SI009212M|SI021313M|SI029028M|SI023564M|SI016259M|SI000286M|SI017833M|SI017040M
51052	2.7945e-06	5.5891e-05	7	218	regulation of DNA metabolic process	SI029602M|SI021313M|SI029028M|SI023564M|SI000286M|SI034255M|SI037967M
40029	3.2093e-06	6.2496e-05	10	547	regulation of gene expression, epigenetic	SI029602M|SI009212M|SI021313M|SI029028M|SI023564M|SI016259M|SI000286M|SI023608M|SI034255M|SI037967M
65003	5.2958e-06	0.00010049	13	1019	macromolecular complex assembly	SI029028M|SI014712M|SI023564M|SI023606M|SI011423M|SI037967M|SI007481M|SI037849M|SI021720M|SI003062M|SI026102M|SI008119M|SI023608M
48441	5.6178e-06	0.00010139	5	90	petal development	SI023564M|SI009399M|SI016259M|SI008220M|SI036232M
48465	5.6178e-06	0.00010139	5	90	corolla development	SI023564M|SI009399M|SI016259M|SI008220M|SI036232M
34968	6.0179e-06	0.00010603	7	245	histone lysine methylation	SI029602M|SI009212M|SI021313M|SI029028M|SI023564M|SI016259M|SI000286M
6342	7.421e-06	0.00012771	7	253	chromatin silencing	SI029028M|SI023564M|SI016259M|SI000286M|SI023608M|SI034255M|SI037967M
16568	7.8756e-06	0.00013245	10	606	chromatin modification	SI029602M|SI009212M|SI021313M|SI029028M|SI023564M|SI016259M|SI000286M|SI017833M|SI034255M|SI017040M
43933	8.6682e-06	0.00014254	13	1067	macromolecular complex subunit organization	SI029028M|SI014712M|SI023564M|SI023606M|SI011423M|SI037967M|SI007481M|SI037849M|SI021720M|SI003062M|SI026102M|SI008119M|SI023608M
45814	8.8623e-06	0.00014257	7	260	negative regulation of gene expression, epigenetic	SI029028M|SI023564M|SI016259M|SI000286M|SI023608M|SI034255M|SI037967M
280	1.3188e-05	0.00020765	6	183	nuclear division	SI022076M|SI021720M|SI001443M|SI029028M|SI000286M|SI010841M
16571	1.7544e-05	0.00027046	7	289	histone methylation	SI029602M|SI009212M|SI021313M|SI029028M|SI023564M|SI016259M|SI000286M
16042	2.0649e-05	0.00031183	9	538	lipid catabolic process	SI001968M|SI026282M|SI022418M|SI017542M|SI036339M|SI006691M|SI017576M|SI017558M|SI036083M
6275	3.1104e-05	0.00045063	5	128	regulation of DNA replication	SI029602M|SI021313M|SI029028M|SI023564M|SI000286M
6479	3.1666e-05	0.00045063	7	317	protein amino acid methylation	SI029602M|SI009212M|SI021313M|SI029028M|SI023564M|SI016259M|SI000286M
8213	3.1666e-05	0.00045063	7	317	protein amino acid alkylation	SI029602M|SI009212M|SI021313M|SI029028M|SI023564M|SI016259M|SI000286M
48285	4.1093e-05	0.00057376	6	224	organelle fission	SI022076M|SI021720M|SI001443M|SI029028M|SI000286M|SI010841M
16458	4.7039e-05	0.00064461	8	461	gene silencing	SI021313M|SI029028M|SI023564M|SI016259M|SI000286M|SI023608M|SI034255M|SI037967M
6260	4.8404e-05	0.00065125	7	339	DNA replication	SI029602M|SI009212M|SI021313M|SI003062M|SI029028M|SI023564M|SI000286M
6261	5.2376e-05	0.00069211	6	234	DNA-dependent DNA replication	SI029602M|SI021313M|SI003062M|SI029028M|SI023564M|SI000286M
7067	7.7392e-05	0.0010047	5	155	mitosis	SI022076M|SI021720M|SI001443M|SI029028M|SI010841M
87	7.9779e-05	0.0010179	5	156	M phase of mitotic cell cycle	SI022076M|SI021720M|SI001443M|SI029028M|SI010841M
279	8.9496e-05	0.0011225	7	374	M phase	SI022076M|SI021720M|SI001443M|SI029028M|SI023564M|SI034320M|SI010841M
51726	9.7186e-05	0.0011903	7	379	regulation of cell cycle	SI022076M|SI029602M|SI001443M|SI021313M|SI029028M|SI023564M|SI000286M
48449	9.8117e-05	0.0011903	5	163	floral organ formation	SI023564M|SI009399M|SI016259M|SI008220M|SI036232M
22403	0.00018284	0.0021823	7	420	cell cycle phase	SI022076M|SI021720M|SI001443M|SI029028M|SI023564M|SI034320M|SI010841M
48645	0.00020571	0.0023419	5	191	organ formation	SI023564M|SI009399M|SI016259M|SI008220M|SI036232M
6306	0.00020571	0.0023419	5	191	DNA methylation	SI029602M|SI009212M|SI021313M|SI029028M|SI000286M
6305	0.00020571	0.0023419	5	191	DNA alkylation	SI029602M|SI009212M|SI021313M|SI029028M|SI000286M
48563	0.00021588	0.0023843	5	193	post-embryonic organ morphogenesis	SI023564M|SI009399M|SI016259M|SI008220M|SI036232M
48444	0.00021588	0.0023843	5	193	floral organ morphogenesis	SI023564M|SI009399M|SI016259M|SI008220M|SI036232M
6304	0.00026043	0.0028341	5	201	DNA modification	SI029602M|SI009212M|SI021313M|SI029028M|SI000286M
42127	0.00044381	0.0047526	4	126	regulation of cell proliferation	SI021011M|SI029028M|SI017833M|SI017040M
16572	0.00044957	0.0047526	3	53	histone phosphorylation	SI029028M|SI017833M|SI017040M
9886	0.00047402	0.0049404	7	492	post-embryonic morphogenesis	SI026088M|SI009212M|SI023564M|SI009399M|SI016259M|SI008220M|SI036232M
16481	0.00064247	0.0064247	7	518	negative regulation of transcription	SI029028M|SI023564M|SI016259M|SI000286M|SI023608M|SI034255M|SI037967M
45892	0.00064247	0.0064247	7	518	negative regulation of transcription, DNA-dependent	SI029028M|SI023564M|SI016259M|SI000286M|SI023608M|SI034255M|SI037967M
51253	0.00064247	0.0064247	7	518	negative regulation of RNA metabolic process	SI029028M|SI023564M|SI016259M|SI000286M|SI023608M|SI034255M|SI037967M
6730	0.00073356	0.0072378	9	867	one-carbon metabolic process	SI029602M|SI009212M|SI021313M|SI029028M|SI014128M|SI026536M|SI023564M|SI016259M|SI000286M
9834	0.00081819	0.0079665	3	65	secondary cell wall biogenesis	SI029839M|SI009439M|SI002509M
45934	0.00084629	0.0080125	7	543	negative regulation of nucleobase, nucleoside, nucleotide and nucleic acid metabolic process	SI029028M|SI023564M|SI016259M|SI000286M|SI023608M|SI034255M|SI037967M
42546	0.00084637	0.0080125	6	393	cell wall biogenesis	SI021011M|SI029839M|SI000630M|SI009439M|SI039299M|SI002509M
43414	0.00085539	0.0080125	7	544	macromolecule methylation	SI029602M|SI009212M|SI021313M|SI029028M|SI023564M|SI016259M|SI000286M
51172	0.00089259	0.0082564	7	548	negative regulation of nitrogen compound metabolic process	SI029028M|SI023564M|SI016259M|SI000286M|SI023608M|SI034255M|SI037967M
6268	0.00090691	0.0082854	2	16	DNA unwinding involved in replication	SI021313M|SI000286M
10629	0.0010239	0.0092404	8	729	negative regulation of gene expression	SI021313M|SI029028M|SI023564M|SI016259M|SI000286M|SI023608M|SI034255M|SI037967M
48646	0.0010924	0.0097397	6	413	anatomical structure formation involved in morphogenesis	SI026088M|SI023564M|SI009399M|SI016259M|SI008220M|SI036232M
44030	0.0011521	0.01015	2	18	regulation of DNA methylation	SI034255M|SI037967M
10558	0.0011666	0.010156	7	574	negative regulation of macromolecule biosynthetic process	SI029028M|SI023564M|SI016259M|SI000286M|SI023608M|SI034255M|SI037967M
7169	0.0013	0.011186	5	287	transmembrane receptor protein tyrosine kinase signaling pathway	SI028954M|SI009212M|SI009399M|SI009439M|SI027926M
7167	0.001361	0.011576	5	290	enzyme linked receptor protein signaling pathway	SI028954M|SI009212M|SI009399M|SI009439M|SI027926M
31327	0.0014329	0.01205	7	595	negative regulation of cellular biosynthetic process	SI029028M|SI023564M|SI016259M|SI000286M|SI023608M|SI034255M|SI037967M
9890	0.0014606	0.012144	7	597	negative regulation of biosynthetic process	SI029028M|SI023564M|SI016259M|SI000286M|SI023608M|SI034255M|SI037967M
10383	0.0017719	0.014569	5	308	cell wall polysaccharide metabolic process	SI029839M|SI006235M|SI000630M|SI039299M|SI000314M
70882	0.0018451	0.014864	6	458	cellular cell wall organization or biogenesis	SI021011M|SI029839M|SI000630M|SI009439M|SI039299M|SI002509M
30243	0.0018479	0.014864	4	185	cellulose metabolic process	SI009212M|SI021011M|SI030063M|SI006235M
10605	0.0019574	0.015575	8	808	negative regulation of macromolecule metabolic process	SI021313M|SI029028M|SI023564M|SI016259M|SI000286M|SI023608M|SI034255M|SI037967M
45491	0.0020752	0.016337	4	191	xylan metabolic process	SI029839M|SI000630M|SI039299M|SI000314M
32259	0.0021123	0.016398	8	818	methylation	SI029602M|SI009212M|SI021313M|SI029028M|SI026536M|SI023564M|SI016259M|SI000286M
48569	0.0021283	0.016398	8	819	post-embryonic organ development	SI026088M|SI021720M|SI009212M|SI023564M|SI009399M|SI016259M|SI008220M|SI036232M
278	0.0021494	0.016398	5	322	mitotic cell cycle	SI022076M|SI021720M|SI001443M|SI029028M|SI010841M
45493	0.0022304	0.016842	2	25	xylan catabolic process	SI000630M|SI000314M
31324	0.0022984	0.01718	7	647	negative regulation of cellular metabolic process	SI029028M|SI023564M|SI016259M|SI000286M|SI023608M|SI034255M|SI037967M
6629	0.0026881	0.019892	15	2402	lipid metabolic process	SI017542M|SI022418M|SI006691M|SI009776M|SI036083M|SI017558M|SI026088M|SI001968M|SI026282M|SI006235M|SI036339M|SI018101M|SI017576M|SI035043M|SI001609M
9892	0.0028315	0.020746	8	858	negative regulation of metabolic process	SI021313M|SI029028M|SI023564M|SI016259M|SI000286M|SI023608M|SI034255M|SI037967M
71554	0.0030554	0.022163	10	1277	cell wall organization or biogenesis	SI021011M|SI030063M|SI029839M|SI006235M|SI037461M|SI000630M|SI009439M|SI039299M|SI000314M|SI002509M
48438	0.0030849	0.022163	6	508	floral whorl development	SI009212M|SI023564M|SI009399M|SI016259M|SI008220M|SI036232M
9832	0.0031255	0.022239	4	214	plant-type cell wall biogenesis	SI021011M|SI029839M|SI009439M|SI002509M
6346	0.0038836	0.02737	3	112	methylation-dependent chromatin silencing	SI023564M|SI016259M|SI034255M
71669	0.0050753	0.034782	6	563	plant-type cell wall organization or biogenesis	SI021011M|SI029839M|SI006235M|SI037461M|SI009439M|SI002509M
52547	0.0051046	0.034782	2	38	regulation of peptidase activity	SI028385M|SI027571M
10466	0.0051046	0.034782	2	38	negative regulation of peptidase activity	SI028385M|SI027571M
7166	0.0051234	0.034782	5	395	cell surface receptor linked signaling pathway	SI028954M|SI009212M|SI009399M|SI009439M|SI027926M
10583	0.0055121	0.035979	3	127	response to cyclopentenone	SI021011M|SI039624M|SI017040M
90241	0.0055913	0.035979	1	2	negative regulation of histone H4 acetylation	SI034255M
51574	0.0055913	0.035979	1	2	positive regulation of histone H3-K9 methylation	SI034255M
40023	0.0055913	0.035979	1	2	establishment of nucleus localization	SI026102M
51647	0.0055913	0.035979	1	2	nucleus localization	SI026102M
32197	0.0055913	0.035979	1	2	transposition, RNA-mediated	SI034255M
34637	0.0058886	0.037447	8	970	cellular carbohydrate biosynthetic process	SI009212M|SI021011M|SI029839M|SI017542M|SI000630M|SI034282M|SI036083M|SI039299M
44036	0.0059206	0.037447	5	409	cell wall macromolecule metabolic process	SI029839M|SI006235M|SI000630M|SI039299M|SI000314M
10410	0.0062946	0.039337	4	261	hemicellulose metabolic process	SI029839M|SI000630M|SI039299M|SI000314M
5976	0.0063258	0.039337	8	982	polysaccharide metabolic process	SI009212M|SI021011M|SI030063M|SI029839M|SI006235M|SI000630M|SI039299M|SI000314M
51346	0.0064977	0.040069	2	43	negative regulation of hydrolase activity	SI028385M|SI027571M
48437	0.006863	0.041972	6	600	floral organ development	SI009212M|SI023564M|SI009399M|SI016259M|SI008220M|SI036232M
14070	0.0070698	0.042882	3	139	response to organic cyclic substance	SI021011M|SI039624M|SI017040M
10413	0.0076411	0.045971	3	143	glucuronoxylan metabolic process	SI029839M|SI000630M|SI039299M
51258	0.0080435	0.048002	2	48	protein polymerization	SI021720M|SI029028M
51570	0.0083753	0.04842	1	3	regulation of histone H3-K9 methylation	SI034255M
90239	0.0083753	0.04842	1	3	regulation of histone H4 acetylation	SI034255M
16048	0.0083753	0.04842	1	3	detection of temperature stimulus	SI037967M
10226	0.0083753	0.04842	1	3	response to lithium ion	SI017576M
9887	0.009607	0.05511	6	645	organ morphogenesis	SI021011M|SI023564M|SI009399M|SI016259M|SI008220M|SI036232M
45859	0.0096828	0.055118	3	156	regulation of protein kinase activity	SI022076M|SI001443M|SI029028M
9909	0.0098194	0.055468	5	463	regulation of flower development	SI021313M|SI029028M|SI023564M|SI016259M|SI000286M
45492	0.010545	0.059114	3	161	xylan biosynthetic process	SI029839M|SI000630M|SI039299M
43549	0.010722	0.059429	3	162	regulation of kinase activity	SI022076M|SI001443M|SI029028M
44238	0.010761	0.059429	60	17330	primary metabolic process	SI029602M|SI030063M|SI029839M|SI010561M|SI008220M|SI007481M|SI036232M|SI026102M|SI018101M|SI000630M|SI000286M|SI026136M|SI017833M|SI023608M|SI000314M|SI039364M|SI037373M|SI021313M|SI016633M|SI023564M|SI034094M|SI009776M|SI034282M|SI034255M|SI017558M|SI021011M|SI026282M|SI002546M|SI009862M|SI026536M|SI010132M|SI016259M|SI009399M|SI011186M|SI028954M|SI011423M|SI027926M|SI001968M|SI009212M|SI034055M…
6344	0.011152	0.06048	1	4	maintenance of chromatin silencing	SI034255M
9413	0.011152	0.06048	1	4	response to flooding	SI034282M
51225	0.011197	0.06048	2	57	spindle assembly	SI029028M|SI034320M
79	0.011576	0.062074	2	58	regulation of cyclin-dependent protein kinase activity	SI022076M|SI001443M
70592	0.011824	0.062758	3	168	cell wall polysaccharide biosynthetic process	SI029839M|SI000630M|SI039299M
16051	0.011873	0.062758	8	1097	carbohydrate biosynthetic process	SI009212M|SI021011M|SI029839M|SI017542M|SI000630M|SI034282M|SI036083M|SI039299M
51338	0.012013	0.063049	3	169	regulation of transferase activity	SI022076M|SI001443M|SI029028M
42325	0.01279	0.066651	3	173	regulation of phosphorylation	SI022076M|SI001443M|SI029028M
70589	0.012988	0.066745	3	174	cellular component macromolecule biosynthetic process	SI029839M|SI000630M|SI039299M
44038	0.012988	0.066745	3	174	cell wall macromolecule biosynthetic process	SI029839M|SI000630M|SI039299M
10389	0.013554	0.068442	2	63	regulation of G2/M transition of mitotic cell cycle	SI029028M|SI023564M
46741	0.01392	0.068442	1	5	spread of virus in host, tissue to tissue	SI039412M
46785	0.01392	0.068442	1	5	microtubule polymerization	SI021720M
31109	0.01392	0.068442	1	5	microtubule polymerization or depolymerization	SI021720M
33345	0.01392	0.068442	1	5	asparagine catabolic process via L-aspartate	SI010561M
9652	0.01392	0.068442	1	5	thigmotropism	SI010841M
7051	0.013966	0.068442	2	64	spindle organization	SI029028M|SI034320M
9056	0.016388	0.079782	20	4350	catabolic process	SI037373M|SI030063M|SI021313M|SI010561M|SI017542M|SI022418M|SI006691M|SI017558M|SI036083M|SI001968M|SI003062M|SI026282M|SI034055M|SI036339M|SI000630M|SI000286M|SI009908M|SI026136M|SI017576M|SI000314M
6530	0.016681	0.080157	1	6	asparagine catabolic process	SI010561M
32196	0.016681	0.080157	1	6	transposition	SI034255M
7018	0.019801	0.094532	2	77	microtubule-based movement	SI034055M|SI016259M
42023	0.020775	0.098546	2	79	DNA endoreduplication	SI003062M|SI029028M
60236	0.02218	0.10388	1	8	regulation of mitotic spindle organization	SI029028M
90224	0.02218	0.10388	1	8	regulation of spindle organization	SI029028M
33692	0.024261	0.11291	5	584	cellular polysaccharide biosynthetic process	SI009212M|SI021011M|SI029839M|SI000630M|SI039299M
10332	0.024865	0.11313	2	87	response to gamma radiation	SI022076M|SI001443M
51322	0.024918	0.11313	1	9	anaphase	SI021720M
31222	0.024918	0.11313	1	9	arabinan catabolic process	SI000314M
31221	0.024918	0.11313	1	9	arabinan metabolic process	SI000314M
16032	0.025935	0.11702	2	89	viral reproduction	SI039412M|SI010841M
35067	0.027649	0.12325	1	10	negative regulation of histone acetylation	SI034255M
31057	0.027649	0.12325	1	10	negative regulation of histone modification	SI034255M
32270	0.02869	0.12713	2	94	positive regulation of cellular protein metabolic process	SI034094M|SI034255M
32392	0.029254	0.12809	2	95	DNA geometric change	SI021313M|SI000286M
32508	0.029254	0.12809	2	95	DNA duplex unwinding	SI021313M|SI000286M
6114	0.030372	0.1316	1	11	glycerol biosynthetic process	SI036083M
8152	0.03041	0.1316	68	21052	metabolic process	SI029602M|SI030063M|SI029839M|SI010561M|SI029411M|SI008220M|SI007481M|SI036232M|SI022076M|SI026102M|SI018101M|SI000630M|SI000286M|SI026136M|SI017833M|SI023608M|SI000314M|SI039364M|SI027571M|SI037373M|SI021313M|SI016633M|SI023564M|SI034094M|SI034282M|SI009776M|SI017558M|SI034255M|SI021011M|SI026282M|SI002546M|SI026536M|SI009862M|SI010132M|SI009399M|SI016259M|SI011186M|SI028954M|SI006138M|SI011423M…
48523	0.031713	0.13644	7	1078	negative regulation of cellular process	SI029028M|SI023564M|SI016259M|SI000286M|SI023608M|SI034255M|SI037967M
9908	0.032124	0.13741	7	1081	flower development	SI009212M|SI023564M|SI009399M|SI016259M|SI008220M|SI037967M|SI036232M
51247	0.032733	0.13916	2	101	positive regulation of protein metabolic process	SI034094M|SI034255M
19401	0.033087	0.13916	1	12	alditol biosynthetic process	SI036083M
50790	0.033098	0.13916	5	635	regulation of catalytic activity	SI028385M|SI022076M|SI001443M|SI029028M|SI027571M
272	0.034323	0.14241	3	253	polysaccharide catabolic process	SI030063M|SI000630M|SI000314M
50793	0.034517	0.14241	7	1098	regulation of developmental process	SI009212M|SI021313M|SI003062M|SI029028M|SI023564M|SI016259M|SI000286M
48580	0.035435	0.14241	5	647	regulation of post-embryonic development	SI021313M|SI029028M|SI023564M|SI016259M|SI000286M
44000	0.035795	0.14241	1	13	movement in host	SI039412M
46739	0.035795	0.14241	1	13	spread of virus in host	SI039412M
6516	0.035795	0.14241	1	13	glycoprotein catabolic process	SI010561M
32456	0.035795	0.14241	1	13	endocytic recycling	SI037450M
52126	0.035795	0.14241	1	13	movement in host environment	SI039412M
52192	0.035795	0.14241	1	13	movement in environment of other organism involved in symbiotic interaction	SI039412M
51814	0.035795	0.14241	1	13	movement in other organism involved in symbiotic interaction	SI039412M
51239	0.036028	0.14257	6	873	regulation of multicellular organismal process	SI009212M|SI021313M|SI029028M|SI023564M|SI016259M|SI000286M
271	0.036236	0.14263	5	651	polysaccharide biosynthetic process	SI009212M|SI021011M|SI029839M|SI000630M|SI039299M
10382	0.036753	0.1439	3	260	cellular cell wall macromolecule metabolic process	SI029839M|SI000630M|SI039299M
31048	0.036986	0.14405	2	108	chromatin silencing by small RNA	SI023564M|SI016259M
51552	0.038495	0.14609	1	14	flavone metabolic process	SI026536M
51553	0.038495	0.14609	1	14	flavone biosynthetic process	SI026536M
51554	0.038495	0.14609	1	14	flavonol metabolic process	SI026536M
51555	0.038495	0.14609	1	14	flavonol biosynthetic process	SI026536M
51307	0.038495	0.14609	1	14	meiotic chromosome separation	SI023564M
10212	0.039506	0.14916	2	112	response to ionizing radiation	SI022076M|SI001443M
35065	0.041188	0.15316	1	15	regulation of histone acetylation	SI034255M
31062	0.041188	0.15316	1	15	positive regulation of histone methylation	SI034255M
10555	0.041188	0.15316	1	15	response to mannitol stimulus	SI034282M
51304	0.043874	0.16073	1	16	chromosome separation	SI023564M
387	0.043874	0.16073	1	16	spliceosomal snRNP assembly	SI026102M
31400	0.043874	0.16073	1	16	negative regulation of protein modification process	SI034255M
9064	0.045407	0.16477	2	121	glutamine family amino acid metabolic process	SI010561M|SI009908M
71514	0.046552	0.16477	1	17	genetic imprinting	SI034255M
6528	0.046552	0.16477	1	17	asparagine metabolic process	SI010561M
6349	0.046552	0.16477	1	17	regulation of gene expression by genetic imprinting	SI034255M
10215	0.046552	0.16477	1	17	cellulose microfibril organization	SI029839M
31060	0.046552	0.16477	1	17	regulation of histone methylation	SI034255M
6113	0.046552	0.16477	1	17	fermentation	SI036083M
30244	0.04676	0.16477	2	123	cellulose biosynthetic process	SI009212M|SI021011M
19953	0.048542	0.17024	3	291	sexual reproduction	SI017542M|SI023564M|SI036339M
65009	0.048876	0.17061	5	708	regulation of molecular function	SI028385M|SI022076M|SI001443M|SI029028M|SI027571M

## Sheet: Cluster V
GO-ID	P-value	FDR	Number of GO-annotated genes in cluster	Number of Backgroup genes	Description	Genes in test set
6270	3.0335e-07	0.00087546	21	68	DNA-dependent DNA replication initiation	SI010190M|SI021273M|SI028765M|SI021342M|SI034323M|SI009255M|SI025993M|SI021224M|SI016456M|SI013185M|SI034699M|SI005167M|SI000763M|SI033989M|SI010050M|SI007207M|SI000101M|SI000033M|SI013284M|SI000318M|SI021266M
44085	1.0995e-06	0.0011788	240	1981	cellular component biogenesis	SI003291M|SI009617M|SI012503M|SI040187M|SI029866M|SI003147M|SI006671M|SI014604M|SI037784M|SI005167M|SI002795M|SI035740M|SI036890M|SI023519M|SI009343M|SI023556M|SI002931M|SI002589M|SI016737M|SI000533M|SI011019M|SI013835M|SI018321M|SI009394M|SI012345M|SI024224M|SI039927M|SI005538M|SI028762M|SI028860M|SI018102M|SI002375M|SI039652M|SI021497M|SI023012M|SI007567M|SI002942M|SI035453M|SI010522M|SI023355M…
381	1.4667e-06	0.0011788	7	9	regulation of alternative nuclear mRNA splicing, via spliceosome	SI000863M|SI035433M|SI018018M|SI037569M|SI020670M|SI023278M|SI013868M
8283	1.6339e-06	0.0011788	33	152	cell proliferation	SI028691M|SI010190M|SI018174M|SI000202M|SI009617M|SI027024M|SI021342M|SI009255M|SI021224M|SI010958M|SI017263M|SI005167M|SI000763M|SI010050M|SI033989M|SI000033M|SI000834M|SI013284M|SI000318M|SI034267M|SI013251M|SI016120M|SI000533M|SI028765M|SI023367M|SI025993M|SI016456M|SI037391M|SI013185M|SI034699M|SI013593M|SI036204M|SI000101M
6275	2.7773e-06	0.0015746	29	128	regulation of DNA replication	SI010190M|SI013228M|SI035768M|SI009617M|SI034323M|SI009255M|SI005167M|SI007207M|SI010050M|SI033989M|SI000763M|SI000033M|SI013284M|SI000318M|SI034128M|SI016195M|SI024732M|SI028787M|SI028765M|SI000533M|SI040636M|SI009394M|SI025993M|SI016456M|SI013185M|SI034699M|SI000101M|SI021028M|SI021266M
6996	3.2735e-06	0.0015746	305	2648	organelle organization	SI010463M|SI028691M|SI005737M|SI003291M|SI034973M|SI022118M|SI021278M|SI009617M|SI012503M|SI040187M|SI029866M|SI002110M|SI002441M|SI014434M|SI037784M|SI040230M|SI005167M|SI009309M|SI002795M|SI036890M|SI023519M|SI029712M|SI036200M|SI003402M|SI013251M|SI038985M|SI035055M|SI000533M|SI011019M|SI013835M|SI018321M|SI016097M|SI009394M|SI006844M|SI003146M|SI037391M|SI024224M|SI014449M|SI002556M|SI005610M…
6412	1.0564e-05	0.0043553	123	930	translation	SI000863M|SI005737M|SI037685M|SI036652M|SI035228M|SI012503M|SI036829M|SI007806M|SI000877M|SI010892M|SI014288M|SI006600M|SI007446M|SI023556M|SI004538M|SI002931M|SI023909M|SI031165M|SI011019M|SI018321M|SI018593M|SI000298M|SI002794M|SI028895M|SI033272M|SI018102M|SI003085M|SI010220M|SI023001M|SI011158M|SI006195M|SI038104M|SI038159M|SI029847M|SI035433M|SI031638M|SI006143M|SI037843M|SI005611M|SI036474M…
6325	1.5003e-05	0.0048914	99	719	chromatin organization	SI010463M|SI028691M|SI005737M|SI003291M|SI013228M|SI009617M|SI009255M|SI002441M|SI032662M|SI017263M|SI009309M|SI005167M|SI023519M|SI029712M|SI016195M|SI013251M|SI009323M|SI030468M|SI000533M|SI009394M|SI016456M|SI037391M|SI024224M|SI026640M|SI034000M|SI005610M|SI033890M|SI002375M|SI013438M|SI010220M|SI036056M|SI000202M|SI014177M|SI002467M|SI000033M|SI035742M|SI019787M|SI013650M|SI018284M|SI000320M…
32787	1.5619e-05	0.0048914	189	1560	monocarboxylic acid metabolic process	SI002588M|SI017620M|SI035121M|SI001690M|SI028688M|SI017051M|SI037685M|SI011848M|SI006927M|SI019802M|SI002110M|SI030629M|SI021398M|SI010211M|SI026222M|SI022380M|SI006279M|SI036200M|SI016996M|SI026262M|SI021707M|SI035360M|SI035664M|SI000976M|SI013427M|SI017435M|SI029093M|SI016771M|SI001713M|SI006269M|SI034729M|SI002244M|SI011135M|SI039927M|SI026198M|SI022616M|SI014449M|SI014571M|SI013616M|SI006403M…
44281	1.6949e-05	0.0048914	579	5510	small molecule metabolic process	SI002588M|SI035121M|SI001130M|SI006863M|SI034835M|SI028688M|SI034973M|SI002815M|SI035116M|SI035016M|SI002110M|SI017876M|SI036659M|SI021398M|SI009309M|SI003517M|SI036890M|SI006279M|SI036200M|SI011019M|SI021707M|SI009394M|SI029093M|SI035412M|SI037391M|SI006269M|SI026198M|SI014449M|SI010442M|SI018163M|SI033913M|SI002648M|SI024653M|SI034904M|SI020251M|SI036298M|SI019020M|SI002759M|SI013961M|SI002942M…
51567	1.9195e-05	0.005036	31	155	histone H3-K9 methylation	SI028691M|SI010190M|SI033890M|SI013228M|SI009617M|SI021342M|SI009255M|SI002441M|SI009309M|SI010050M|SI033989M|SI000763M|SI000033M|SI013284M|SI000318M|SI034128M|SI016195M|SI013251M|SI005930M|SI028765M|SI000533M|SI000320M|SI009394M|SI025993M|SI016456M|SI037391M|SI013185M|SI034699M|SI034000M|SI000101M|SI021249M
6839	3.6502e-05	0.0077627	35	190	mitochondrial transport	SI007398M|SI034973M|SI036457M|SI022345M|SI002533M|SI002135M|SI002281M|SI036596M|SI032662M|SI002217M|SI011167M|SI039140M|SI038227M|SI014157M|SI017878M|SI011381M|SI003402M|SI038985M|SI022640M|SI016676M|SI037451M|SI013046M|SI002376M|SI036537M|SI006844M|SI001037M|SI002244M|SI022616M|SI002556M|SI023676M|SI003050M|SI001510M|SI001967M|SI023436M|SI002581M
7017	3.6913e-05	0.0077627	54	342	microtubule-based process	SI034009M|SI020683M|SI028782M|SI000374M|SI034012M|SI040187M|SI000218M|SI001046M|SI018481M|SI000834M|SI034128M|SI033948M|SI003218M|SI000533M|SI016097M|SI030854M|SI020941M|SI009394M|SI037391M|SI034000M|SI021262M|SI028762M|SI029453M|SI021140M|SI010025M|SI002254M|SI013996M|SI028764M|SI034713M|SI039127M|SI000202M|SI026129M|SI033989M|SI009277M|SI000060M|SI021087M|SI009216M|SI021099M|SI013624M|SI016120M…
7018	3.9868e-05	0.0077627	19	77	microtubule-based movement	SI021099M|SI020683M|SI016120M|SI000374M|SI000202M|SI026129M|SI034012M|SI009394M|SI020941M|SI010889M|SI013185M|SI033989M|SI009277M|SI034000M|SI021249M|SI021262M|SI021087M|SI009216M|SI033948M
9832	4.0347e-05	0.0077627	38	214	plant-type cell wall biogenesis	SI034009M|SI028764M|SI039652M|SI040187M|SI014364M|SI006224M|SI029866M|SI003188M|SI034020M|SI034479M|SI006487M|SI000221M|SI028761M|SI014215M|SI005742M|SI004062M|SI034817M|SI029594M|SI006240M|SI021050M|SI000179M|SI000561M|SI000173M|SI022408M|SI001859M|SI012345M|SI021990M|SI013204M|SI015973M|SI006758M|SI028770M|SI016945M|SI035254M|SI028762M|SI028860M|SI001623M|SI013886M|SI021461M
42254	4.598e-05	0.0082937	74	516	ribosome biogenesis	SI023690M|SI010604M|SI038573M|SI037640M|SI010261M|SI029683M|SI037685M|SI032046M|SI017799M|SI010467M|SI012503M|SI006996M|SI011241M|SI021308M|SI002795M|SI037803M|SI014288M|SI003223M|SI023556M|SI002931M|SI023909M|SI031110M|SI022640M|SI016737M|SI011019M|SI016808M|SI013835M|SI018321M|SI004348M|SI018593M|SI017435M|SI036595M|SI018832M|SI017960M|SI018102M|SI018292M|SI017999M|SI002168M|SI018544M|SI003085M…
48024	5.0453e-05	0.0085652	7	13	regulation of nuclear mRNA splicing, via spliceosome	SI000863M|SI035433M|SI018018M|SI037569M|SI020670M|SI023278M|SI013868M
22613	7.5586e-05	0.011562	83	604	ribonucleoprotein complex biogenesis	SI036656M|SI023690M|SI010604M|SI038573M|SI036950M|SI037640M|SI010261M|SI029683M|SI037685M|SI032046M|SI017799M|SI010467M|SI012503M|SI010514M|SI010114M|SI006996M|SI011241M|SI021308M|SI002795M|SI037803M|SI014288M|SI003223M|SI023556M|SI000213M|SI002931M|SI023909M|SI031110M|SI022640M|SI016737M|SI011019M|SI016808M|SI013835M|SI018321M|SI004348M|SI018593M|SI017435M|SI036595M|SI018832M|SI017960M|SI018292M…
6323	7.9505e-05	0.011562	22	101	DNA packaging	SI003218M|SI004627M|SI014584M|SI014583M|SI003291M|SI002375M|SI018174M|SI003454M|SI012541M|SI018284M|SI000320M|SI002467M|SI024817M|SI024224M|SI037975M|SI005167M|SI013593M|SI023745M|SI000101M|SI023519M|SI038166M|SI019787M
6732	8.0124e-05	0.011562	98	741	coenzyme metabolic process	SI017620M|SI006863M|SI022118M|SI034973M|SI002815M|SI023188M|SI002110M|SI019802M|SI036659M|SI026222M|SI009394M|SI016771M|SI001713M|SI010046M|SI039927M|SI013616M|SI010442M|SI010991M|SI030840M|SI031409M|SI010312M|SI029585M|SI010858M|SI038742M|SI030730M|SI040658M|SI001034M|SI026456M|SI022373M|SI017571M|SI006240M|SI021820M|SI029594M|SI005992M|SI026893M|SI036364M|SI001597M|SI020701M|SI014189M|SI026415M…
34622	8.4619e-05	0.011629	103	788	cellular macromolecular complex assembly	SI003291M|SI021751M|SI033178M|SI009617M|SI017799M|SI012503M|SI009937M|SI003147M|SI006671M|SI037784M|SI005167M|SI036890M|SI023519M|SI000213M|SI000533M|SI011019M|SI013835M|SI018321M|SI037102M|SI018593M|SI009394M|SI016771M|SI002244M|SI024224M|SI039927M|SI022616M|SI021028M|SI018102M|SI010312M|SI031409M|SI002375M|SI021497M|SI010220M|SI023012M|SI007567M|SI035453M|SI010522M|SI002467M|SI014548M|SI023355M…
16571	0.00011002	0.014433	46	289	histone methylation	SI028691M|SI010190M|SI019056M|SI033890M|SI013228M|SI010220M|SI001134M|SI036056M|SI030851M|SI009617M|SI021342M|SI009255M|SI002533M|SI002441M|SI032662M|SI017263M|SI009309M|SI000763M|SI010050M|SI033989M|SI000033M|SI013284M|SI000318M|SI034128M|SI016195M|SI013251M|SI005930M|SI000533M|SI028765M|SI030850M|SI000320M|SI009394M|SI028661M|SI025993M|SI037391M|SI016456M|SI002178M|SI013185M|SI034699M|SI026640M…
9833	0.00016526	0.019943	6	11	primary cell wall biogenesis	SI005742M|SI034009M|SI028764M|SI021050M|SI028770M|SI028762M
31497	0.00016944	0.019943	20	92	chromatin assembly	SI003218M|SI004627M|SI014584M|SI014583M|SI003291M|SI002375M|SI018174M|SI003454M|SI012541M|SI018284M|SI000320M|SI002467M|SI024224M|SI037975M|SI005167M|SI013593M|SI023745M|SI023519M|SI038166M|SI019787M
34968	0.00017276	0.019943	40	245	histone lysine methylation	SI028691M|SI010190M|SI019056M|SI033890M|SI013228M|SI010220M|SI009617M|SI021342M|SI009255M|SI002533M|SI002441M|SI032662M|SI009309M|SI000763M|SI010050M|SI033989M|SI000033M|SI013284M|SI000318M|SI034128M|SI016195M|SI013251M|SI005930M|SI000533M|SI028765M|SI030850M|SI000320M|SI009394M|SI028661M|SI025993M|SI037391M|SI016456M|SI013185M|SI034699M|SI026640M|SI034000M|SI000101M|SI021249M|SI029190M|SI022021M
6333	0.00018742	0.020212	26	136	chromatin assembly or disassembly	SI004627M|SI014583M|SI028691M|SI002375M|SI033890M|SI003291M|SI036052M|SI018174M|SI012541M|SI002467M|SI005167M|SI023519M|SI019787M|SI014584M|SI017803M|SI003218M|SI003454M|SI018284M|SI000320M|SI001783M|SI024224M|SI037975M|SI023745M|SI013593M|SI014439M|SI038166M
6334	0.0001891	0.020212	18	79	nucleosome assembly	SI003218M|SI004627M|SI014584M|SI014583M|SI003291M|SI002375M|SI018174M|SI003454M|SI012541M|SI018284M|SI002467M|SI037975M|SI005167M|SI013593M|SI023745M|SI023519M|SI038166M|SI019787M
43484	0.00020761	0.021399	9	25	regulation of RNA splicing	SI000863M|SI035433M|SI036557M|SI018018M|SI037569M|SI020670M|SI021708M|SI023278M|SI013868M
7049	0.00024223	0.023061	121	980	cell cycle	SI028691M|SI021751M|SI035768M|SI009617M|SI036861M|SI022911M|SI022105M|SI002441M|SI005167M|SI040230M|SI029712M|SI009455M|SI006274M|SI037625M|SI000533M|SI017105M|SI016097M|SI020941M|SI009394M|SI007212M|SI016456M|SI037391M|SI001486M|SI002711M|SI016063M|SI014449M|SI034000M|SI013616M|SI021028M|SI040800M|SI013996M|SI033890M|SI010220M|SI031150M|SI039127M|SI000202M|SI016432M|SI029585M|SI005694M|SI035514M…
44283	0.00025064	0.023061	281	2561	small molecule biosynthetic process	SI035121M|SI001690M|SI034835M|SI028688M|SI022118M|SI007108M|SI006556M|SI040187M|SI035116M|SI002110M|SI030629M|SI006671M|SI021398M|SI003517M|SI036890M|SI026222M|SI006279M|SI036200M|SI022380M|SI026262M|SI014900M|SI021707M|SI002504M|SI013427M|SI029093M|SI016343M|SI010609M|SI035412M|SI001713M|SI003146M|SI006269M|SI011135M|SI026198M|SI016063M|SI014449M|SI032142M|SI034904M|SI017037M|SI035869M|SI020251M…
6081	0.00025436	0.023061	51	342	cellular aldehyde metabolic process	SI030780M|SI010551M|SI037685M|SI034344M|SI022178M|SI036182M|SI010467M|SI006927M|SI019802M|SI018700M|SI010211M|SI010630M|SI023514M|SI016771M|SI016224M|SI001713M|SI034729M|SI039927M|SI014571M|SI036144M|SI018102M|SI018292M|SI002648M|SI017999M|SI037853M|SI010312M|SI002140M|SI022784M|SI013192M|SI017691M|SI016640M|SI011158M|SI017466M|SI038742M|SI030730M|SI010164M|SI002726M|SI017878M|SI002444M|SI022373M…
65004	0.00026306	0.023061	21	102	protein-DNA complex assembly	SI003218M|SI004627M|SI014584M|SI014583M|SI003291M|SI002375M|SI018174M|SI009617M|SI003454M|SI012541M|SI018284M|SI010522M|SI002467M|SI024224M|SI037975M|SI005167M|SI013593M|SI023745M|SI023519M|SI038166M|SI019787M
50684	0.00026369	0.023061	7	16	regulation of mRNA processing	SI000863M|SI035433M|SI018018M|SI037569M|SI020670M|SI023278M|SI013868M
51052	0.000283	0.023914	36	218	regulation of DNA metabolic process	SI010190M|SI007033M|SI013228M|SI035768M|SI009617M|SI034323M|SI013908M|SI009255M|SI037210M|SI026040M|SI005167M|SI040230M|SI000763M|SI010050M|SI033989M|SI007207M|SI000033M|SI013284M|SI000318M|SI034128M|SI016195M|SI024732M|SI028787M|SI000533M|SI028765M|SI034724M|SI013573M|SI040636M|SI009394M|SI025993M|SI016456M|SI013185M|SI034699M|SI000101M|SI021028M|SI021266M
51726	0.00030129	0.023914	55	379	regulation of cell cycle	SI010190M|SI007915M|SI013228M|SI035768M|SI025633M|SI009617M|SI011027M|SI009255M|SI005167M|SI010050M|SI000763M|SI013284M|SI018346M|SI000318M|SI034128M|SI009455M|SI016195M|SI028787M|SI004538M|SI030468M|SI000533M|SI037625M|SI009394M|SI009480M|SI007212M|SI016456M|SI034699M|SI035743M|SI014449M|SI021028M|SI021266M|SI036267M|SI031150M|SI035097M|SI016644M|SI034323M|SI017383M|SI007207M|SI033989M|SI000033M…
34728	0.00030967	0.023914	18	82	nucleosome organization	SI003218M|SI004627M|SI014584M|SI014583M|SI003291M|SI002375M|SI018174M|SI003454M|SI012541M|SI018284M|SI002467M|SI037975M|SI005167M|SI013593M|SI023745M|SI023519M|SI038166M|SI019787M
34621	0.00031429	0.023914	105	835	cellular macromolecular complex subunit organization	SI003291M|SI021751M|SI033178M|SI009617M|SI017799M|SI012503M|SI009937M|SI003147M|SI006671M|SI037784M|SI005167M|SI036890M|SI023519M|SI000213M|SI000533M|SI011019M|SI013835M|SI018321M|SI037102M|SI018593M|SI009394M|SI016771M|SI002244M|SI024224M|SI039927M|SI022616M|SI021028M|SI018102M|SI010312M|SI031409M|SI002375M|SI021497M|SI010220M|SI023012M|SI007567M|SI035453M|SI010522M|SI002467M|SI014548M|SI023355M…
70585	0.00032316	0.023914	25	133	protein localization in mitochondrion	SI003402M|SI038985M|SI007398M|SI022640M|SI034973M|SI036457M|SI016676M|SI022345M|SI037451M|SI002533M|SI013046M|SI002281M|SI006844M|SI002244M|SI001037M|SI032662M|SI011167M|SI023676M|SI002556M|SI038227M|SI014157M|SI001967M|SI017878M|SI011381M|SI023436M
6626	0.00032316	0.023914	25	133	protein targeting to mitochondrion	SI003402M|SI038985M|SI007398M|SI022640M|SI034973M|SI036457M|SI016676M|SI022345M|SI037451M|SI002533M|SI013046M|SI002281M|SI006844M|SI002244M|SI001037M|SI032662M|SI011167M|SI023676M|SI002556M|SI038227M|SI014157M|SI001967M|SI017878M|SI011381M|SI023436M
51186	0.00048168	0.034174	127	1055	cofactor metabolic process	SI017620M|SI006863M|SI001690M|SI034973M|SI022118M|SI037685M|SI002910M|SI002815M|SI022987M|SI019802M|SI002110M|SI023188M|SI036659M|SI010211M|SI026222M|SI016996M|SI026262M|SI035664M|SI009394M|SI016771M|SI001713M|SI010046M|SI039927M|SI013616M|SI014571M|SI006403M|SI010442M|SI021598M|SI010991M|SI030840M|SI018102M|SI031409M|SI010312M|SI017037M|SI029585M|SI010858M|SI030730M|SI038742M|SI040658M|SI034590M…
42180	0.0004855	0.034174	286	2639	cellular ketone metabolic process	SI002588M|SI017620M|SI035121M|SI001690M|SI034835M|SI028688M|SI022118M|SI006556M|SI040187M|SI035016M|SI002110M|SI030629M|SI006671M|SI021398M|SI010211M|SI026222M|SI022380M|SI006279M|SI036200M|SI026262M|SI021707M|SI013427M|SI029093M|SI035412M|SI001713M|SI006269M|SI011135M|SI039927M|SI026198M|SI014449M|SI014571M|SI006403M|SI010442M|SI018163M|SI018102M|SI002648M|SI024653M|SI034904M|SI035869M|SI017037M…
32259	0.0005095	0.03501	102	818	methylation	SI028691M|SI013228M|SI039959M|SI009617M|SI017799M|SI009255M|SI002441M|SI017876M|SI032662M|SI017263M|SI009309M|SI005167M|SI014288M|SI026222M|SI016195M|SI013251M|SI017429M|SI000533M|SI011019M|SI014900M|SI009394M|SI026526M|SI016456M|SI037391M|SI005013M|SI024224M|SI026640M|SI034000M|SI014402M|SI033890M|SI013438M|SI010220M|SI036056M|SI030328M|SI000033M|SI008775M|SI002170M|SI000320M|SI028661M|SI002178M…
6304	0.00055017	0.036925	33	201	DNA modification	SI028691M|SI010190M|SI033890M|SI013438M|SI009617M|SI021342M|SI009255M|SI005167M|SI000763M|SI010050M|SI033989M|SI000033M|SI013284M|SI016780M|SI007104M|SI000318M|SI001993M|SI028787M|SI013251M|SI005930M|SI028765M|SI000320M|SI025993M|SI016456M|SI037391M|SI005013M|SI013185M|SI034699M|SI024224M|SI028895M|SI034000M|SI000101M|SI021249M
16569	0.00056684	0.03718	65	478	covalent chromatin modification	SI010463M|SI028691M|SI010190M|SI005737M|SI019056M|SI013228M|SI001134M|SI030851M|SI009617M|SI021342M|SI009255M|SI002533M|SI010114M|SI002441M|SI032662M|SI017263M|SI009309M|SI000763M|SI010050M|SI013284M|SI000318M|SI020979M|SI034128M|SI021925M|SI016195M|SI013251M|SI009323M|SI000533M|SI030850M|SI009394M|SI016456M|SI037391M|SI034699M|SI026640M|SI023676M|SI034000M|SI033890M|SI013438M|SI010220M|SI036056M…
6631	0.00065826	0.042216	95	758	fatty acid metabolic process	SI030780M|SI002588M|SI003203M|SI010730M|SI035121M|SI011192M|SI013472M|SI039421M|SI028977M|SI011848M|SI004688M|SI021398M|SI001160M|SI016048M|SI002398M|SI035040M|SI006279M|SI037363M|SI034638M|SI021707M|SI009766M|SI035360M|SI000976M|SI013427M|SI016771M|SI017435M|SI016421M|SI001713M|SI037904M|SI002244M|SI034729M|SI011135M|SI026198M|SI022616M|SI002214M|SI013616M|SI006403M|SI011292M|SI035268M|SI009790M…
43436	0.00069547	0.042705	279	2583	oxoacid metabolic process	SI002588M|SI035121M|SI017620M|SI034835M|SI001690M|SI028688M|SI022118M|SI006556M|SI040187M|SI035016M|SI002110M|SI030629M|SI006671M|SI021398M|SI010211M|SI026222M|SI022380M|SI036200M|SI006279M|SI026262M|SI021707M|SI013427M|SI029093M|SI035412M|SI001713M|SI006269M|SI011135M|SI039927M|SI026198M|SI014449M|SI014571M|SI006403M|SI010442M|SI018163M|SI018102M|SI002648M|SI024653M|SI034904M|SI035869M|SI017037M…
19752	0.00069547	0.042705	279	2583	carboxylic acid metabolic process	SI002588M|SI035121M|SI017620M|SI034835M|SI001690M|SI028688M|SI022118M|SI006556M|SI040187M|SI035016M|SI002110M|SI030629M|SI006671M|SI021398M|SI010211M|SI026222M|SI022380M|SI036200M|SI006279M|SI026262M|SI021707M|SI013427M|SI029093M|SI035412M|SI001713M|SI006269M|SI011135M|SI039927M|SI026198M|SI014449M|SI014571M|SI006403M|SI010442M|SI018163M|SI018102M|SI002648M|SI024653M|SI034904M|SI035869M|SI017037M…
7010	0.00077106	0.045183	69	520	cytoskeleton organization	SI034009M|SI020683M|SI028782M|SI010270M|SI002391M|SI040187M|SI000218M|SI037784M|SI018481M|SI000834M|SI026994M|SI036815M|SI029712M|SI034128M|SI001016M|SI003218M|SI036200M|SI000533M|SI017523M|SI017038M|SI016097M|SI030854M|SI009394M|SI019880M|SI037391M|SI014449M|SI034000M|SI035254M|SI028762M|SI029453M|SI010025M|SI002254M|SI013996M|SI028764M|SI034713M|SI039127M|SI000202M|SI013908M|SI005694M|SI026509M…
6082	0.00078029	0.045183	279	2588	organic acid metabolic process	SI002588M|SI035121M|SI017620M|SI034835M|SI001690M|SI028688M|SI022118M|SI006556M|SI040187M|SI035016M|SI002110M|SI030629M|SI006671M|SI021398M|SI010211M|SI026222M|SI022380M|SI036200M|SI006279M|SI026262M|SI021707M|SI013427M|SI029093M|SI035412M|SI001713M|SI006269M|SI011135M|SI039927M|SI026198M|SI014449M|SI014571M|SI006403M|SI010442M|SI018163M|SI018102M|SI002648M|SI024653M|SI034904M|SI035869M|SI017037M…
33205	0.00078279	0.045183	33	205	cell cycle cytokinesis	SI010025M|SI028691M|SI002254M|SI033890M|SI039127M|SI000202M|SI005694M|SI028739M|SI018591M|SI000033M|SI000834M|SI000060M|SI009216M|SI000318M|SI034128M|SI005969M|SI016120M|SI028765M|SI000533M|SI025836M|SI000320M|SI020941M|SI009394M|SI035600M|SI025993M|SI016456M|SI037391M|SI026028M|SI013185M|SI034000M|SI000101M|SI021249M|SI001805M
6730	0.00080029	0.045287	106	867	one-carbon metabolic process	SI028691M|SI013228M|SI039959M|SI009617M|SI017799M|SI009255M|SI002441M|SI017876M|SI032662M|SI017263M|SI005167M|SI009309M|SI014288M|SI026222M|SI016195M|SI013251M|SI017429M|SI000533M|SI011019M|SI014900M|SI009394M|SI026526M|SI016456M|SI037391M|SI005013M|SI024224M|SI026640M|SI034000M|SI014402M|SI033890M|SI013438M|SI010220M|SI036056M|SI030328M|SI000033M|SI016780M|SI013650M|SI008775M|SI002170M|SI000320M…
6733	0.00083154	0.04578	43	290	oxidoreduction coenzyme metabolic process	SI017999M|SI030780M|SI022641M|SI010312M|SI031409M|SI022214M|SI022118M|SI036182M|SI022178M|SI012939M|SI010467M|SI019802M|SI031018M|SI030683M|SI006491M|SI030730M|SI038742M|SI002726M|SI026456M|SI022373M|SI017571M|SI029594M|SI019773M|SI021820M|SI029691M|SI017038M|SI005992M|SI023514M|SI035941M|SI026893M|SI021731M|SI006934M|SI013672M|SI001713M|SI020701M|SI002748M|SI039927M|SI015973M|SI036978M|SI036144M…
226	0.00084072	0.04578	39	256	microtubule cytoskeleton organization	SI010025M|SI034009M|SI020683M|SI028782M|SI002254M|SI013996M|SI028764M|SI034713M|SI039127M|SI000202M|SI040187M|SI000218M|SI018481M|SI000834M|SI000060M|SI034128M|SI003218M|SI013624M|SI017571M|SI005969M|SI034148M|SI000533M|SI028765M|SI034751M|SI000173M|SI016097M|SI030854M|SI025836M|SI016725M|SI000320M|SI009394M|SI034986M|SI014949M|SI037391M|SI013185M|SI034000M|SI021249M|SI028762M|SI029453M
51276	0.00088125	0.046065	117	975	chromosome organization	SI010463M|SI028691M|SI005737M|SI003291M|SI013228M|SI009617M|SI009255M|SI002441M|SI032662M|SI017263M|SI009309M|SI005167M|SI040230M|SI023519M|SI029712M|SI016195M|SI013251M|SI009323M|SI030468M|SI000533M|SI009394M|SI016456M|SI037391M|SI024224M|SI026640M|SI034000M|SI005610M|SI021028M|SI002375M|SI033890M|SI013438M|SI010220M|SI036056M|SI000202M|SI016432M|SI014177M|SI005694M|SI035514M|SI010522M|SI002467M…
8213	0.00089386	0.046065	46	317	protein amino acid alkylation	SI028691M|SI010190M|SI019056M|SI033890M|SI013228M|SI010220M|SI001134M|SI036056M|SI030851M|SI009617M|SI021342M|SI009255M|SI002533M|SI002441M|SI032662M|SI017263M|SI009309M|SI000763M|SI010050M|SI033989M|SI000033M|SI013284M|SI000318M|SI034128M|SI016195M|SI013251M|SI005930M|SI000533M|SI028765M|SI030850M|SI000320M|SI009394M|SI028661M|SI025993M|SI037391M|SI016456M|SI002178M|SI013185M|SI034699M|SI026640M…
6479	0.00089386	0.046065	46	317	protein amino acid methylation	SI028691M|SI010190M|SI019056M|SI033890M|SI013228M|SI010220M|SI001134M|SI036056M|SI030851M|SI009617M|SI021342M|SI009255M|SI002533M|SI002441M|SI032662M|SI017263M|SI009309M|SI000763M|SI010050M|SI033989M|SI000033M|SI013284M|SI000318M|SI034128M|SI016195M|SI013251M|SI005930M|SI000533M|SI028765M|SI030850M|SI000320M|SI009394M|SI028661M|SI025993M|SI037391M|SI016456M|SI002178M|SI013185M|SI034699M|SI026640M…
10583	0.00093783	0.046774	23	127	response to cyclopentenone	SI036200M|SI017620M|SI026295M|SI034009M|SI002254M|SI028764M|SI002170M|SI000202M|SI016976M|SI009394M|SI002281M|SI017916M|SI017195M|SI010049M|SI035342M|SI032948M|SI002748M|SI036810M|SI013204M|SI018481M|SI002683M|SI028762M|SI007360M
910	0.00094002	0.046774	38	249	cytokinesis	SI010025M|SI028691M|SI002254M|SI033890M|SI039127M|SI000202M|SI005694M|SI028739M|SI018591M|SI000033M|SI000834M|SI000060M|SI009216M|SI000318M|SI034128M|SI024732M|SI013624M|SI037413M|SI005969M|SI016120M|SI000533M|SI028765M|SI034751M|SI025836M|SI000320M|SI020941M|SI009394M|SI014949M|SI035600M|SI025993M|SI026028M|SI016456M|SI037391M|SI013185M|SI034000M|SI000101M|SI021249M|SI001805M

## Sheet: Cluster VI
GO-ID	P-value	FDR	Number of GO-annotated genes in cluster	Number of Backgroup genes	Description	Genes in test set
55114	8.0085e-14	1.7891e-10	214	2292	oxidation reduction	SI039888M|SI034175M|SI036487M|SI028031M|SI035064M|SI030495M|SI032784M|SI005241M|SI000806M|SI001876M|SI020874M|SI020760M|SI006385M|SI010422M|SI008155M|SI035167M|SI002317M|SI037249M|SI000898M|SI030009M|SI010648M|SI039162M|SI014605M|SI002323M|SI001277M|SI013563M|SI030403M|SI032796M|SI037401M|SI017639M|SI026773M|SI013626M|SI037003M|SI017888M|SI002298M|SI008640M|SI009826M|SI036258M|SI022226M|SI013809M…
6575	6.6569e-09	7.4357e-06	103	1021	cellular amino acid derivative metabolic process	SI022719M|SI039983M|SI017116M|SI026420M|SI037328M|SI029504M|SI015292M|SI036491M|SI000806M|SI006565M|SI030140M|SI035516M|SI012788M|SI011933M|SI002317M|SI039830M|SI000898M|SI002076M|SI002119M|SI030369M|SI001151M|SI031032M|SI036447M|SI002323M|SI002864M|SI001277M|SI013563M|SI033385M|SI010275M|SI030403M|SI037296M|SI038599M|SI002252M|SI010179M|SI013626M|SI009971M|SI029992M|SI013341M|SI027383M|SI008508M…
42398	1.6163e-08	1.0996e-05	74	663	cellular amino acid derivative biosynthetic process	SI022719M|SI039983M|SI017116M|SI029518M|SI026420M|SI029504M|SI015292M|SI029849M|SI030426M|SI006847M|SI000806M|SI006565M|SI030562M|SI030140M|SI012788M|SI034916M|SI000617M|SI029781M|SI026523M|SI030597M|SI011933M|SI039830M|SI002317M|SI000898M|SI002076M|SI002119M|SI030369M|SI001151M|SI002323M|SI036447M|SI013563M|SI006398M|SI033385M|SI010275M|SI030403M|SI038599M|SI002252M|SI010179M|SI026669M|SI017727M…
19748	1.9689e-08	1.0996e-05	135	1482	secondary metabolic process	SI022719M|SI017170M|SI017116M|SI026420M|SI037328M|SI029504M|SI015292M|SI023546M|SI024602M|SI010747M|SI000806M|SI013677M|SI036565M|SI006565M|SI030140M|SI039851M|SI039830M|SI002317M|SI000898M|SI006208M|SI002076M|SI002119M|SI019548M|SI031032M|SI000779M|SI035241M|SI010682M|SI002864M|SI036447M|SI001277M|SI013563M|SI002983M|SI010275M|SI030403M|SI037296M|SI002252M|SI010179M|SI037401M|SI013626M|SI013510M…
9699	1.1912e-07	5.0562e-05	55	460	phenylpropanoid biosynthetic process	SI022719M|SI017116M|SI029518M|SI026420M|SI029504M|SI015292M|SI029849M|SI030426M|SI006847M|SI000806M|SI006565M|SI030562M|SI030140M|SI034916M|SI026523M|SI030597M|SI002317M|SI039830M|SI000898M|SI002076M|SI002119M|SI036447M|SI013563M|SI006398M|SI010275M|SI030403M|SI002252M|SI010179M|SI017727M|SI013626M|SI036553M|SI009991M|SI001636M|SI029992M|SI027367M|SI030958M|SI026359M|SI027383M|SI006893M|SI038648M…
9698	1.358e-07	5.0562e-05	64	572	phenylpropanoid metabolic process	SI022719M|SI014101M|SI017116M|SI029518M|SI026420M|SI029504M|SI015292M|SI029849M|SI030426M|SI006847M|SI000806M|SI006565M|SI030562M|SI030140M|SI034916M|SI026523M|SI030597M|SI002317M|SI039830M|SI000898M|SI002076M|SI002119M|SI026153M|SI036447M|SI001277M|SI013563M|SI006398M|SI010275M|SI030403M|SI002252M|SI010179M|SI017727M|SI013626M|SI006789M|SI036553M|SI009991M|SI001636M|SI029992M|SI013341M|SI030958M…
9719	3.9695e-07	0.00012668	229	2968	response to endogenous stimulus	SI039983M|SI023684M|SI034175M|SI032544M|SI014261M|SI006853M|SI008463M|SI027442M|SI024602M|SI010747M|SI001665M|SI027642M|SI010128M|SI039603M|SI010608M|SI002742M|SI036413M|SI018378M|SI017821M|SI026709M|SI022119M|SI014260M|SI037714M|SI019997M|SI013563M|SI030774M|SI012686M|SI036042M|SI017639M|SI026773M|SI004986M|SI009971M|SI029992M|SI032959M|SI030462M|SI000043M|SI002298M|SI000942M|SI038381M|SI037295M…
9809	5.4732e-07	0.00015284	28	175	lignin biosynthetic process	SI015292M|SI029849M|SI030426M|SI006847M|SI030958M|SI027367M|SI000806M|SI006565M|SI030562M|SI034916M|SI006893M|SI026523M|SI010449M|SI030597M|SI002317M|SI030527M|SI002076M|SI012779M|SI035760M|SI011925M|SI035770M|SI030403M|SI026617M|SI002252M|SI010179M|SI013626M|SI017727M|SI009850M
9808	7.5325e-07	0.00018697	34	241	lignin metabolic process	SI015292M|SI029849M|SI030426M|SI006847M|SI030958M|SI027367M|SI000806M|SI006565M|SI030562M|SI034916M|SI006893M|SI026118M|SI010449M|SI026523M|SI030597M|SI002317M|SI030527M|SI016478M|SI002076M|SI012779M|SI026153M|SI035760M|SI001277M|SI035770M|SI011925M|SI030403M|SI003814M|SI026617M|SI002216M|SI002252M|SI010179M|SI013626M|SI017727M|SI009850M
42221	1.6983e-05	0.0037941	392	5770	response to chemical stimulus	SI017170M|SI039983M|SI023684M|SI000570M|SI034175M|SI014092M|SI006853M|SI030495M|SI033240M|SI001665M|SI027642M|SI010422M|SI039603M|SI002742M|SI018378M|SI017238M|SI002482M|SI037714M|SI019997M|SI038872M|SI005909M|SI021304M|SI001277M|SI013563M|SI036609M|SI030774M|SI034820M|SI012686M|SI032796M|SI026773M|SI021030M|SI003420M|SI003837M|SI017736M|SI001328M|SI030462M|SI018702M|SI000043M|SI002298M|SI028873M…
9725	2.9503e-05	0.0059917	182	2419	response to hormone stimulus	SI026334M|SI039983M|SI002600M|SI023684M|SI005192M|SI034175M|SI019533M|SI029504M|SI014685M|SI008463M|SI006853M|SI014261M|SI017785M|SI034940M|SI024602M|SI010747M|SI040192M|SI027642M|SI021155M|SI010128M|SI014258M|SI007457M|SI039603M|SI010608M|SI002319M|SI002742M|SI018378M|SI017821M|SI026651M|SI026709M|SI022119M|SI014260M|SI018222M|SI037714M|SI019997M|SI000591M|SI000380M|SI013563M|SI010275M|SI012686M…
10089	4.8721e-05	0.0090702	20	132	xylem development	SI036193M|SI030527M|SI002288M|SI012779M|SI030426M|SI030369M|SI038700M|SI010504M|SI001159M|SI036535M|SI039068M|SI002323M|SI030562M|SI034773M|SI011925M|SI026617M|SI006893M|SI002252M|SI017680M|SI030597M
50896	0.00012027	0.020668	666	10559	response to stimulus	SI000235M|SI039983M|SI017170M|SI023684M|SI013156M|SI000570M|SI012134M|SI034175M|SI014092M|SI006853M|SI012485M|SI030495M|SI033240M|SI027642M|SI001876M|SI001665M|SI011483M|SI023694M|SI010422M|SI037841M|SI039603M|SI006306M|SI032025M|SI002742M|SI018378M|SI002881M|SI029648M|SI017238M|SI002482M|SI037714M|SI019997M|SI040270M|SI038872M|SI005909M|SI026592M|SI021304M|SI036080M|SI001277M|SI013563M|SI036609M…
30418	0.00017696	0.025952	3	3	nicotianamine biosynthetic process	SI030392M|SI039983M|SI038599M
30417	0.00017696	0.025952	3	3	nicotianamine metabolic process	SI030392M|SI039983M|SI038599M
10087	0.00018587	0.025952	23	179	phloem or xylem histogenesis	SI036193M|SI030527M|SI002288M|SI009358M|SI012779M|SI030426M|SI030369M|SI038700M|SI010504M|SI001159M|SI036535M|SI039068M|SI002323M|SI030562M|SI034773M|SI014562M|SI011925M|SI026617M|SI006893M|SI023290M|SI002252M|SI017680M|SI030597M
9685	0.00027694	0.034371	12	66	gibberellin metabolic process	SI020726M|SI022227M|SI024880M|SI000907M|SI004825M|SI022660M|SI009972M|SI024602M|SI020696M|SI001832M|SI036235M|SI010747M
9686	0.00027694	0.034371	12	66	gibberellin biosynthetic process	SI020726M|SI022227M|SI024880M|SI000907M|SI004825M|SI022660M|SI009972M|SI024602M|SI020696M|SI001832M|SI036235M|SI010747M
16101	0.00036931	0.041252	12	68	diterpenoid metabolic process	SI020726M|SI022227M|SI024880M|SI000907M|SI004825M|SI022660M|SI009972M|SI024602M|SI020696M|SI001832M|SI036235M|SI010747M
16102	0.00036931	0.041252	12	68	diterpenoid biosynthetic process	SI020726M|SI022227M|SI024880M|SI000907M|SI004825M|SI022660M|SI009972M|SI024602M|SI020696M|SI001832M|SI036235M|SI010747M
9737	0.00044628	0.047476	81	988	response to abscisic acid stimulus	SI026334M|SI002600M|SI006050M|SI030712M|SI034175M|SI033194M|SI019533M|SI014685M|SI014261M|SI017785M|SI016887M|SI003110M|SI021155M|SI001288M|SI000610M|SI010128M|SI036123M|SI014258M|SI030450M|SI037395M|SI017511M|SI036923M|SI000617M|SI039603M|SI010608M|SI002742M|SI018378M|SI017821M|SI026651M|SI022119M|SI014260M|SI006427M|SI000591M|SI031051M|SI023408M|SI000380M|SI013785M|SI009972M|SI028383M|SI032387M…
6979	0.00066857	0.048865	74	898	response to oxidative stress	SI025961M|SI008999M|SI036487M|SI002347M|SI031104M|SI006871M|SI018295M|SI034940M|SI030426M|SI022622M|SI030495M|SI005241M|SI030562M|SI037395M|SI010422M|SI030450M|SI017708M|SI018542M|SI024902M|SI030597M|SI002482M|SI001913M|SI002076M|SI020734M|SI020698M|SI023408M|SI005909M|SI000380M|SI022700M|SI034502M|SI007597M|SI017748M|SI036611M|SI034820M|SI010275M|SI032796M|SI018297M|SI001557M|SI002252M|SI006929M…
9185	0.00067807	0.048865	3	4	ribonucleoside diphosphate metabolic process	SI020882M|SI038243M|SI040270M
9179	0.00067807	0.048865	3	4	purine ribonucleoside diphosphate metabolic process	SI020882M|SI038243M|SI040270M
9153	0.00067807	0.048865	3	4	purine deoxyribonucleotide biosynthetic process	SI020882M|SI038243M|SI040270M
9135	0.00067807	0.048865	3	4	purine nucleoside diphosphate metabolic process	SI020882M|SI038243M|SI040270M
9216	0.00067807	0.048865	3	4	purine deoxyribonucleoside triphosphate biosynthetic process	SI020882M|SI038243M|SI040270M
6176	0.00067807	0.048865	3	4	dATP biosynthetic process from ADP	SI020882M|SI038243M|SI040270M
46031	0.00067807	0.048865	3	4	ADP metabolic process	SI020882M|SI038243M|SI040270M
6175	0.00067807	0.048865	3	4	dATP biosynthetic process	SI020882M|SI038243M|SI040270M
46060	0.00067807	0.048865	3	4	dATP metabolic process	SI020882M|SI038243M|SI040270M
