# Supplementary material for: Genotype-specific physiological and transcriptomic responses to drought stress in Setaria italica (an emerging model for Panicoideae grasses)
Source: Sci Rep. 2017 Aug 30;7:10009. doi: 10.1038/s41598-017-08854-6 (PMC5577110; doi:10.1038/s41598-017-08854-6)
Supplement: Supplementary file 7 — Dataset 6 [file 41598_2017_8854_MOESM7_ESM.xls]

## Sheet: Cluster I
KEGG Term	ID	Input number	Background number	P-Value	Corrected P-Value
Plant hormone signal transduction	ko04075	13	38	9.76184e-08	8.29756e-06
Starch and sucrose metabolism	ko00500	10	32	6.08696e-06	0.000258696
Phenylalanine metabolism	ko00360	6	16	0.00021403	0.00587317
Phenylpropanoid biosynthesis	ko00940	6	17	0.000279565	0.00587317
Plant-pathogen interaction	ko04626	7	26	0.000345481	0.00587317
Diterpenoid biosynthesis	ko00904	4	7	0.000784671	0.0107546
alpha-Linolenic acid metabolism	ko00592	5	14	0.00088567	0.0107546
Toxoplasmosis	ko05145	3	7	0.00700412	0.06615
Isoquinoline alkaloid biosynthesis	ko00950	3	7	0.00700412	0.06615
Galactose metabolism	ko00052	4	16	0.00856333	0.0661712
Tyrosine metabolism	ko00350	4	16	0.00856333	0.0661712
Glutathione metabolism	ko00480	4	17	0.0102377	0.0725169
Glycolysis / Gluconeogenesis	ko00010	5	31	0.0161163	0.105376
Pantothenate and CoA biosynthesis	ko00770	3	16	0.0428815	0.242995
Fatty acid elongation	ko00062	2	7	0.0518607	0.255303
Estrogen signaling pathway	ko04915	2	7	0.0518607	0.255303
Influenza A	ko05164	3	18	0.0553876	0.255303
Ubiquinone and other terpenoid-quinone biosynthesis	ko00130	3	19	0.0622208	0.255303
MAPK signaling pathway	ko04010	2	8	0.0630749	0.255303
Tropane, piperidine and pyridine alkaloid biosynthesis	ko00960	2	8	0.0630749	0.255303
Valine, leucine and isoleucine degradation	ko00280	3	20	0.0694255	0.268235
Valine, leucine and isoleucine biosynthesis	ko00290	2	10	0.0876063	0.323762
Antigen processing and presentation	ko04612	2	11	0.100769	0.35689
Measles	ko05162	2	12	0.114435	0.374114
Cyanoamino acid metabolism	ko00460	2	12	0.114435	0.374114
Nitrogen metabolism	ko00910	2	13	0.128539	0.40466
Protein processing in endoplasmic reticulum	ko04141	6	77	0.133667	0.405775
MicroRNAs in cancer	ko05206	2	15	0.157827	0.462595
Axon guidance	ko04360	1	5	0.226758	0.602327
ABC transporters	ko02010	1	5	0.226758	0.602327
Pertussis	ko05133	1	5	0.226758	0.602327
Amino sugar and nucleotide sugar metabolism	ko00520	3	37	0.234496	0.604004
Endocytosis	ko04144	3	40	0.268721	0.671804
Phenylalanine, tyrosine and tryptophan biosynthesis	ko00400	2	23	0.282346	0.685698
Carbon fixation in photosynthetic organisms	ko00710	2	25	0.313827	0.740981
Pyruvate metabolism	ko00620	2	27	0.345003	0.779998
Other glycan degradation	ko00511	1	9	0.348705	0.779998
2-Oxocarboxylic acid metabolism	ko01210	2	28	0.360425	0.785541
Terpenoid backbone biosynthesis	ko00900	2	30	0.390848	0.789808
Fatty acid degradation	ko00071	1	11	0.402298	0.789808
Lysine degradation	ko00310	1	11	0.402298	0.789808
Fanconi anemia pathway	ko03460	2	31	0.40582	0.789808
Cysteine and methionine metabolism	ko00270	2	32	0.420615	0.789808
Biosynthesis of amino acids	ko01230	5	97	0.42678	0.789808
Central carbon metabolism in cancer	ko05230	1	12	0.427426	0.789808
Choline metabolism in cancer	ko05231	1	13	0.451502	0.799535
Fc gamma R-mediated phagocytosis	ko04666	1	13	0.451502	0.799535
Ribosome biogenesis in eukaryotes	ko03008	3	57	0.463892	0.804711
Carbon metabolism	ko01200	4	81	0.480794	0.81735
HIF-1 signaling pathway	ko04066	1	15	0.496674	0.82779
Regulation of actin cytoskeleton	ko04810	1	16	0.517852	0.841582
Fructose and mannose metabolism	ko00051	1	17	0.538143	0.841582
FoxO signaling pathway	ko04068	1	17	0.538143	0.841582
Epstein-Barr virus infection	ko05169	3	65	0.548419	0.841582
Insulin signaling pathway	ko04910	1	19	0.576212	0.841582
Vibrio cholerae infection	ko05110	1	19	0.576212	0.841582
Mismatch repair	ko03430	1	20	0.594058	0.841582
Citrate cycle (TCA cycle)	ko00020	1	20	0.594058	0.841582
Circadian rhythm - plant	ko04712	1	20	0.594058	0.841582
mRNA surveillance pathway	ko03015	2	48	0.627051	0.87376
Glyoxylate and dicarboxylate metabolism	ko00630	1	24	0.658271	0.888143
AMPK signaling pathway	ko04152	1	24	0.658271	0.888143
Homologous recombination	ko03440	1	26	0.686479	0.897704
Protein export	ko03060	1	26	0.686479	0.897704
Alanine, aspartate and glutamate metabolism	ko00250	1	27	0.699702	0.901131
Phagosome	ko04145	1	28	0.71237	0.903753
Porphyrin and chlorophyll metabolism	ko00860	1	29	0.724506	0.905632
DNA replication	ko03030	1	32	0.757941	0.933695
RNA transport	ko03013	3	95	0.78677	0.950266
Nucleotide excision repair	ko03420	1	36	0.796323	0.950266
Arginine and proline metabolism	ko00330	1	37	0.804931	0.950266
Glycerophospholipid metabolism	ko00564	1	39	0.821077	0.951821
Non-alcoholic fatty liver disease (NAFLD)	ko04932	1	40	0.828644	0.951821
HTLV-I infection	ko05166	1	43	0.849488	0.962753
Parkinson's disease	ko05012	1	46	0.867807	0.970574
RNA degradation	ko03018	1	50	0.888827	0.970913
Alzheimer's disease	ko05010	1	52	0.898054	0.970913
Cell cycle - yeast	ko04111	1	53	0.902378	0.970913
Ubiquitin mediated proteolysis	ko04120	1	57	0.917923	0.975293
Spliceosome	ko03040	2	102	0.9375	0.976471
Huntington's disease	ko05016	1	65	0.942007	0.976471
Oxidative phosphorylation	ko00190	1	77	0.965597	0.988864
Purine metabolism	ko00230	1	90	0.98049	0.992163
Ribosome	ko03010	1	131	0.996774	0.996774

## Sheet: Cluster II
KEGG Term	ID	Input number	Background number	P-Value	Corrected P-Value
Phenylalanine metabolism	ko00360	3	16	0.00113157	0.0257553
Phenylpropanoid biosynthesis	ko00940	3	17	0.00132078	0.0257553
Fatty acid elongation	ko00062	2	7	0.00421384	0.0547799
Starch and sucrose metabolism	ko00500	3	32	0.00673817	0.0656971
Biosynthesis of unsaturated fatty acids	ko01040	2	11	0.00887223	0.066802
Photosynthesis - antenna proteins	ko00196	2	12	0.0102772	0.066802
beta-Alanine metabolism	ko00410	2	16	0.0167933	0.0935628
Fatty acid metabolism	ko01212	2	23	0.0313313	0.15274
Arginine and proline metabolism	ko00330	2	37	0.0701231	0.284937
Isoquinoline alkaloid biosynthesis	ko00950	1	7	0.0862576	0.284937
Thiamine metabolism	ko00730	1	8	0.0965131	0.284937
Cutin, suberine and wax biosynthesis	ko00073	1	8	0.0965131	0.284937
Tropane, piperidine and pyridine alkaloid biosynthesis	ko00960	1	8	0.0965131	0.284937
Tryptophan metabolism	ko00380	1	9	0.106656	0.284937
Histidine metabolism	ko00340	1	10	0.116687	0.284937
Fatty acid degradation	ko00071	1	11	0.126607	0.284937
Lysine degradation	ko00310	1	11	0.126607	0.284937
Cyanoamino acid metabolism	ko00460	1	12	0.136418	0.284937
Nitrogen metabolism	ko00910	1	13	0.146122	0.284937
Pentose and glucuronate interconversions	ko00040	1	13	0.146122	0.284937
Sphingolipid metabolism	ko00600	1	15	0.165208	0.292869
Ascorbate and aldarate metabolism	ko00053	1	15	0.165208	0.292869
Tyrosine metabolism	ko00350	1	16	0.174594	0.296051
Sphingolipid signaling pathway	ko04071	1	18	0.193057	0.313717
Ubiquinone and other terpenoid-quinone biosynthesis	ko00130	1	19	0.202135	0.315331
Valine, leucine and isoleucine degradation	ko00280	1	20	0.211114	0.316671
Phenylalanine, tyrosine and tryptophan biosynthesis	ko00400	1	23	0.23746	0.330893
Glyoxylate and dicarboxylate metabolism	ko00630	1	24	0.246048	0.330893
Glycerolipid metabolism	ko00561	1	24	0.246048	0.330893
Carbon fixation in photosynthetic organisms	ko00710	1	25	0.254542	0.330905
Pyruvate metabolism	ko00620	1	27	0.271249	0.341249
Porphyrin and chlorophyll metabolism	ko00860	1	29	0.287589	0.350499
Glycolysis / Gluconeogenesis	ko00010	1	31	0.30357	0.357226
Cysteine and methionine metabolism	ko00270	1	32	0.311428	0.357226
Peroxisome	ko04146	1	35	0.334484	0.37271
Amino sugar and nucleotide sugar metabolism	ko00520	1	37	0.349432	0.378551
Glycerophospholipid metabolism	ko00564	1	39	0.364051	0.38373
Carbon metabolism	ko01200	1	81	0.606341	0.622297
Biosynthesis of amino acids	ko01230	1	97	0.672471	0.672471

## Sheet: Cluster III
KEGG Term	ID	Input number	Background number	P-Value	Corrected P-Value
Oxidative phosphorylation	ko00190	9	74	3.44931e-07	9.31312e-06
Photosynthesis	ko00195	4	55	0.00470929	0.0383287
Ribosome	ko03010	6	134	0.00541687	0.0383287
Phenylalanine metabolism	ko00360	2	16	0.0181874	0.0778237
Phenylpropanoid biosynthesis	ko00940	2	17	0.0201765	0.0778237
RNA polymerase	ko03020	2	31	0.0561773	0.15869
Toll-like receptor signaling pathway	ko04620	1	5	0.0681194	0.15869
Cell cycle - Caulobacter	ko04112	1	5	0.0681194	0.15869
Apoptosis	ko04210	1	6	0.079021	0.15869
Non-alcoholic fatty liver disease (NAFLD)	ko04932	2	39	0.0822837	0.15869
Toxoplasmosis	ko05145	1	7	0.0897973	0.161635
Two-component system	ko02020	1	9	0.11098	0.176262
Neurotrophin signaling pathway	ko04722	1	11	0.131679	0.187122
Glutathione metabolism	ko00480	1	17	0.190978	0.234382
Tuberculosis	ko05152	1	21	0.228283	0.260022
Pyrimidine metabolism	ko00240	2	76	0.231131	0.260022
Plant-pathogen interaction	ko04626	1	27	0.281096	0.303584
Purine metabolism	ko00230	2	92	0.300847	0.312418

## Sheet: Cluster IV
KEGG Term	ID	Input number	Background number	P-Value	Corrected P-Value
Systemic lupus erythematosus	ko05322	3	8	0.000161097	0.00467181
Alcoholism	ko05034	3	14	0.000635604	0.00614417
Starch and sucrose metabolism	ko00500	3	32	0.0053708	0.0389383
Progesterone-mediated oocyte maturation	ko04914	2	22	0.0249695	0.0804572
DNA replication	ko03030	2	32	0.0475592	0.137922
Pancreatic secretion	ko04972	1	5	0.0604576	0.145373
Vasopressin-regulated water reabsorption	ko04962	1	5	0.0604576	0.145373
Endocrine and other factor-regulated calcium reabsorption	ko04961	1	6	0.0701799	0.145373
Adipocytokine signaling pathway	ko04920	1	6	0.0701799	0.145373
GABAergic synapse	ko04727	1	8	0.0893299	0.16191
PPAR signaling pathway	ko03320	1	8	0.0893299	0.16191
Transcriptional misregulation in cancer	ko05202	1	10	0.108094	0.170133
Butanoate metabolism	ko00650	1	10	0.108094	0.170133
Fatty acid biosynthesis	ko00061	1	11	0.117333	0.170133
Fatty acid degradation	ko00071	1	11	0.117333	0.170133
Nitrogen metabolism	ko00910	1	13	0.135532	0.187163
beta-Alanine metabolism	ko00410	1	16	0.162144	0.213735
Glutathione metabolism	ko00480	1	17	0.170835	0.2154
Fatty acid metabolism	ko01212	1	23	0.221158	0.267233
Alanine, aspartate and glutamate metabolism	ko00250	1	27	0.253033	0.293519
Peroxisome	ko04146	1	35	0.313	0.349116
Amino sugar and nucleotide sugar metabolism	ko00520	1	37	0.32724	0.35148
Endocytosis	ko04144	1	40	0.348059	0.36049
Ubiquitin mediated proteolysis	ko04120	1	57	0.454652	0.454652

## Sheet: Cluster V
#Term	ID	Input number	Background number	P-Value	Corrected P-Value
Phenylpropanoid biosynthesis	ko00940	15	17	0.00628195	0.519859
Plant hormone signal transduction	ko04075	25	38	0.00768762	0.519859
Plant-pathogen interaction	ko04626	19	26	0.00898525	0.519859
Fatty acid biosynthesis	ko00061	11	11	0.0104314	0.519859
Glutathione metabolism	ko00480	14	17	0.0121158	0.519859
Phenylalanine metabolism	ko00360	13	16	0.016541	0.519859
GABAergic synapse	ko04727	8	8	0.0281248	0.687494
Fatty acid metabolism	ko01212	15	23	0.036522	0.718656
Toxoplasmosis	ko05145	7	7	0.0395393	0.718656
cAMP signaling pathway	ko04024	8	9	0.0416638	0.718656
Fatty acid degradation	ko00071	9	11	0.0424661	0.718656

## Sheet: Cluster VI
KEGG Term	Input number	Background number	P-Value	Corrected P-Value
Galactose metabolism	10	16	0.00034	0.049071
Plant hormone signal transduction	15	38	0.000609578	0.049071
Glutathione metabolism	9	17	0.00162637	0.0740909
Isoquinoline alkaloid biosynthesis	6	7	0.00184077	0.0740909
Starch and sucrose metabolism	12	32	0.00297458	0.0957813
Fatty acid elongation	5	7	0.00764976	0.205269
Tyrosine metabolism	7	16	0.0117026	0.269159
Glycolysis / Gluconeogenesis	10	31	0.0147652	0.29715
Photosynthesis	13	53	0.0336365	0.540175
Oxidative phosphorylation	17	77	0.035788	0.540175
Cyanoamino acid metabolism	5	12	0.0369064	0.540175
alpha-Linolenic acid metabolism	5	14	0.0573341	0.659342
Biosynthesis of amino acids	19	97	0.06608	0.709258
Stilbenoid, diarylheptanoid and gingerol biosynthesis	3	6	0.0737951	0.742563
Pentose phosphate pathway	5	16	0.0830766	0.786784
Methane metabolism	5	17	0.0978871	0.855838
Central carbon metabolism in cancer	4	12	0.101	0.855838
Nitrogen metabolism	4	13	0.120721	0.959675
Carbon metabolism	15	81	0.12855	0.959675
Ubiquinone and other terpenoid-quinone biosynthesis	5	19	0.131136	0.959675
Sulfur metabolism	4	14	0.141939	0.993576
Cysteine and methionine metabolism	7	32	0.150651	0.999161
HIF-1 signaling pathway	4	15	0.164501	0.999161
Rap1 signaling pathway	2	5	0.186169	0.999161
Neurotrophin signaling pathway	3	11	0.209734	0.999161
Mineral absorption	2	6	0.230349	0.999161
Adipocytokine signaling pathway	2	6	0.230349	0.999161
AMPK signaling pathway	5	24	0.231703	0.999161
Amino sugar and nucleotide sugar metabolism	7	37	0.232432	0.999161
Carotenoid biosynthesis	4	19	0.264799	0.999161
Brassinosteroid biosynthesis	2	7	0.275079	0.999161
Diterpenoid biosynthesis	2	7	0.275079	0.999161
NF-kappa B signaling pathway	2	7	0.275079	0.999161
Pyruvate metabolism	5	27	0.300099	0.999161
Alanine, aspartate and glutamate metabolism	5	27	0.300099	0.999161
Thiamine metabolism	2	8	0.319656	0.999161
Cardiac muscle contraction	2	8	0.319656	0.999161
GABAergic synapse	2	8	0.319656	0.999161
Tropane, piperidine and pyridine alkaloid biosynthesis	2	8	0.319656	0.999161
Progesterone-mediated oocyte maturation	4	22	0.345845	0.999161
cAMP signaling pathway	2	9	0.363533	0.999161
Terpenoid backbone biosynthesis	5	30	0.371127	0.999161
Cytosolic DNA-sensing pathway	3	16	0.372438	0.999161
Phenylalanine, tyrosine and tryptophan biosynthesis	4	23	0.373132	0.999161
Oocyte meiosis	5	31	0.394935	0.999161
Parkinson's disease	7	46	0.403559	0.999161
Steroid biosynthesis	3	17	0.404943	0.999161
Ras signaling pathway	2	10	0.406286	0.999161
Glycerophospholipid metabolism	6	39	0.410799	0.999161
Non-alcoholic fatty liver disease (NAFLD)	6	40	0.432119	0.999161
Biosynthesis of unsaturated fatty acids	2	11	0.4476	0.999161
Hepatitis B	2	12	0.487244	0.999161
Vascular smooth muscle contraction	1	5	0.517519	0.999161
Apoptosis	1	5	0.517519	0.999161
ABC transporters	1	5	0.517519	0.999161
Osteoclast differentiation	1	5	0.517519	0.999161
Axon guidance	1	5	0.517519	0.999161
Melanogenesis	1	5	0.517519	0.999161
Alzheimer's disease	7	52	0.51926	0.999161
Flavonoid biosynthesis	2	13	0.52506	0.999161
Choline metabolism in cancer	2	13	0.52506	0.999161
Fc gamma R-mediated phagocytosis	2	13	0.52506	0.999161
Pentose and glucuronate interconversions	2	13	0.52506	0.999161
Viral carcinogenesis	5	38	0.555261	0.999161
Alcoholism	2	14	0.560948	0.999161
Toll-like receptor signaling pathway	1	6	0.572744	0.999161
Glutamatergic synapse	1	6	0.572744	0.999161
Sesquiterpenoid and triterpenoid biosynthesis	1	6	0.572744	0.999161
Riboflavin metabolism	1	6	0.572744	0.999161
Long-term potentiation	1	6	0.572744	0.999161
Glioma	1	6	0.572744	0.999161
Circadian rhythm	1	6	0.572744	0.999161
Hippo signaling pathway - fly	1	6	0.572744	0.999161
Fatty acid metabolism	3	23	0.584533	0.999161
MicroRNAs in cancer	2	15	0.594853	0.999161
Base excision repair	3	24	0.610958	0.999161
Glycerolipid metabolism	3	24	0.610958	0.999161
Estrogen signaling pathway	1	7	0.621657	0.999161
Toxoplasmosis	1	7	0.621657	0.999161
Hippo signaling pathway	1	7	0.621657	0.999161
Calcium signaling pathway	1	7	0.621657	0.999161
beta-Alanine metabolism	2	16	0.626759	0.999161
Regulation of actin cytoskeleton	2	16	0.626759	0.999161
Carbon fixation in photosynthetic organisms	3	25	0.636234	0.999161
Cell cycle	7	59	0.642184	0.999161
Plant-pathogen interaction	3	26	0.660341	0.999161
Two-component system	1	8	0.664979	0.999161
Systemic lupus erythematosus	1	8	0.664979	0.999161
Ether lipid metabolism	1	8	0.664979	0.999161
cGMP-PKG signaling pathway	1	8	0.664979	0.999161
Adrenergic signaling in cardiomyocytes	1	8	0.664979	0.999161
Chagas disease (American trypanosomiasis)	1	8	0.664979	0.999161
Phosphatidylinositol signaling system	2	18	0.68465	0.999161
Lysine biosynthesis	1	9	0.703349	0.999161
Dopaminergic synapse	1	9	0.703349	0.999161
Oxytocin signaling pathway	1	9	0.703349	0.999161
Insulin signaling pathway	2	19	0.710725	0.999161
Huntington's disease	7	65	0.731482	0.999161
Epstein-Barr virus infection	7	65	0.731482	0.999161
Citrate cycle (TCA cycle)	2	20	0.734971	0.999161
Propanoate metabolism	1	10	0.73733	0.999161
Valine, leucine and isoleucine biosynthesis	1	10	0.73733	0.999161
Salmonella infection	1	10	0.73733	0.999161
One carbon pool by folate	1	10	0.73733	0.999161
Butanoate metabolism	1	10	0.73733	0.999161
Histidine metabolism	1	10	0.73733	0.999161
Glycosylphosphatidylinositol(GPI)-anchor biosynthesis	2	21	0.757466	0.999161
Pyrimidine metabolism	8	76	0.760011	0.999161
RNA polymerase	3	31	0.763423	0.999161
Folate biosynthesis	1	11	0.767425	0.999161
Fatty acid degradation	1	11	0.767425	0.999161
Shigellosis	1	11	0.767425	0.999161
Antigen processing and presentation	1	11	0.767425	0.999161
Tuberculosis	2	22	0.778291	0.999161
Glycine, serine and threonine metabolism	3	32	0.780678	0.999161
Measles	1	12	0.794077	0.999161
Drug metabolism - other enzymes	1	12	0.794077	0.999161
Cell cycle - yeast	5	53	0.808943	0.999161
Purine metabolism	9	90	0.813871	0.999161
Glyoxylate and dicarboxylate metabolism	2	24	0.815285	0.999161
Peroxisome	3	35	0.826296	0.999161
Rheumatoid arthritis	1	14	0.838581	0.999161
Arginine and proline metabolism	3	37	0.85199	0.999161
Sphingolipid metabolism	1	15	0.85709	0.999161
Protein processing in endoplasmic reticulum	7	77	0.860706	0.999161
Pantothenate and CoA biosynthesis	1	16	0.87348	0.999161
SNARE interactions in vesicular transport	1	16	0.87348	0.999161
Endocytosis	3	40	0.88431	0.999161
Fructose and mannose metabolism	1	17	0.887993	0.999161
Meiosis - yeast	3	41	0.893596	0.999161
Basal transcription factors	2	30	0.895318	0.999161
Sphingolipid signaling pathway	1	18	0.900843	0.999161
Influenza A	1	18	0.900843	0.999161
HTLV-I infection	3	43	0.910186	0.999161
Vibrio cholerae infection	1	19	0.912222	0.999161
Lysosome	2	33	0.921931	0.999161
Mismatch repair	1	20	0.922297	0.999161
Circadian rhythm - plant	1	20	0.922297	0.999161
Valine, leucine and isoleucine degradation	1	20	0.922297	0.999161
Ubiquitin mediated proteolysis	4	57	0.9302	0.999161
Nucleotide excision repair	2	36	0.942079	0.999161
Various types of N-glycan biosynthesis	1	23	0.946107	0.999161
RNA degradation	3	50	0.951379	0.999161
PI3K-Akt signaling pathway	1	24	0.952298	0.999161
Synaptic vesicle cycle	1	24	0.952298	0.999161
RNA transport	7	95	0.956049	0.999161
Homologous recombination	1	26	0.96263	0.999161
Protein export	1	26	0.96263	0.999161
Herpes simplex infection	1	27	0.966925	0.999161
2-Oxocarboxylic acid metabolism	1	28	0.970728	0.999161
Phagosome	1	28	0.970728	0.999161
Porphyrin and chlorophyll metabolism	1	29	0.974093	0.999161
N-Glycan biosynthesis	1	31	0.97971	0.999161
Fanconi anemia pathway	1	31	0.97971	0.999161
DNA replication	1	32	0.982044	0.999161
Ribosome	9	131	0.984433	0.999161
mRNA surveillance pathway	1	48	0.997468	0.999161
Spliceosome	4	102	0.998761	0.999161
Ribosome biogenesis in eukaryotes	1	57	0.999161	0.999161
