# Supplementary material for: Genotype-specific physiological and transcriptomic responses to drought stress in Setaria italica (an emerging model for Panicoideae grasses)
Source: Sci Rep. 2017 Aug 30;7:10009. doi: 10.1038/s41598-017-08854-6 (PMC5577110; doi:10.1038/s41598-017-08854-6)
Supplement: Supplementary file 8 — Dataset 7 [file 41598_2017_8854_MOESM8_ESM.xlsx]

## Sheet: Sheet1
	Leaf width (cm)		Panicle weight (g)		1000-grain Weight (g)
	Yugu1	An04	Yugu1	An04	Yugu1	An04
Biological replication 1	3.1	3.9	12.41	17.282	2.92	3.14
Biological replication 2	3	3	11.97	18.65	2.86	3.2
Biological replication 3	2.8	3.9	12.11	14.6	2.78	3.16
Biological replication 4	3	3.6	13.69	20.16	2.78	3.22
Biological replication 5	2.9	3.4	13.58	17.4	2.67	3.24
Avg.	2.96	3.56	12.752	17.6184	2.802	3.192
STD	0.10198	0.338231	0.735674	1.83279	0.0844748	0.0370945
P value		0.010563		0.00190431		0.000119258
