# Supplementary material for: Genotype-specific physiological and transcriptomic responses to drought stress in Setaria italica (an emerging model for Panicoideae grasses)
Source: Sci Rep. 2017 Aug 30;7:10009. doi: 10.1038/s41598-017-08854-6 (PMC5577110; doi:10.1038/s41598-017-08854-6)
Supplement: Supplementary file 9 — Dataset 8 [file 41598_2017_8854_MOESM9_ESM.xlsx]

## Sheet: 2925
GO-ID	p-value	corr p-value	x	n	X	N	Description	Genes in test set
6260	8.8015e-16	2.2717e-12	71	339	2452	33220	DNA replication	SI010934M|SI028926M|SI017989M|SI025848M|SI029328M|SI036332M|SI005915M|SI008666M|SI016876M|SI004212M|SI029967M|SI017311M|SI016763M|SI013814M|SI021066M|SI027312M|SI018063M|SI006314M|SI019635M|SI021159M|SI006956M|SI013976M|SI026112M|SI002991M|SI024444M|SI029906M|SI000560M|SI000471M|SI009269M|SI036173M|SI034340M|SI008398M|SI010670M|SI025887M|SI029380M|SI021465M|SI006339M|SI002818M|SI006028M|SI016065M…
43414	3.1958e-15	4.1242e-12	95	544	2452	33220	macromolecule methylation	SI000242M|SI028926M|SI021769M|SI025848M|SI035294M|SI004797M|SI011190M|SI026298M|SI029328M|SI016128M|SI009327M|SI018008M|SI006156M|SI016876M|SI004212M|SI017343M|SI001065M|SI025852M|SI029185M|SI005299M|SI029252M|SI005663M|SI018643M|SI000455M|SI030310M|SI000027M|SI010307M|SI022259M|SI022231M|SI004270M|SI024860M|SI000560M|SI000471M|SI000916M|SI033349M|SI001575M|SI014317M|SI001874M|SI034340M|SI009361M…
7017	5.1269e-13	4.4108e-10	66	342	2452	33220	microtubule-based process	SI018399M|SI018476M|SI000242M|SI028926M|SI021769M|SI009428M|SI028700M|SI030365M|SI028861M|SI000852M|SI029328M|SI016128M|SI009177M|SI022862M|SI000351M|SI009238M|SI039761M|SI013870M|SI017650M|SI036231M|SI009390M|SI016876M|SI021062M|SI007086M|SI021002M|SI006944M|SI021200M|SI034686M|SI005150M|SI006314M|SI029131M|SI005663M|SI011161M|SI000560M|SI000916M|SI021352M|SI029380M|SI023343M|SI005791M|SI013678M…
6261	1.9727e-12	1.2729e-09	51	234	2452	33220	DNA-dependent DNA replication	SI028926M|SI017989M|SI025848M|SI029328M|SI036332M|SI005915M|SI008666M|SI016876M|SI004212M|SI029967M|SI017311M|SI013814M|SI021066M|SI027312M|SI006314M|SI019635M|SI021159M|SI006956M|SI013976M|SI026112M|SI029906M|SI000560M|SI000471M|SI034340M|SI008398M|SI010670M|SI029380M|SI021465M|SI006339M|SI035155M|SI000462M|SI021884M|SI000454M|SI018115M|SI025170M|SI013537M|SI018579M|SI018337M|SI037463M|SI006453M…
71554	3.7987e-12	1.9609e-09	163	1277	2452	33220	cell wall organization or biogenesis	SI002841M|SI017969M|SI018860M|SI035484M|SI000541M|SI024625M|SI030381M|SI000351M|SI009196M|SI017496M|SI003834M|SI034262M|SI006152M|SI036401M|SI029185M|SI008303M|SI026217M|SI026326M|SI030003M|SI010957M|SI036517M|SI010808M|SI026003M|SI005966M|SI019160M|SI016406M|SI001818M|SI004255M|SI021097M|SI031983M|SI017772M|SI019363M|SI025811M|SI036533M|SI029392M|SI010145M|SI040250M|SI021069M|SI034955M|SI012719M…
9653	1.1347e-11	4.8813e-09	243	2154	2452	33220	anatomical structure morphogenesis	SI000266M|SI017969M|SI000242M|SI013200M|SI004854M|SI025848M|SI000351M|SI020049M|SI000593M|SI009196M|SI017650M|SI009390M|SI034262M|SI006314M|SI029185M|SI000277M|SI005792M|SI010957M|SI013823M|SI009685M|SI005966M|SI016406M|SI035025M|SI013714M|SI021453M|SI025811M|SI029392M|SI029380M|SI021223M|SI006339M|SI034329M|SI026301M|SI037326M|SI010859M|SI001419M|SI011786M|SI028794M|SI000070M|SI006371M|SI018337M…
7010	2.3155e-11	6.6717e-09	83	520	2452	33220	cytoskeleton organization	SI018399M|SI018476M|SI013555M|SI000242M|SI013123M|SI021769M|SI009428M|SI009339M|SI030365M|SI028861M|SI000852M|SI029328M|SI016128M|SI009177M|SI000351M|SI039761M|SI017650M|SI036231M|SI016876M|SI021062M|SI034084M|SI007086M|SI004199M|SI006944M|SI021200M|SI034686M|SI005150M|SI006314M|SI016292M|SI029131M|SI005663M|SI029696M|SI035271M|SI022368M|SI028874M|SI005833M|SI005813M|SI020942M|SI016406M|SI000560M…
6259	2.3216e-11	6.6717e-09	146	1131	2452	33220	DNA metabolic process	SI010934M|SI010308M|SI000242M|SI028926M|SI013200M|SI029203M|SI002388M|SI028700M|SI025848M|SI003045M|SI005397M|SI024504M|SI000593M|SI036332M|SI005915M|SI008666M|SI006665M|SI001897M|SI034060M|SI017311M|SI016763M|SI027312M|SI030038M|SI006314M|SI025852M|SI029185M|SI019635M|SI018574M|SI013289M|SI007311M|SI000754M|SI036180M|SI026112M|SI029527M|SI000350M|SI002991M|SI029906M|SI000471M|SI014664M|SI010662M…
9888	2.3264e-11	6.6717e-09	150	1172	2452	33220	tissue development	SI009824M|SI000266M|SI002841M|SI034505M|SI013200M|SI028700M|SI018856M|SI000852M|SI000351M|SI000593M|SI009196M|SI009390M|SI017472M|SI003834M|SI004199M|SI021200M|SI036788M|SI021143M|SI029185M|SI005792M|SI007311M|SI000455M|SI010957M|SI013823M|SI028656M|SI035271M|SI009685M|SI005966M|SI024860M|SI016406M|SI001818M|SI035025M|SI001874M|SI039908M|SI013714M|SI021453M|SI014486M|SI017813M|SI036533M|SI029392M…
32502	3.0567e-11	7.5287e-09	567	6002	2452	33220	developmental process	SI009824M|SI017969M|SI010934M|SI037336M|SI013200M|SI025848M|SI000852M|SI022216M|SI020049M|SI036332M|SI009196M|SI010053M|SI009390M|SI034262M|SI027279M|SI021200M|SI006435M|SI006314M|SI035110M|SI005792M|SI017934M|SI010957M|SI016406M|SI035025M|SI016615M|SI017295M|SI031983M|SI021453M|SI025811M|SI017813M|SI021223M|SI006339M|SI017967M|SI037326M|SI025170M|SI010859M|SI001419M|SI028794M|SI000070M|SI022545M…
51567	3.2087e-11	7.5287e-09	38	155	2452	33220	histone H3-K9 methylation	SI016065M|SI000242M|SI028926M|SI021769M|SI018115M|SI000797M|SI025848M|SI025826M|SI026298M|SI029328M|SI016128M|SI006156M|SI016876M|SI022218M|SI004212M|SI001289M|SI023029M|SI021121M|SI025852M|SI000507M|SI000489M|SI005663M|SI004895M|SI035249M|SI026069M|SI011781M|SI000560M|SI000194M|SI000471M|SI000916M|SI016605M|SI034330M|SI034213M|SI016091M|SI004136M|SI029380M|SI021465M|SI010696M
32259	3.8389e-11	8.2567e-09	114	818	2452	33220	methylation	SI000242M|SI028926M|SI025848M|SI035294M|SI004797M|SI013701M|SI026298M|SI017577M|SI025852M|SI029185M|SI005299M|SI018643M|SI000455M|SI010307M|SI022231M|SI004270M|SI024860M|SI009467M|SI000471M|SI000916M|SI001575M|SI001874M|SI009361M|SI029380M|SI021465M|SI009911M|SI018640M|SI037641M|SI000462M|SI034737M|SI013404M|SI010536M|SI000797M|SI028645M|SI006193M|SI002374M|SI014344M|SI022218M|SI007161M|SI033870M…
16569	7.769e-11	1.5424e-08	77	478	2452	33220	covalent chromatin modification	SI021414M|SI000363M|SI000242M|SI028926M|SI021769M|SI009707M|SI025848M|SI026298M|SI029328M|SI016128M|SI022862M|SI006156M|SI016876M|SI004212M|SI004022M|SI013814M|SI025852M|SI029185M|SI005792M|SI016086M|SI005663M|SI000455M|SI030310M|SI000027M|SI000083M|SI024860M|SI029906M|SI000560M|SI000471M|SI000916M|SI017049M|SI001874M|SI034340M|SI010189M|SI029380M|SI021465M|SI001393M|SI016065M|SI009911M|SI012719M…
51301	1.013e-10	1.7786e-08	82	526	2452	33220	cell division	SI021668M|SI021337M|SI000242M|SI028926M|SI021769M|SI000210M|SI013200M|SI028700M|SI025848M|SI016128M|SI009327M|SI009177M|SI017650M|SI016876M|SI004212M|SI000109M|SI032144M|SI034686M|SI000759M|SI010990M|SI006314M|SI012042M|SI029296M|SI030471M|SI007311M|SI005663M|SI013976M|SI000083M|SI036180M|SI022368M|SI030160M|SI000560M|SI000916M|SI001701M|SI021453M|SI030358M|SI021352M|SI010670M|SI014486M|SI029392M…
7275	1.0337e-10	1.7786e-08	526	5542	2452	33220	multicellular organismal development	SI009824M|SI010934M|SI037336M|SI013200M|SI025848M|SI000852M|SI022216M|SI020049M|SI036332M|SI009196M|SI010053M|SI009390M|SI034262M|SI027279M|SI021200M|SI006435M|SI006314M|SI035110M|SI005792M|SI017934M|SI010957M|SI016406M|SI035025M|SI016615M|SI017295M|SI031983M|SI021453M|SI017813M|SI021223M|SI006339M|SI017967M|SI037326M|SI025170M|SI010859M|SI001419M|SI028794M|SI000070M|SI022545M|SI003913M|SI031328M…
6730	1.6084e-10	2.4485e-08	117	867	2452	33220	one-carbon metabolic process	SI021414M|SI000242M|SI028926M|SI025848M|SI035294M|SI004797M|SI013701M|SI026298M|SI017577M|SI025852M|SI029185M|SI005299M|SI018643M|SI000455M|SI010307M|SI022231M|SI004270M|SI024860M|SI009467M|SI000471M|SI000916M|SI001575M|SI017049M|SI001874M|SI009361M|SI029380M|SI021465M|SI009911M|SI018640M|SI037641M|SI000462M|SI034737M|SI013404M|SI010536M|SI000797M|SI028645M|SI006193M|SI002374M|SI014344M|SI022218M…
51726	1.6127e-10	2.4485e-08	65	379	2452	33220	regulation of cell cycle	SI010934M|SI028926M|SI013200M|SI025848M|SI007188M|SI029328M|SI009327M|SI022862M|SI008666M|SI016876M|SI004212M|SI016763M|SI000109M|SI013814M|SI021066M|SI010990M|SI006314M|SI025852M|SI006956M|SI029296M|SI030471M|SI029131M|SI007311M|SI013976M|SI000083M|SI036180M|SI030160M|SI000560M|SI000471M|SI017295M|SI001701M|SI026090M|SI021453M|SI030358M|SI010670M|SI029380M|SI021465M|SI006339M|SI016065M|SI000462M…
6996	1.9499e-10	2.7959e-08	281	2648	2452	33220	organelle organization	SI040504M|SI013466M|SI000363M|SI000242M|SI013200M|SI029203M|SI028700M|SI025848M|SI026298M|SI000852M|SI000351M|SI000593M|SI017650M|SI036683M|SI006665M|SI021062M|SI002958M|SI021200M|SI006314M|SI029185M|SI005792M|SI005833M|SI000350M|SI016406M|SI000471M|SI035865M|SI000916M|SI016615M|SI017295M|SI017445M|SI001701M|SI006383M|SI011109M|SI029380M|SI021465M|SI009911M|SI000462M|SI025170M|SI000600M|SI016102M…
16570	2.2581e-10	2.8974e-08	69	417	2452	33220	histone modification	SI021414M|SI000242M|SI028926M|SI021769M|SI009707M|SI025848M|SI026298M|SI029328M|SI016128M|SI022862M|SI006156M|SI016876M|SI004212M|SI004022M|SI013814M|SI025852M|SI016086M|SI005663M|SI000455M|SI030310M|SI024860M|SI029906M|SI000560M|SI000471M|SI000916M|SI001874M|SI034340M|SI029380M|SI021465M|SI001393M|SI016065M|SI009911M|SI012719M|SI018115M|SI013404M|SI010536M|SI000797M|SI025826M|SI006193M|SI036552M…
9943	2.2631e-10	2.8974e-08	26	85	2452	33220	adaxial/abaxial axis specification	SI026301M|SI000268M|SI010859M|SI018856M|SI005775M|SI016227M|SI013383M|SI006110M|SI001544M|SI036788M|SI021121M|SI034254M|SI034228M|SI029185M|SI018146M|SI005792M|SI000027M|SI037789M|SI004270M|SI024860M|SI022944M|SI001105M|SI022778M|SI010004M|SI012582M|SI021201M
32501	2.3574e-10	2.8974e-08	544	5793	2452	33220	multicellular organismal process	SI009824M|SI010934M|SI037336M|SI013200M|SI025848M|SI000852M|SI022216M|SI020049M|SI036332M|SI009196M|SI010053M|SI009390M|SI034262M|SI027279M|SI021200M|SI006435M|SI006314M|SI035110M|SI005792M|SI017934M|SI010957M|SI016406M|SI035025M|SI016615M|SI017295M|SI031983M|SI021453M|SI017813M|SI021223M|SI006339M|SI039864M|SI017967M|SI037326M|SI025170M|SI010859M|SI001419M|SI028794M|SI000070M|SI022545M|SI003913M…
8283	2.9624e-10	3.4755e-08	36	152	2452	33220	cell proliferation	SI016065M|SI021884M|SI028926M|SI018115M|SI037326M|SI000797M|SI025848M|SI029328M|SI002374M|SI006453M|SI013091M|SI016876M|SI004212M|SI034084M|SI013814M|SI021066M|SI006314M|SI025852M|SI000507M|SI027061M|SI007311M|SI000722M|SI035249M|SI026069M|SI022231M|SI011781M|SI000560M|SI000194M|SI000471M|SI017396M|SI022944M|SI016605M|SI016091M|SI021352M|SI021465M|SI010696M
8213	3.3821e-10	3.6372e-08	57	317	2452	33220	protein amino acid alkylation	SI000242M|SI028926M|SI021769M|SI025848M|SI026298M|SI029328M|SI016128M|SI006156M|SI016876M|SI004212M|SI025852M|SI029252M|SI005663M|SI000455M|SI030310M|SI022259M|SI024860M|SI000560M|SI000471M|SI000916M|SI001874M|SI034340M|SI029380M|SI021465M|SI001393M|SI016065M|SI018115M|SI013404M|SI000797M|SI025826M|SI006193M|SI007060M|SI022218M|SI007161M|SI001289M|SI023029M|SI021121M|SI034111M|SI016290M|SI000507M…
6479	3.3821e-10	3.6372e-08	57	317	2452	33220	protein amino acid methylation	SI000242M|SI028926M|SI021769M|SI025848M|SI026298M|SI029328M|SI016128M|SI006156M|SI016876M|SI004212M|SI025852M|SI029252M|SI005663M|SI000455M|SI030310M|SI022259M|SI024860M|SI000560M|SI000471M|SI000916M|SI001874M|SI034340M|SI029380M|SI021465M|SI001393M|SI016065M|SI018115M|SI013404M|SI000797M|SI025826M|SI006193M|SI007060M|SI022218M|SI007161M|SI001289M|SI023029M|SI021121M|SI034111M|SI016290M|SI000507M…
48856	4.1374e-10	4.2715e-08	441	4556	2452	33220	anatomical structure development	SI009824M|SI017969M|SI013200M|SI025848M|SI000852M|SI020049M|SI036332M|SI009196M|SI009390M|SI034262M|SI027279M|SI021200M|SI006314M|SI005792M|SI017934M|SI010957M|SI016406M|SI035025M|SI021453M|SI025811M|SI017813M|SI021223M|SI006339M|SI037326M|SI025170M|SI010859M|SI001419M|SI028794M|SI000070M|SI022545M|SI003913M|SI011152M|SI036552M|SI034010M|SI019277M|SI022218M|SI004024M|SI034397M|SI016290M|SI017604M…
48437	5.1717e-10	5.0235e-08	88	600	2452	33220	floral organ development	SI021337M|SI000242M|SI013123M|SI021769M|SI000210M|SI009339M|SI004854M|SI009707M|SI025848M|SI000852M|SI029328M|SI022862M|SI000351M|SI013131M|SI002061M|SI013870M|SI009196M|SI006500M|SI021163M|SI025315M|SI036788M|SI010344M|SI006358M|SI025852M|SI028918M|SI018146M|SI015349M|SI017934M|SI016086M|SI005966M|SI039483M|SI016406M|SI029906M|SI013394M|SI035025M|SI034340M|SI010004M|SI032717M|SI029380M|SI021223M…
16043	5.2552e-10	5.0235e-08	423	4347	2452	33220	cellular component organization	SI040504M|SI013466M|SI017969M|SI037336M|SI013200M|SI029203M|SI025848M|SI026298M|SI000852M|SI020049M|SI009196M|SI009390M|SI036683M|SI006665M|SI034262M|SI002958M|SI021200M|SI006314M|SI005792M|SI010957M|SI035049M|SI016406M|SI016615M|SI017295M|SI031983M|SI001701M|SI025811M|SI021465M|SI009911M|SI010835M|SI025170M|SI000600M|SI010859M|SI029338M|SI022545M|SI036552M|SI019277M|SI022206M|SI006885M|SI022218M…
48513	6.407e-10	5.9059e-08	273	2587	2452	33220	organ development	SI009824M|SI000266M|SI018860M|SI000242M|SI013200M|SI028700M|SI004854M|SI002203M|SI025848M|SI000852M|SI000351M|SI000593M|SI009196M|SI009390M|SI021200M|SI006314M|SI029185M|SI026217M|SI029296M|SI005792M|SI017934M|SI010957M|SI013823M|SI009685M|SI005966M|SI016406M|SI035025M|SI000916M|SI010662M|SI039908M|SI013714M|SI021453M|SI017813M|SI029392M|SI029380M|SI021223M|SI006339M|SI000462M|SI034329M|SI026301M…
16571	6.7099e-10	5.9532e-08	53	289	2452	33220	histone methylation	SI000242M|SI028926M|SI021769M|SI025848M|SI026298M|SI029328M|SI016128M|SI006156M|SI016876M|SI004212M|SI025852M|SI005663M|SI000455M|SI030310M|SI024860M|SI000560M|SI000471M|SI000916M|SI001874M|SI034340M|SI029380M|SI021465M|SI001393M|SI016065M|SI018115M|SI013404M|SI000797M|SI025826M|SI006193M|SI022218M|SI007161M|SI001289M|SI023029M|SI021121M|SI034111M|SI016290M|SI000507M|SI000489M|SI029137M|SI002553M…
48731	6.9196e-10	5.9532e-08	273	2589	2452	33220	system development	SI009824M|SI000266M|SI018860M|SI000242M|SI013200M|SI028700M|SI004854M|SI002203M|SI025848M|SI000852M|SI000351M|SI000593M|SI009196M|SI009390M|SI021200M|SI006314M|SI029185M|SI026217M|SI029296M|SI005792M|SI017934M|SI010957M|SI013823M|SI009685M|SI005966M|SI016406M|SI035025M|SI000916M|SI010662M|SI039908M|SI013714M|SI021453M|SI017813M|SI029392M|SI029380M|SI021223M|SI006339M|SI000462M|SI034329M|SI026301M…
9886	7.4318e-10	6.1876e-08	76	492	2452	33220	post-embryonic morphogenesis	SI028958M|SI000242M|SI021769M|SI009339M|SI013200M|SI004854M|SI010425M|SI009707M|SI025848M|SI029328M|SI022862M|SI000351M|SI013131M|SI036788M|SI010344M|SI021066M|SI006314M|SI006358M|SI038761M|SI025852M|SI029185M|SI021159M|SI018146M|SI015349M|SI005792M|SI016086M|SI000027M|SI016406M|SI029906M|SI035025M|SI034340M|SI010004M|SI010670M|SI029380M|SI021223M|SI036610M|SI034329M|SI021884M|SI009737M|SI026301M…
22403	7.8562e-10	6.3365e-08	68	420	2452	33220	cell cycle phase	SI021337M|SI013200M|SI002388M|SI028700M|SI025848M|SI029328M|SI016128M|SI009177M|SI036231M|SI036683M|SI016876M|SI004212M|SI000109M|SI034686M|SI030038M|SI006314M|SI038664M|SI007311M|SI000455M|SI013976M|SI040214M|SI005784M|SI000350M|SI022231M|SI000560M|SI037961M|SI000916M|SI001701M|SI004332M|SI004005M|SI021352M|SI010670M|SI025887M|SI029380M|SI010024M|SI001393M|SI000462M|SI025170M|SI000797M|SI029047M…
10073	1.06e-09	8.2906e-08	58	335	2452	33220	meristem maintenance	SI009824M|SI000210M|SI034505M|SI018856M|SI005458M|SI000852M|SI000593M|SI025315M|SI021595M|SI032168M|SI006358M|SI029185M|SI021159M|SI005792M|SI016086M|SI000653M|SI010315M|SI000455M|SI000027M|SI000083M|SI005877M|SI024860M|SI013394M|SI035025M|SI035069M|SI010004M|SI029392M|SI029380M|SI006339M|SI021069M|SI025960M|SI025907M|SI032699M|SI026301M|SI000268M|SI028794M|SI005775M|SI006371M|SI013383M|SI036003M…
7389	1.2863e-09	9.7644e-08	65	398	2452	33220	pattern specification process	SI000210M|SI018856M|SI009327M|SI000351M|SI000593M|SI009196M|SI034561M|SI006944M|SI036788M|SI021066M|SI034254M|SI012785M|SI029185M|SI029296M|SI018146M|SI005792M|SI000027M|SI000083M|SI004270M|SI024860M|SI016406M|SI013394M|SI035069M|SI039908M|SI010004M|SI029392M|SI029380M|SI021223M|SI021069M|SI009737M|SI026301M|SI021747M|SI037326M|SI000268M|SI010859M|SI005775M|SI006371M|SI016227M|SI035200M|SI013383M…
34968	1.3396e-09	9.8789e-08	47	245	2452	33220	histone lysine methylation	SI016065M|SI000242M|SI028926M|SI021769M|SI018115M|SI013404M|SI000797M|SI025848M|SI025826M|SI026298M|SI029328M|SI016128M|SI006193M|SI006156M|SI016876M|SI022218M|SI004212M|SI007161M|SI001289M|SI023029M|SI021121M|SI016290M|SI025852M|SI000507M|SI000489M|SI005663M|SI002553M|SI030310M|SI004895M|SI035249M|SI026069M|SI031129M|SI011781M|SI000560M|SI000194M|SI000471M|SI000916M|SI016605M|SI034330M|SI034340M…
9944	1.7153e-09	1.2298e-07	24	80	2452	33220	polarity specification of adaxial/abaxial axis	SI018146M|SI005792M|SI026301M|SI000268M|SI000027M|SI010859M|SI005775M|SI037789M|SI016227M|SI004270M|SI024860M|SI013383M|SI001105M|SI022778M|SI006110M|SI001544M|SI036788M|SI021121M|SI010004M|SI034254M|SI034228M|SI029185M|SI012582M|SI021201M
9955	1.7781e-09	1.2403e-07	27	99	2452	33220	adaxial/abaxial pattern formation	SI026301M|SI037326M|SI000268M|SI010859M|SI018856M|SI005775M|SI016227M|SI013383M|SI006110M|SI001544M|SI036788M|SI021121M|SI034254M|SI034228M|SI029185M|SI018146M|SI005792M|SI000027M|SI037789M|SI004270M|SI024860M|SI022944M|SI001105M|SI022778M|SI010004M|SI012582M|SI021201M
16568	1.8766e-09	1.2746e-07	87	606	2452	33220	chromatin modification	SI021414M|SI000363M|SI000242M|SI028926M|SI021769M|SI009707M|SI025848M|SI026298M|SI029328M|SI016128M|SI022862M|SI006156M|SI016876M|SI004212M|SI034060M|SI004022M|SI013814M|SI025852M|SI029185M|SI005792M|SI016086M|SI005663M|SI000455M|SI030310M|SI000027M|SI000083M|SI018635M|SI002353M|SI004270M|SI024860M|SI016406M|SI029906M|SI000560M|SI000471M|SI000916M|SI017049M|SI001874M|SI034340M|SI010189M|SI029380M…
65001	2.2675e-09	1.5006e-07	24	81	2452	33220	specification of axis polarity	SI018146M|SI005792M|SI026301M|SI000268M|SI000027M|SI010859M|SI005775M|SI037789M|SI016227M|SI004270M|SI024860M|SI013383M|SI001105M|SI022778M|SI006110M|SI001544M|SI036788M|SI021121M|SI010004M|SI034254M|SI034228M|SI029185M|SI012582M|SI021201M
6275	2.7836e-09	1.7611e-07	31	128	2452	33220	regulation of DNA replication	SI000462M|SI028926M|SI018115M|SI013200M|SI025848M|SI029328M|SI022862M|SI006453M|SI016876M|SI004212M|SI001289M|SI017288M|SI013814M|SI021066M|SI006314M|SI025852M|SI000507M|SI006956M|SI007311M|SI028812M|SI000083M|SI035249M|SI026069M|SI000560M|SI000194M|SI000471M|SI016605M|SI034213M|SI016091M|SI029380M|SI021465M
3002	2.7975e-09	1.7611e-07	52	292	2452	33220	regionalization	SI018856M|SI000351M|SI009196M|SI034561M|SI006944M|SI036788M|SI021066M|SI034254M|SI029185M|SI029296M|SI018146M|SI005792M|SI000027M|SI004270M|SI024860M|SI016406M|SI035069M|SI039908M|SI010004M|SI021223M|SI009737M|SI026301M|SI021747M|SI037326M|SI000268M|SI010859M|SI005775M|SI006371M|SI016227M|SI035200M|SI013383M|SI009733M|SI006110M|SI001544M|SI021121M|SI034228M|SI010100M|SI029062M|SI013994M|SI000611M…
9798	3.1305e-09	1.9238e-07	28	108	2452	33220	axis specification	SI026301M|SI000268M|SI010859M|SI018856M|SI005775M|SI016227M|SI013383M|SI006110M|SI001544M|SI036788M|SI021121M|SI034254M|SI034228M|SI012785M|SI029185M|SI018146M|SI005792M|SI000027M|SI000190M|SI037789M|SI004270M|SI024860M|SI022944M|SI001105M|SI022778M|SI010004M|SI012582M|SI021201M
9887	4.1237e-09	2.3837e-07	90	645	2452	33220	organ morphogenesis	SI000242M|SI016483M|SI013123M|SI021769M|SI034505M|SI009339M|SI013200M|SI009707M|SI025848M|SI018856M|SI029328M|SI022862M|SI000351M|SI009196M|SI009390M|SI004199M|SI021002M|SI036788M|SI010344M|SI021066M|SI026929M|SI006358M|SI025852M|SI029185M|SI027061M|SI018146M|SI015349M|SI005792M|SI029131M|SI016086M|SI000027M|SI028656M|SI005784M|SI035271M|SI005966M|SI020942M|SI016406M|SI029906M|SI011076M|SI035025M…
1510	4.156e-09	2.3837e-07	35	159	2452	33220	RNA methylation	SI009911M|SI018640M|SI010536M|SI035294M|SI004797M|SI028645M|SI011190M|SI006193M|SI002374M|SI009327M|SI018008M|SI033870M|SI023029M|SI001065M|SI014695M|SI000792M|SI005299M|SI003072M|SI028901M|SI029252M|SI029137M|SI018643M|SI010307M|SI018851M|SI022231M|SI004270M|SI033349M|SI001575M|SI014317M|SI031274M|SI021172M|SI009361M|SI034116M|SI010775M|SI001393M
6606	4.156e-09	2.3837e-07	35	159	2452	33220	protein import into nucleus	SI036902M|SI002247M|SI035294M|SI028645M|SI009327M|SI035026M|SI026672M|SI025745M|SI032708M|SI034084M|SI023029M|SI021143M|SI034034M|SI029252M|SI029022M|SI016086M|SI011890M|SI029137M|SI000455M|SI021629M|SI022017M|SI031523M|SI022231M|SI009786M|SI000916M|SI033349M|SI025358M|SI021172M|SI009361M|SI034116M|SI021188M|SI034023M|SI000716M|SI021685M|SI001393M
34504	4.9453e-09	2.7747e-07	35	160	2452	33220	protein localization in nucleus	SI036902M|SI002247M|SI035294M|SI028645M|SI009327M|SI035026M|SI026672M|SI025745M|SI032708M|SI034084M|SI023029M|SI021143M|SI034034M|SI029252M|SI029022M|SI016086M|SI011890M|SI029137M|SI000455M|SI021629M|SI022017M|SI031523M|SI022231M|SI009786M|SI000916M|SI033349M|SI025358M|SI021172M|SI009361M|SI034116M|SI021188M|SI034023M|SI000716M|SI021685M|SI001393M
6325	6.0049e-09	3.2976e-07	97	719	2452	33220	chromatin organization	SI021414M|SI000363M|SI000242M|SI028926M|SI025848M|SI026298M|SI006665M|SI034060M|SI025852M|SI029185M|SI018574M|SI005299M|SI005792M|SI000455M|SI002353M|SI004270M|SI024860M|SI016406M|SI029906M|SI000471M|SI000916M|SI017049M|SI001874M|SI029380M|SI021465M|SI009911M|SI012719M|SI000462M|SI013404M|SI010536M|SI000797M|SI010859M|SI006193M|SI036552M|SI006453M|SI013091M|SI000947M|SI022218M|SI007161M|SI023029M…
10564	6.3545e-09	3.4169e-07	36	169	2452	33220	regulation of cell cycle process	SI016065M|SI000462M|SI021884M|SI013200M|SI000797M|SI025848M|SI029328M|SI009563M|SI009327M|SI018337M|SI022862M|SI006453M|SI013091M|SI016876M|SI004212M|SI001289M|SI017288M|SI000109M|SI013814M|SI006314M|SI025852M|SI007311M|SI023406M|SI000083M|SI035249M|SI036180M|SI026069M|SI020222M|SI000560M|SI016605M|SI026090M|SI034213M|SI021453M|SI029380M|SI021465M|SI021201M
9220	8.1262e-09	4.2804e-07	33	148	2452	33220	pyrimidine ribonucleotide biosynthetic process	SI034856M|SI010536M|SI035294M|SI004797M|SI029047M|SI013458M|SI002164M|SI006193M|SI002374M|SI037330M|SI018008M|SI029308M|SI022206M|SI016553M|SI034127M|SI010253M|SI013695M|SI029252M|SI002553M|SI015656M|SI035425M|SI029658M|SI022231M|SI004270M|SI009665M|SI039750M|SI035655M|SI021172M|SI016942M|SI029744M|SI021453M|SI034677M|SI000716M
48507	8.9792e-09	4.5505e-07	76	520	2452	33220	meristem development	SI009824M|SI000210M|SI034505M|SI018856M|SI005458M|SI000852M|SI009327M|SI000351M|SI000593M|SI025315M|SI011946M|SI036788M|SI021595M|SI034254M|SI032168M|SI006358M|SI029185M|SI021159M|SI018146M|SI005792M|SI016086M|SI000653M|SI010315M|SI000455M|SI000027M|SI000083M|SI005877M|SI024860M|SI013394M|SI035025M|SI035069M|SI001874M|SI021453M|SI010004M|SI029392M|SI029380M|SI021223M|SI006339M|SI021069M|SI001393M…
9218	8.9917e-09	4.5505e-07	34	156	2452	33220	pyrimidine ribonucleotide metabolic process	SI034856M|SI010536M|SI035294M|SI004797M|SI029047M|SI013458M|SI002164M|SI006193M|SI002374M|SI037330M|SI018008M|SI029308M|SI022206M|SI016553M|SI034127M|SI010253M|SI013695M|SI029252M|SI018340M|SI002553M|SI015656M|SI035425M|SI029658M|SI022231M|SI004270M|SI009665M|SI039750M|SI035655M|SI021172M|SI016942M|SI029744M|SI021453M|SI034677M|SI000716M
71555	9.6896e-09	4.7461e-07	109	847	2452	33220	cell wall organization	SI002841M|SI017969M|SI018860M|SI035484M|SI000541M|SI024625M|SI030381M|SI000351M|SI009196M|SI017496M|SI003834M|SI034262M|SI006152M|SI036401M|SI026217M|SI030003M|SI010957M|SI010808M|SI005966M|SI019160M|SI016406M|SI004255M|SI031983M|SI025811M|SI036533M|SI029392M|SI040250M|SI021069M|SI034955M|SI012719M|SI013662M|SI000268M|SI001988M|SI005775M|SI006181M|SI005856M|SI006792M|SI017115M|SI011734M|SI001003M…
51170	9.7459e-09	4.7461e-07	35	164	2452	33220	nuclear import	SI036902M|SI002247M|SI035294M|SI028645M|SI009327M|SI035026M|SI026672M|SI025745M|SI032708M|SI034084M|SI023029M|SI021143M|SI034034M|SI029252M|SI029022M|SI016086M|SI011890M|SI029137M|SI000455M|SI021629M|SI022017M|SI031523M|SI022231M|SI009786M|SI000916M|SI033349M|SI025358M|SI021172M|SI009361M|SI034116M|SI021188M|SI034023M|SI000716M|SI021685M|SI001393M
279	1.0805e-08	5.1645e-07	60	374	2452	33220	M phase	SI021337M|SI013200M|SI002388M|SI028700M|SI025848M|SI029328M|SI016128M|SI009177M|SI036231M|SI036683M|SI016876M|SI004212M|SI000109M|SI034686M|SI030038M|SI006314M|SI038664M|SI007311M|SI040214M|SI005784M|SI000350M|SI000560M|SI037961M|SI000916M|SI001701M|SI004332M|SI004005M|SI021352M|SI010670M|SI025887M|SI029380M|SI010024M|SI000462M|SI025170M|SI000797M|SI016102M|SI028734M|SI018579M|SI018337M|SI005735M…
70882	1.2535e-08	5.783e-07	69	458	2452	33220	cellular cell wall organization or biogenesis	SI018399M|SI018860M|SI000210M|SI034969M|SI003013M|SI013216M|SI034929M|SI026351M|SI030381M|SI009177M|SI022143M|SI013296M|SI035820M|SI017496M|SI006346M|SI036401M|SI026929M|SI010142M|SI010631M|SI008303M|SI036300M|SI034801M|SI026326M|SI010315M|SI030277M|SI036517M|SI009710M|SI039483M|SI024351M|SI013394M|SI021097M|SI017772M|SI000867M|SI025811M|SI036533M|SI021421M|SI034955M|SI034967M|SI036090M|SI009806M…
51276	1.2547e-08	5.783e-07	121	975	2452	33220	chromosome organization	SI021414M|SI000363M|SI000242M|SI028926M|SI013200M|SI029203M|SI002388M|SI028700M|SI025848M|SI026298M|SI000593M|SI006665M|SI034060M|SI016763M|SI030038M|SI025852M|SI029185M|SI018574M|SI005299M|SI005792M|SI000455M|SI002353M|SI000350M|SI004270M|SI024860M|SI016406M|SI029906M|SI000471M|SI000916M|SI017049M|SI001874M|SI029380M|SI010024M|SI021465M|SI009911M|SI012719M|SI000462M|SI013404M|SI010536M|SI000797M…
48645	1.7614e-08	7.9759e-07	38	191	2452	33220	organ formation	SI000242M|SI021769M|SI009737M|SI009339M|SI009707M|SI010536M|SI000797M|SI025848M|SI025826M|SI010859M|SI006371M|SI029328M|SI022862M|SI000351M|SI009196M|SI006110M|SI022218M|SI036788M|SI010344M|SI025995M|SI025852M|SI001095M|SI036201M|SI018146M|SI015349M|SI013994M|SI016086M|SI000489M|SI035249M|SI026069M|SI016406M|SI029906M|SI009445M|SI009197M|SI034330M|SI034340M|SI029380M|SI006579M
22402	1.9007e-08	8.4581e-07	87	636	2452	33220	cell cycle process	SI021337M|SI000242M|SI021769M|SI013200M|SI002388M|SI028700M|SI025848M|SI007188M|SI029328M|SI016128M|SI009327M|SI009177M|SI036231M|SI036683M|SI016876M|SI004212M|SI000109M|SI034686M|SI030038M|SI006314M|SI038664M|SI012042M|SI007311M|SI005663M|SI000455M|SI013976M|SI040214M|SI005784M|SI000083M|SI000350M|SI022231M|SI000560M|SI037961M|SI000916M|SI017295M|SI001701M|SI004332M|SI004005M|SI021352M|SI010670M…
7018	2.1909e-08	9.5843e-07	22	77	2452	33220	microtubule-based movement	SI000242M|SI005791M|SI028734M|SI026069M|SI016128M|SI000296M|SI022862M|SI000351M|SI009238M|SI039761M|SI005816M|SI034031M|SI009390M|SI021062M|SI001456M|SI034027M|SI021002M|SI004136M|SI017205M|SI021352M|SI016281M|SI023575M
6221	2.5682e-08	1.1047e-06	35	170	2452	33220	pyrimidine nucleotide biosynthetic process	SI034856M|SI010536M|SI035294M|SI004797M|SI029047M|SI013458M|SI002164M|SI006193M|SI002374M|SI037330M|SI018008M|SI037463M|SI029308M|SI022206M|SI016553M|SI034127M|SI010253M|SI013695M|SI029252M|SI018340M|SI002553M|SI015656M|SI035425M|SI029658M|SI022231M|SI004270M|SI009665M|SI039750M|SI035655M|SI021172M|SI016942M|SI029744M|SI021453M|SI034677M|SI000716M
48449	2.8749e-08	1.2164e-06	34	163	2452	33220	floral organ formation	SI000242M|SI021769M|SI009339M|SI009707M|SI010536M|SI000797M|SI025848M|SI025826M|SI010859M|SI006371M|SI029328M|SI022862M|SI000351M|SI022218M|SI036788M|SI010344M|SI025995M|SI025852M|SI001095M|SI036201M|SI018146M|SI015349M|SI013994M|SI016086M|SI000489M|SI035249M|SI026069M|SI016406M|SI029906M|SI009445M|SI034330M|SI034340M|SI029380M|SI006579M
48869	2.9312e-08	1.2202e-06	208	1944	2452	33220	cellular developmental process	SI000266M|SI017969M|SI013200M|SI028700M|SI000351M|SI000593M|SI009196M|SI017650M|SI009390M|SI034262M|SI021200M|SI010990M|SI006314M|SI029185M|SI000277M|SI005792M|SI010957M|SI013823M|SI009685M|SI005966M|SI016406M|SI025358M|SI017295M|SI039908M|SI013714M|SI021453M|SI025811M|SI029392M|SI006339M|SI000462M|SI010859M|SI011786M|SI028794M|SI000070M|SI006371M|SI018337M|SI022545M|SI019277M|SI008672M|SI021214M…
6220	3.002e-08	1.2299e-06	35	171	2452	33220	pyrimidine nucleotide metabolic process	SI034856M|SI010536M|SI035294M|SI004797M|SI029047M|SI013458M|SI002164M|SI006193M|SI002374M|SI037330M|SI018008M|SI037463M|SI029308M|SI022206M|SI016553M|SI034127M|SI010253M|SI013695M|SI029252M|SI018340M|SI002553M|SI015656M|SI035425M|SI029658M|SI022231M|SI004270M|SI009665M|SI039750M|SI035655M|SI021172M|SI016942M|SI029744M|SI021453M|SI034677M|SI000716M
7049	3.0672e-08	1.2369e-06	120	980	2452	33220	cell cycle	SI010934M|SI021668M|SI000242M|SI013200M|SI002388M|SI028700M|SI025848M|SI028861M|SI000351M|SI008666M|SI036683M|SI016763M|SI010990M|SI030038M|SI006314M|SI025852M|SI019635M|SI012042M|SI029296M|SI007311M|SI000455M|SI036180M|SI000350M|SI022231M|SI024860M|SI016406M|SI037961M|SI000916M|SI017295M|SI001701M|SI025887M|SI014486M|SI029380M|SI010024M|SI006339M|SI000462M|SI025170M|SI000797M|SI029124M|SI016102M…
278	3.1862e-08	1.2652e-06	53	322	2452	33220	mitotic cell cycle	SI021668M|SI021337M|SI013200M|SI028700M|SI025848M|SI028861M|SI029328M|SI016128M|SI009206M|SI009177M|SI000351M|SI036683M|SI016876M|SI004212M|SI000109M|SI034686M|SI007311M|SI000455M|SI013976M|SI022231M|SI024860M|SI016406M|SI000560M|SI037961M|SI001701M|SI010670M|SI029380M|SI006339M|SI001393M|SI000462M|SI025170M|SI000797M|SI029047M|SI016102M|SI018579M|SI018337M|SI005735M|SI036552M|SI006453M|SI013091M…
6342	3.2921e-08	1.2874e-06	45	253	2452	33220	chromatin silencing	SI000363M|SI000242M|SI028926M|SI021769M|SI025848M|SI025826M|SI029047M|SI028734M|SI026298M|SI016128M|SI006156M|SI000947M|SI022218M|SI001289M|SI023029M|SI021121M|SI034111M|SI025852M|SI029185M|SI000507M|SI013354M|SI005792M|SI000489M|SI005663M|SI000027M|SI028933M|SI000083M|SI035249M|SI026069M|SI000350M|SI029906M|SI000560M|SI000916M|SI016605M|SI034330M|SI017049M|SI004332M|SI034213M|SI016091M|SI004136M…
280	5.588e-08	2.1526e-06	36	183	2452	33220	nuclear division	SI021337M|SI028700M|SI025170M|SI000797M|SI025848M|SI016102M|SI029328M|SI018579M|SI018337M|SI009177M|SI005735M|SI036552M|SI006453M|SI013091M|SI036683M|SI016876M|SI004212M|SI001289M|SI017288M|SI000109M|SI034686M|SI006314M|SI007311M|SI023406M|SI026069M|SI020222M|SI000560M|SI037961M|SI000916M|SI040074M|SI006200M|SI001701M|SI010587M|SI010670M|SI029380M|SI010696M
50793	5.9157e-08	2.2454e-06	130	1098	2452	33220	regulation of developmental process	SI009824M|SI002841M|SI037336M|SI000242M|SI028926M|SI034505M|SI025848M|SI004951M|SI018856M|SI000852M|SI000351M|SI000593M|SI000537M|SI027279M|SI036788M|SI006314M|SI025852M|SI029185M|SI035110M|SI000277M|SI005792M|SI017934M|SI007311M|SI000455M|SI031943M|SI035663M|SI005966M|SI024860M|SI016406M|SI029906M|SI035025M|SI001874M|SI021453M|SI036901M|SI029392M|SI029380M|SI021465M|SI021223M|SI006339M|SI021069M…
45814	7.5872e-08	2.8381e-06	45	260	2452	33220	negative regulation of gene expression, epigenetic	SI000363M|SI000242M|SI028926M|SI021769M|SI025848M|SI025826M|SI029047M|SI028734M|SI026298M|SI016128M|SI006156M|SI000947M|SI022218M|SI001289M|SI023029M|SI021121M|SI034111M|SI025852M|SI029185M|SI000507M|SI013354M|SI005792M|SI000489M|SI005663M|SI000027M|SI028933M|SI000083M|SI035249M|SI026069M|SI000350M|SI029906M|SI000560M|SI000916M|SI016605M|SI034330M|SI017049M|SI004332M|SI034213M|SI016091M|SI004136M…
44036	1.2319e-07	4.5423e-06	61	409	2452	33220	cell wall macromolecule metabolic process	SI018399M|SI034969M|SI015568M|SI034929M|SI026351M|SI035448M|SI030381M|SI022143M|SI036401M|SI029185M|SI010142M|SI010631M|SI008303M|SI026326M|SI030047M|SI030196M|SI010315M|SI036517M|SI026099M|SI026003M|SI024351M|SI001818M|SI021097M|SI006581M|SI017772M|SI019363M|SI025811M|SI014200M|SI036533M|SI021421M|SI034955M|SI013662M|SI036090M|SI009806M|SI010827M|SI000268M|SI017963M|SI002831M|SI000854M|SI032295M…
10075	1.4366e-07	5.2224e-06	31	150	2452	33220	regulation of meristem growth	SI009824M|SI025907M|SI000210M|SI018856M|SI028794M|SI005458M|SI005775M|SI000852M|SI013383M|SI036003M|SI006158M|SI006013M|SI034070M|SI001544M|SI021159M|SI000653M|SI010315M|SI000027M|SI000114M|SI035479M|SI005877M|SI024860M|SI013394M|SI035025M|SI035069M|SI000538M|SI029392M|SI012582M|SI034047M|SI021201M|SI021069M
51239	1.6293e-07	5.8406e-06	107	873	2452	33220	regulation of multicellular organismal process	SI009824M|SI037336M|SI000242M|SI028926M|SI025848M|SI004951M|SI018856M|SI000852M|SI027279M|SI036788M|SI025852M|SI035110M|SI017934M|SI000455M|SI031943M|SI035663M|SI024860M|SI016406M|SI029906M|SI035025M|SI001874M|SI021453M|SI029392M|SI029380M|SI021465M|SI021223M|SI021069M|SI032699M|SI010536M|SI000268M|SI010859M|SI028794M|SI005775M|SI006193M|SI006453M|SI031154M|SI022218M|SI007161M|SI001544M|SI021121M…
48285	1.6683e-07	5.8984e-06	40	224	2452	33220	organelle fission	SI034757M|SI021337M|SI028700M|SI025170M|SI000797M|SI025848M|SI035294M|SI016102M|SI029328M|SI018579M|SI018337M|SI009177M|SI005735M|SI036552M|SI006453M|SI013091M|SI036683M|SI022206M|SI016876M|SI004212M|SI001289M|SI017288M|SI000109M|SI034686M|SI006314M|SI007311M|SI023406M|SI026069M|SI020222M|SI000560M|SI037961M|SI000916M|SI040074M|SI006200M|SI001701M|SI006383M|SI010587M|SI010670M|SI029380M|SI010696M
6304	2.172e-07	7.5755e-06	37	201	2452	33220	DNA modification	SI016065M|SI000462M|SI000454M|SI000242M|SI018115M|SI000797M|SI025848M|SI025826M|SI029047M|SI029328M|SI016876M|SI022218M|SI004212M|SI017343M|SI001289M|SI017311M|SI034111M|SI025852M|SI029185M|SI000507M|SI000027M|SI028642M|SI035249M|SI026069M|SI011781M|SI000560M|SI000194M|SI000471M|SI016605M|SI034330M|SI034340M|SI016091M|SI008398M|SI029380M|SI021465M|SI034205M|SI006537M
48638	2.4639e-07	8.4792e-06	43	253	2452	33220	regulation of developmental growth	SI009824M|SI002841M|SI025907M|SI000210M|SI000268M|SI018856M|SI011786M|SI028794M|SI005458M|SI005775M|SI000852M|SI013383M|SI036003M|SI006158M|SI006013M|SI013091M|SI034070M|SI001289M|SI001544M|SI017288M|SI000537M|SI006314M|SI021159M|SI000277M|SI007311M|SI000653M|SI010315M|SI000027M|SI000114M|SI035479M|SI005877M|SI024860M|SI013394M|SI002050M|SI035025M|SI035069M|SI036901M|SI000538M|SI029392M|SI012582M…
71669	2.5219e-07	8.5647e-06	76	563	2452	33220	plant-type cell wall organization or biogenesis	SI018399M|SI017969M|SI016483M|SI000210M|SI034969M|SI013216M|SI010869M|SI034929M|SI026351M|SI035448M|SI030381M|SI009177M|SI022656M|SI022143M|SI035820M|SI017496M|SI003834M|SI034262M|SI036635M|SI029765M|SI036401M|SI010142M|SI036300M|SI034801M|SI018077M|SI030277M|SI006281M|SI010808M|SI024468M|SI005966M|SI019160M|SI039483M|SI013394M|SI022615M|SI010250M|SI004255M|SI017772M|SI000867M|SI025811M|SI021421M…
10383	2.9901e-07	1.0023e-05	49	308	2452	33220	cell wall polysaccharide metabolic process	SI018399M|SI034969M|SI034929M|SI026351M|SI035448M|SI030381M|SI022143M|SI036401M|SI010142M|SI010631M|SI008303M|SI026326M|SI010315M|SI036517M|SI026099M|SI026003M|SI024351M|SI021097M|SI017772M|SI025811M|SI036533M|SI021421M|SI034955M|SI013662M|SI036090M|SI009806M|SI000268M|SI017963M|SI002831M|SI000854M|SI032295M|SI006181M|SI006792M|SI006295M|SI001544M|SI027540M|SI021351M|SI027576M|SI022172M|SI016242M…
3006	3.0899e-07	1.0225e-05	258	2589	2452	33220	reproductive developmental process	SI002336M|SI000242M|SI013200M|SI004854M|SI025848M|SI000852M|SI000351M|SI020049M|SI036332M|SI009196M|SI034262M|SI027279M|SI029064M|SI029185M|SI005792M|SI017934M|SI005966M|SI016406M|SI035025M|SI025358M|SI013714M|SI021453M|SI029392M|SI029380M|SI021223M|SI000462M|SI026301M|SI037326M|SI025170M|SI000268M|SI010859M|SI026349M|SI016138M|SI028794M|SI006371M|SI018337M|SI005735M|SI022545M|SI036552M|SI034010M…
226	3.4435e-07	1.125e-05	43	256	2452	33220	microtubule cytoskeleton organization	SI018399M|SI018476M|SI000242M|SI021769M|SI009428M|SI013678M|SI030365M|SI016102M|SI028861M|SI009498M|SI000852M|SI029328M|SI016128M|SI009177M|SI005779M|SI006453M|SI017650M|SI036231M|SI016876M|SI021062M|SI001289M|SI007086M|SI006944M|SI021200M|SI034686M|SI005150M|SI006314M|SI000507M|SI029131M|SI005663M|SI035479M|SI035249M|SI026069M|SI029505M|SI000560M|SI009445M|SI034330M|SI016091M|SI004136M|SI021352M…
87	3.5977e-07	1.1607e-05	31	156	2452	33220	M phase of mitotic cell cycle	SI021337M|SI028700M|SI025170M|SI000797M|SI025848M|SI016102M|SI029328M|SI018579M|SI018337M|SI009177M|SI005735M|SI036552M|SI006453M|SI013091M|SI036683M|SI016876M|SI004212M|SI001289M|SI017288M|SI000109M|SI034686M|SI007311M|SI023406M|SI020222M|SI000560M|SI037961M|SI040074M|SI001701M|SI010587M|SI010670M|SI029380M
48569	4.9032e-07	1.5525e-05	100	819	2452	33220	post-embryonic organ development	SI000242M|SI004854M|SI025848M|SI000852M|SI000351M|SI013131M|SI009196M|SI003834M|SI036788M|SI006314M|SI025852M|SI017934M|SI005966M|SI016406M|SI029906M|SI037961M|SI035025M|SI000916M|SI032717M|SI029380M|SI021223M|SI021069M|SI026301M|SI037326M|SI010536M|SI000797M|SI010859M|SI007837M|SI028794M|SI006371M|SI011152M|SI009733M|SI034010M|SI022218M|SI040223M|SI021121M|SI014287M|SI025995M|SI001095M|SI036201M…
6346	4.9323e-07	1.5525e-05	25	112	2452	33220	methylation-dependent chromatin silencing	SI000363M|SI000242M|SI028926M|SI021769M|SI025848M|SI025826M|SI026298M|SI016128M|SI022218M|SI021121M|SI034111M|SI029185M|SI000507M|SI005792M|SI000489M|SI005663M|SI035249M|SI026069M|SI000560M|SI000916M|SI034330M|SI017049M|SI034213M|SI010189M|SI029380M
48444	6.5888e-07	2.0245e-05	35	193	2452	33220	floral organ morphogenesis	SI000242M|SI021769M|SI009339M|SI009707M|SI010536M|SI000797M|SI025848M|SI025826M|SI010859M|SI006371M|SI029328M|SI022862M|SI000351M|SI022218M|SI036788M|SI010344M|SI025995M|SI025852M|SI001095M|SI036201M|SI018146M|SI015349M|SI013994M|SI016086M|SI000489M|SI035249M|SI026069M|SI016406M|SI029906M|SI009445M|SI035025M|SI034330M|SI034340M|SI029380M|SI006579M
48563	6.5888e-07	2.0245e-05	35	193	2452	33220	post-embryonic organ morphogenesis	SI000242M|SI021769M|SI009339M|SI009707M|SI010536M|SI000797M|SI025848M|SI025826M|SI010859M|SI006371M|SI029328M|SI022862M|SI000351M|SI022218M|SI036788M|SI010344M|SI025995M|SI025852M|SI001095M|SI036201M|SI018146M|SI015349M|SI013994M|SI016086M|SI000489M|SI035249M|SI026069M|SI016406M|SI029906M|SI009445M|SI035025M|SI034330M|SI034340M|SI029380M|SI006579M
30154	6.9433e-07	2.1083e-05	160	1481	2452	33220	cell differentiation	SI000266M|SI002841M|SI034505M|SI013200M|SI002388M|SI028700M|SI028788M|SI000351M|SI000593M|SI009196M|SI009390M|SI017472M|SI003834M|SI003478M|SI034262M|SI004199M|SI021200M|SI036788M|SI021143M|SI010352M|SI029185M|SI021402M|SI005792M|SI000455M|SI010957M|SI013823M|SI035271M|SI035663M|SI009685M|SI005966M|SI019160M|SI016406M|SI025358M|SI017295M|SI009361M|SI039908M|SI013714M|SI021453M|SI014486M|SI029392M…
45786	7.1948e-07	2.1593e-05	14	41	2452	33220	negative regulation of cell cycle	SI029296M|SI023406M|SI013976M|SI007188M|SI009563M|SI018337M|SI022512M|SI013091M|SI017295M|SI016876M|SI026090M|SI000109M|SI006314M|SI006339M
42546	7.9284e-07	2.3521e-05	57	393	2452	33220	cell wall biogenesis	SI018399M|SI000210M|SI034969M|SI003013M|SI013216M|SI034929M|SI026351M|SI030381M|SI009177M|SI022143M|SI013296M|SI035820M|SI017496M|SI006346M|SI036401M|SI026929M|SI010142M|SI010631M|SI036300M|SI034801M|SI026326M|SI010315M|SI030277M|SI036517M|SI009710M|SI013394M|SI021097M|SI017772M|SI025811M|SI036533M|SI021421M|SI034955M|SI034967M|SI036090M|SI009806M|SI017963M|SI002831M|SI039113M|SI000854M|SI032295M…
9553	8.0989e-07	2.3754e-05	47	300	2452	33220	embryo sac development	SI000462M|SI021337M|SI013200M|SI002388M|SI028788M|SI035294M|SI029124M|SI013458M|SI039339M|SI028645M|SI018337M|SI000860M|SI003309M|SI031198M|SI006592M|SI003478M|SI011946M|SI023029M|SI016553M|SI038422M|SI021642M|SI028918M|SI038664M|SI029252M|SI028947M|SI029022M|SI029137M|SI005782M|SI028812M|SI000083M|SI009611M|SI009841M|SI035588M|SI025358M|SI017295M|SI031056M|SI021172M|SI006682M|SI009361M|SI010587M…
44085	9.6873e-07	2.804e-05	203	1981	2452	33220	cellular component biogenesis	SI037336M|SI002530M|SI030381M|SI017650M|SI006665M|SI036194M|SI030555M|SI006314M|SI026326M|SI034926M|SI018655M|SI036517M|SI005833M|SI035049M|SI017295M|SI021097M|SI017772M|SI025811M|SI037532M|SI009911M|SI016102M|SI000854M|SI005856M|SI022206M|SI006885M|SI014558M|SI021270M|SI016830M|SI001003M|SI040223M|SI034034M|SI036201M|SI040127M|SI021629M|SI016125M|SI028812M|SI000190M|SI039691M|SI030380M|SI009445M…
7346	9.7777e-07	2.804e-05	31	163	2452	33220	regulation of mitotic cell cycle	SI016065M|SI021884M|SI025848M|SI029328M|SI009563M|SI018337M|SI022862M|SI006453M|SI013091M|SI016876M|SI004212M|SI000109M|SI013814M|SI006314M|SI025852M|SI029296M|SI029131M|SI007311M|SI023406M|SI035249M|SI036180M|SI026069M|SI039013M|SI000560M|SI000194M|SI016605M|SI017295M|SI034330M|SI026090M|SI034213M|SI021465M
7067	9.8962e-07	2.8068e-05	30	155	2452	33220	mitosis	SI021337M|SI028700M|SI025170M|SI000797M|SI025848M|SI016102M|SI029328M|SI018579M|SI018337M|SI009177M|SI005735M|SI036552M|SI013091M|SI036683M|SI016876M|SI004212M|SI001289M|SI017288M|SI000109M|SI034686M|SI007311M|SI023406M|SI020222M|SI000560M|SI037961M|SI040074M|SI001701M|SI010587M|SI010670M|SI029380M
40029	1.3293e-06	3.7292e-05	72	547	2452	33220	regulation of gene expression, epigenetic	SI000363M|SI000242M|SI028926M|SI021769M|SI013200M|SI030454M|SI025848M|SI026298M|SI029328M|SI016128M|SI006015M|SI006156M|SI016876M|SI004212M|SI017343M|SI025852M|SI029185M|SI028918M|SI013354M|SI005792M|SI009649M|SI005663M|SI000027M|SI000083M|SI000350M|SI029906M|SI000560M|SI000471M|SI000916M|SI017049M|SI034340M|SI004332M|SI025887M|SI010189M|SI029380M|SI010024M|SI021465M|SI034679M|SI006537M|SI016065M…
10382	1.3538e-06	3.7571e-05	42	260	2452	33220	cellular cell wall macromolecule metabolic process	SI018399M|SI034955M|SI034969M|SI036090M|SI009806M|SI000268M|SI017963M|SI002831M|SI034929M|SI026351M|SI000854M|SI032295M|SI030381M|SI022143M|SI006792M|SI006295M|SI001544M|SI027540M|SI027576M|SI036401M|SI010142M|SI010631M|SI008303M|SI026326M|SI022172M|SI032432M|SI010315M|SI034839M|SI040127M|SI036517M|SI007296M|SI035702M|SI022330M|SI024351M|SI030380M|SI021097M|SI017772M|SI014149M|SI025811M|SI036533M…
6270	1.4162e-06	3.8886e-05	18	68	2452	33220	DNA-dependent DNA replication initiation	SI028926M|SI035249M|SI026069M|SI029328M|SI011781M|SI000560M|SI000471M|SI001206M|SI016876M|SI004212M|SI029967M|SI016091M|SI013814M|SI021066M|SI027312M|SI021465M|SI000507M|SI006956M
51169	1.6286e-06	4.3786e-05	45	289	2452	33220	nuclear transport	SI037447M|SI036902M|SI030454M|SI002247M|SI035294M|SI028645M|SI009327M|SI035026M|SI026672M|SI023184M|SI003458M|SI025745M|SI032708M|SI034084M|SI023029M|SI021143M|SI034034M|SI023233M|SI029252M|SI029022M|SI016086M|SI011890M|SI002878M|SI029137M|SI000455M|SI021629M|SI000083M|SI029547M|SI022017M|SI031523M|SI022231M|SI009786M|SI037961M|SI000916M|SI033349M|SI025358M|SI021172M|SI009361M|SI034116M|SI021188M…
6913	1.6286e-06	4.3786e-05	45	289	2452	33220	nucleocytoplasmic transport	SI037447M|SI036902M|SI030454M|SI002247M|SI035294M|SI028645M|SI009327M|SI035026M|SI026672M|SI023184M|SI003458M|SI025745M|SI032708M|SI034084M|SI023029M|SI021143M|SI034034M|SI023233M|SI029252M|SI029022M|SI016086M|SI011890M|SI002878M|SI029137M|SI000455M|SI021629M|SI000083M|SI029547M|SI022017M|SI031523M|SI022231M|SI009786M|SI037961M|SI000916M|SI033349M|SI025358M|SI021172M|SI009361M|SI034116M|SI021188M…
51052	1.7013e-06	4.5106e-05	37	218	2452	33220	regulation of DNA metabolic process	SI000462M|SI028926M|SI018115M|SI013200M|SI002388M|SI025848M|SI029328M|SI022862M|SI006453M|SI016876M|SI004212M|SI001289M|SI017288M|SI013814M|SI021066M|SI030038M|SI006314M|SI025852M|SI000507M|SI006956M|SI007311M|SI039106M|SI028812M|SI005784M|SI028767M|SI000083M|SI035249M|SI026069M|SI000560M|SI000194M|SI000471M|SI016605M|SI034213M|SI016091M|SI029380M|SI010024M|SI021465M
16458	1.7127e-06	4.5106e-05	63	461	2452	33220	gene silencing	SI000363M|SI000242M|SI028926M|SI021769M|SI030103M|SI030454M|SI025848M|SI026298M|SI029328M|SI016128M|SI006015M|SI006156M|SI016876M|SI004212M|SI018063M|SI025852M|SI029185M|SI013354M|SI005792M|SI009649M|SI009229M|SI029236M|SI005663M|SI000027M|SI000083M|SI000350M|SI029906M|SI000560M|SI000916M|SI017049M|SI034340M|SI004332M|SI010189M|SI029380M|SI010024M|SI021465M|SI034679M|SI000462M|SI025826M|SI029047M…
9908	1.8097e-06	4.7179e-05	122	1081	2452	33220	flower development	SI000242M|SI034505M|SI009428M|SI004854M|SI025848M|SI000852M|SI000351M|SI035812M|SI013131M|SI009196M|SI031346M|SI027279M|SI036788M|SI025852M|SI029185M|SI005792M|SI017934M|SI005966M|SI016406M|SI029906M|SI035025M|SI032717M|SI029380M|SI021223M|SI021069M|SI032699M|SI026301M|SI037326M|SI010536M|SI000797M|SI000268M|SI010859M|SI007837M|SI028794M|SI006371M|SI009733M|SI034010M|SI031154M|SI022218M|SI008672M…
10389	2.0653e-06	5.3306e-05	17	63	2452	33220	regulation of G2/M transition of mitotic cell cycle	SI021884M|SI025848M|SI035249M|SI036180M|SI026069M|SI029328M|SI022862M|SI000560M|SI016605M|SI006453M|SI016876M|SI004212M|SI034213M|SI013814M|SI006314M|SI025852M|SI021465M
9165	2.2549e-06	5.7623e-05	57	406	2452	33220	nucleotide biosynthetic process	SI017707M|SI034856M|SI010934M|SI035294M|SI004797M|SI013458M|SI016447M|SI018008M|SI029308M|SI008666M|SI012454M|SI016553M|SI003171M|SI029252M|SI018340M|SI015656M|SI022203M|SI035425M|SI005821M|SI022231M|SI035049M|SI004270M|SI009665M|SI039750M|SI035655M|SI009450M|SI016942M|SI029744M|SI021453M|SI021759M|SI010536M|SI029047M|SI002164M|SI006193M|SI002374M|SI037330M|SI037463M|SI022206M|SI006110M|SI019996M…
8356	2.2874e-06	5.783e-05	11	28	2452	33220	asymmetric cell division	SI030056M|SI029296M|SI009417M|SI000210M|SI013200M|SI019672M|SI022218M|SI005775M|SI029392M|SI008578M|SI040250M
22414	2.3078e-06	5.783e-05	275	2859	2452	33220	reproductive process	SI002336M|SI000242M|SI013200M|SI004854M|SI025848M|SI000852M|SI000351M|SI020049M|SI036332M|SI009196M|SI034262M|SI027279M|SI029064M|SI029185M|SI005792M|SI017934M|SI005966M|SI016406M|SI035025M|SI025358M|SI013714M|SI021453M|SI029392M|SI029380M|SI021223M|SI000462M|SI000341M|SI039864M|SI026301M|SI037326M|SI025170M|SI000268M|SI010859M|SI026349M|SI016138M|SI028794M|SI006371M|SI018337M|SI005735M|SI022545M…
34404	2.5321e-06	6.2241e-05	59	427	2452	33220	nucleobase, nucleoside and nucleotide biosynthetic process	SI017707M|SI034856M|SI010934M|SI035294M|SI004797M|SI013458M|SI016447M|SI018008M|SI029308M|SI008666M|SI012454M|SI016553M|SI003171M|SI029252M|SI018340M|SI015656M|SI022203M|SI035425M|SI005821M|SI022231M|SI035049M|SI004270M|SI009665M|SI039750M|SI035655M|SI036028M|SI009450M|SI016942M|SI029744M|SI021453M|SI021759M|SI010536M|SI029047M|SI002164M|SI006193M|SI002374M|SI037330M|SI037463M|SI022206M|SI006110M…
34654	2.5321e-06	6.2241e-05	59	427	2452	33220	nucleobase, nucleoside, nucleotide and nucleic acid biosynthetic process	SI017707M|SI034856M|SI010934M|SI035294M|SI004797M|SI013458M|SI016447M|SI018008M|SI029308M|SI008666M|SI012454M|SI016553M|SI003171M|SI029252M|SI018340M|SI015656M|SI022203M|SI035425M|SI005821M|SI022231M|SI035049M|SI004270M|SI009665M|SI039750M|SI035655M|SI036028M|SI009450M|SI016942M|SI029744M|SI021453M|SI021759M|SI010536M|SI029047M|SI002164M|SI006193M|SI002374M|SI037330M|SI037463M|SI022206M|SI006110M…
3	2.6636e-06	6.4856e-05	294	3093	2452	33220	reproduction	SI017969M|SI002336M|SI000242M|SI013200M|SI004854M|SI013931M|SI025848M|SI000852M|SI000351M|SI020049M|SI036332M|SI009196M|SI034262M|SI027279M|SI029064M|SI029185M|SI005792M|SI017934M|SI005966M|SI016406M|SI035025M|SI025358M|SI013714M|SI021453M|SI029392M|SI029380M|SI021223M|SI000462M|SI000341M|SI039864M|SI026301M|SI037326M|SI025170M|SI000268M|SI010859M|SI026349M|SI016138M|SI028794M|SI006371M|SI018337M…
48438	2.8474e-06	6.8684e-05	67	508	2452	33220	floral whorl development	SI021337M|SI013123M|SI021769M|SI000210M|SI009339M|SI004854M|SI025848M|SI000852M|SI029328M|SI013131M|SI002061M|SI013870M|SI009196M|SI006500M|SI021163M|SI025315M|SI010344M|SI006358M|SI025852M|SI028918M|SI015349M|SI017934M|SI039483M|SI016406M|SI013394M|SI035025M|SI032717M|SI021223M|SI021069M|SI036610M|SI016162M|SI037326M|SI000797M|SI025826M|SI010859M|SI007837M|SI028794M|SI006371M|SI006158M|SI034010M…
31048	3.2811e-06	7.8413e-05	23	108	2452	33220	chromatin silencing by small RNA	SI000242M|SI028926M|SI021769M|SI000489M|SI005663M|SI025848M|SI025826M|SI028933M|SI028734M|SI035249M|SI026298M|SI026069M|SI016128M|SI000350M|SI000560M|SI000916M|SI034330M|SI022218M|SI004332M|SI034213M|SI021121M|SI010024M|SI000507M
33365	3.584e-06	8.4865e-05	49	335	2452	33220	protein localization in organelle	SI013389M|SI004822M|SI036902M|SI002247M|SI035294M|SI004797M|SI007605M|SI002352M|SI009327M|SI035678M|SI034084M|SI002958M|SI021143M|SI029252M|SI026843M|SI029022M|SI016086M|SI000455M|SI022017M|SI031523M|SI022231M|SI009786M|SI000916M|SI033349M|SI025358M|SI009361M|SI011109M|SI010775M|SI001393M|SI018385M|SI028645M|SI035026M|SI026672M|SI025745M|SI032708M|SI014788M|SI023029M|SI010871M|SI034034M|SI011890M…
6305	4.0668e-06	9.4562e-05	33	191	2452	33220	DNA alkylation	SI016065M|SI000462M|SI000242M|SI018115M|SI000797M|SI025848M|SI025826M|SI029047M|SI029328M|SI016876M|SI022218M|SI004212M|SI017343M|SI001289M|SI034111M|SI025852M|SI029185M|SI000507M|SI000027M|SI028642M|SI035249M|SI026069M|SI011781M|SI000560M|SI000194M|SI000471M|SI016605M|SI034330M|SI016091M|SI029380M|SI021465M|SI034205M|SI006537M
6306	4.0668e-06	9.4562e-05	33	191	2452	33220	DNA methylation	SI016065M|SI000462M|SI000242M|SI018115M|SI000797M|SI025848M|SI025826M|SI029047M|SI029328M|SI016876M|SI022218M|SI004212M|SI017343M|SI001289M|SI034111M|SI025852M|SI029185M|SI000507M|SI000027M|SI028642M|SI035249M|SI026069M|SI011781M|SI000560M|SI000194M|SI000471M|SI016605M|SI034330M|SI016091M|SI029380M|SI021465M|SI034205M|SI006537M
16572	4.2713e-06	9.843e-05	15	53	2452	33220	histone phosphorylation	SI012719M|SI000242M|SI026069M|SI029328M|SI016128M|SI036552M|SI016605M|SI006453M|SI013091M|SI004022M|SI023029M|SI016091M|SI013814M|SI000507M|SI010696M
9664	4.4018e-06	0.00010054	56	405	2452	33220	plant-type cell wall organization	SI017969M|SI016483M|SI000210M|SI010869M|SI026351M|SI035448M|SI022656M|SI035820M|SI003834M|SI034262M|SI036635M|SI029765M|SI034801M|SI018077M|SI006281M|SI010808M|SI024468M|SI005966M|SI019160M|SI039483M|SI013394M|SI022615M|SI010250M|SI004255M|SI000867M|SI025811M|SI003081M|SI034955M|SI013662M|SI000268M|SI034907M|SI039113M|SI001988M|SI005775M|SI006181M|SI016227M|SI005856M|SI006158M|SI006792M|SI021480M…
10374	7.1885e-06	0.00016275	33	196	2452	33220	stomatal complex development	SI034329M|SI013200M|SI004854M|SI010425M|SI029124M|SI010859M|SI001419M|SI005775M|SI026212M|SI016227M|SI013131M|SI034010M|SI010990M|SI004438M|SI006314M|SI006358M|SI038761M|SI017604M|SI021159M|SI024321M|SI016242M|SI005782M|SI013976M|SI000114M|SI030160M|SI018778M|SI022512M|SI019337M|SI001874M|SI030358M|SI010670M|SI006339M|SI036610M
48608	7.8987e-06	0.00017727	220	2246	2452	33220	reproductive structure development	SI002336M|SI000242M|SI013200M|SI004854M|SI025848M|SI000852M|SI000351M|SI036332M|SI009196M|SI027279M|SI029064M|SI029185M|SI005792M|SI017934M|SI005966M|SI016406M|SI035025M|SI013714M|SI021453M|SI029380M|SI021223M|SI000462M|SI026301M|SI037326M|SI025170M|SI000268M|SI010859M|SI026349M|SI016138M|SI028794M|SI006371M|SI018337M|SI005735M|SI036552M|SI034010M|SI031154M|SI022218M|SI004024M|SI008672M|SI001095M…
9791	8.4337e-06	0.00018765	289	3077	2452	33220	post-embryonic development	SI002336M|SI037336M|SI000363M|SI000242M|SI013200M|SI004854M|SI013931M|SI025848M|SI000852M|SI000351M|SI036332M|SI009196M|SI027279M|SI010990M|SI006314M|SI029064M|SI029185M|SI035110M|SI000277M|SI005792M|SI017934M|SI005966M|SI016406M|SI035025M|SI000916M|SI013714M|SI021453M|SI029380M|SI021223M|SI006339M|SI000462M|SI034329M|SI026301M|SI037326M|SI025170M|SI000268M|SI010859M|SI026349M|SI001419M|SI016138M…
9855	1.2021e-05	0.00026517	20	93	2452	33220	determination of bilateral symmetry	SI000134M|SI005792M|SI021747M|SI000027M|SI000083M|SI024860M|SI013383M|SI006110M|SI001544M|SI021066M|SI021121M|SI034254M|SI034228M|SI029380M|SI029185M|SI000507M|SI012582M|SI021223M|SI021201M|SI021069M
9799	1.6772e-05	0.00036685	20	95	2452	33220	specification of symmetry	SI000134M|SI005792M|SI021747M|SI000027M|SI000083M|SI024860M|SI013383M|SI006110M|SI001544M|SI021066M|SI021121M|SI034254M|SI034228M|SI029380M|SI029185M|SI000507M|SI012582M|SI021223M|SI021201M|SI021069M
7169	1.6957e-05	0.00036778	42	287	2452	33220	transmembrane receptor protein tyrosine kinase signaling pathway	SI035264M|SI000210M|SI000143M|SI000535M|SI028794M|SI028386M|SI005999M|SI013353M|SI013383M|SI020911M|SI016529M|SI034010M|SI028055M|SI028033M|SI034593M|SI034070M|SI032728M|SI029250M|SI034347M|SI012042M|SI026009M|SI034801M|SI000586M|SI000653M|SI000489M|SI000114M|SI035663M|SI000190M|SI031967M|SI019488M|SI038768M|SI000603M|SI025889M|SI021285M|SI000538M|SI034546M|SI006008M|SI021126M|SI021457M|SI034047M…
10410	2.0619e-05	0.00044316	39	261	2452	33220	hemicellulose metabolic process	SI018399M|SI034969M|SI036090M|SI009806M|SI017963M|SI002831M|SI034929M|SI000854M|SI032295M|SI030381M|SI022143M|SI006295M|SI001544M|SI027540M|SI027576M|SI036401M|SI010142M|SI010631M|SI008303M|SI026326M|SI022172M|SI032432M|SI010315M|SI034839M|SI040127M|SI036517M|SI007296M|SI026099M|SI026003M|SI035702M|SI022330M|SI024351M|SI030380M|SI021097M|SI017772M|SI014149M|SI036533M|SI013938M|SI021421M
48509	2.0776e-05	0.00044316	34	215	2452	33220	regulation of meristem development	SI009824M|SI025907M|SI000210M|SI018856M|SI028794M|SI005458M|SI005775M|SI000852M|SI013383M|SI036003M|SI006158M|SI006453M|SI006013M|SI034070M|SI001544M|SI021159M|SI000653M|SI010315M|SI000027M|SI000114M|SI035479M|SI035663M|SI005877M|SI024860M|SI013394M|SI035025M|SI035069M|SI018318M|SI000538M|SI029392M|SI012582M|SI034047M|SI021201M|SI021069M
48439	2.1149e-05	0.00044743	14	53	2452	33220	flower morphogenesis	SI005792M|SI026301M|SI021747M|SI000027M|SI009733M|SI001105M|SI006110M|SI006756M|SI021066M|SI021121M|SI010004M|SI029185M|SI012582M|SI021223M
7167	2.183e-05	0.00045807	42	290	2452	33220	enzyme linked receptor protein signaling pathway	SI035264M|SI000210M|SI000143M|SI000535M|SI028794M|SI028386M|SI005999M|SI013353M|SI013383M|SI020911M|SI016529M|SI034010M|SI028055M|SI028033M|SI034593M|SI034070M|SI032728M|SI029250M|SI034347M|SI012042M|SI026009M|SI034801M|SI000586M|SI000653M|SI000489M|SI000114M|SI035663M|SI000190M|SI031967M|SI019488M|SI038768M|SI000603M|SI025889M|SI021285M|SI000538M|SI034546M|SI006008M|SI021126M|SI021457M|SI034047M…
902	2.8915e-05	0.00060185	88	769	2452	33220	cell morphogenesis	SI018399M|SI002841M|SI017969M|SI021414M|SI016483M|SI013123M|SI013200M|SI013317M|SI020709M|SI010869M|SI035072M|SI028861M|SI013583M|SI009177M|SI000351M|SI020911M|SI009196M|SI017496M|SI017650M|SI009390M|SI017472M|SI034262M|SI004199M|SI021002M|SI005150M|SI010352M|SI026929M|SI034801M|SI000277M|SI029131M|SI018077M|SI010957M|SI035271M|SI013370M|SI022368M|SI010808M|SI009685M|SI024468M|SI005966M|SI020942M…
38	3.1044e-05	0.00064099	17	76	2452	33220	very long-chain fatty acid metabolic process	SI002841M|SI032266M|SI010436M|SI003013M|SI039790M|SI022645M|SI007988M|SI020049M|SI023494M|SI006830M|SI038845M|SI029747M|SI006383M|SI017773M|SI022848M|SI012763M|SI010175M
9260	3.1806e-05	0.00064743	41	285	2452	33220	ribonucleotide biosynthetic process	SI017707M|SI034856M|SI010536M|SI035294M|SI004797M|SI029047M|SI013458M|SI002164M|SI006193M|SI002374M|SI037330M|SI018008M|SI029308M|SI012454M|SI022206M|SI019996M|SI016553M|SI034127M|SI010253M|SI003171M|SI013695M|SI029252M|SI002553M|SI015656M|SI035425M|SI029658M|SI022231M|SI035049M|SI004270M|SI009665M|SI039750M|SI035655M|SI014525M|SI033895M|SI021172M|SI016942M|SI029744M|SI021453M|SI034677M|SI000716M…
48646	3.1857e-05	0.00064743	54	413	2452	33220	anatomical structure formation involved in morphogenesis	SI000242M|SI021769M|SI009339M|SI009707M|SI025848M|SI029328M|SI022862M|SI000351M|SI011376M|SI019413M|SI009196M|SI036788M|SI010344M|SI006314M|SI025852M|SI018146M|SI015349M|SI016086M|SI018077M|SI010808M|SI016406M|SI029906M|SI034340M|SI000867M|SI010004M|SI010670M|SI029380M|SI021884M|SI009737M|SI026301M|SI010536M|SI000797M|SI025826M|SI010859M|SI029669M|SI006371M|SI028087M|SI017026M|SI006110M|SI022218M…
6997	3.8616e-05	0.00077865	24	133	2452	33220	nucleus organization	SI029252M|SI028947M|SI028788M|SI029137M|SI028812M|SI000711M|SI039339M|SI009841M|SI003309M|SI000916M|SI019764M|SI006200M|SI017295M|SI006592M|SI025745M|SI003478M|SI009361M|SI023029M|SI016553M|SI021143M|SI038422M|SI021642M|SI001393M|SI010696M
70592	4.1351e-05	0.00082734	28	168	2452	33220	cell wall polysaccharide biosynthetic process	SI018399M|SI034955M|SI034969M|SI036090M|SI009806M|SI002831M|SI034929M|SI026351M|SI000854M|SI032295M|SI030381M|SI022143M|SI036401M|SI010142M|SI010631M|SI026326M|SI022172M|SI034839M|SI040127M|SI036517M|SI007296M|SI022330M|SI021097M|SI017772M|SI014149M|SI025811M|SI013938M|SI021421M
31324	4.1832e-05	0.00083053	76	647	2452	33220	negative regulation of cellular metabolic process	SI002841M|SI021414M|SI004923M|SI000363M|SI000242M|SI028926M|SI021769M|SI025848M|SI012923M|SI026242M|SI026298M|SI007605M|SI016128M|SI006156M|SI016876M|SI004212M|SI037958M|SI010881M|SI031261M|SI025852M|SI029185M|SI030559M|SI006956M|SI013354M|SI005792M|SI007311M|SI039936M|SI005663M|SI000027M|SI000083M|SI002450M|SI000350M|SI015081M|SI029906M|SI000560M|SI000916M|SI022437M|SI017663M|SI017049M|SI023161M…
40008	4.4619e-05	0.00087909	58	459	2452	33220	regulation of growth	SI009824M|SI002841M|SI000210M|SI013200M|SI018856M|SI005458M|SI035795M|SI000852M|SI000537M|SI014596M|SI006314M|SI021159M|SI026217M|SI000277M|SI007311M|SI000653M|SI010315M|SI000027M|SI005877M|SI022231M|SI024860M|SI013394M|SI002050M|SI035025M|SI035069M|SI031462M|SI036901M|SI029392M|SI021069M|SI025907M|SI000268M|SI011786M|SI028794M|SI005775M|SI016227M|SI013383M|SI036003M|SI006158M|SI006013M|SI013091M…
9913	4.6713e-05	0.00090844	64	522	2452	33220	epidermal cell differentiation	SI000266M|SI002841M|SI016483M|SI013123M|SI013200M|SI028700M|SI035448M|SI016128M|SI009177M|SI000351M|SI009196M|SI009390M|SI017472M|SI003834M|SI004199M|SI029765M|SI021002M|SI021200M|SI021143M|SI005150M|SI004438M|SI026929M|SI038761M|SI034801M|SI029131M|SI010957M|SI013823M|SI035271M|SI022368M|SI009685M|SI005966M|SI020942M|SI016406M|SI013394M|SI013714M|SI014486M|SI029392M|SI021158M|SI021069M|SI035264M…
45934	4.6812e-05	0.00090844	66	543	2452	33220	negative regulation of nucleobase, nucleoside, nucleotide and nucleic acid metabolic process	SI004923M|SI000363M|SI000242M|SI028926M|SI021769M|SI025848M|SI012923M|SI026298M|SI016128M|SI006156M|SI016876M|SI004212M|SI037958M|SI025852M|SI029185M|SI006956M|SI013354M|SI005792M|SI007311M|SI039936M|SI005663M|SI000027M|SI000083M|SI000350M|SI015081M|SI029906M|SI000560M|SI000916M|SI022437M|SI017049M|SI023161M|SI004332M|SI010189M|SI029380M|SI010024M|SI000268M|SI025826M|SI029047M|SI028734M|SI020703M…
9259	5.4413e-05	0.0010481	73	620	2452	33220	ribonucleotide metabolic process	SI017707M|SI034856M|SI018399M|SI021406M|SI013123M|SI035294M|SI004797M|SI013458M|SI018008M|SI029308M|SI020999M|SI029709M|SI039761M|SI009196M|SI012454M|SI023184M|SI004212M|SI021002M|SI016553M|SI003171M|SI029252M|SI018340M|SI005772M|SI002878M|SI015656M|SI035425M|SI022231M|SI035049M|SI004270M|SI009665M|SI039750M|SI035655M|SI009171M|SI016942M|SI029744M|SI021453M|SI023210M|SI016162M|SI034757M|SI000462M…
8544	5.5422e-05	0.0010518	64	525	2452	33220	epidermis development	SI000266M|SI002841M|SI016483M|SI013123M|SI013200M|SI028700M|SI035448M|SI016128M|SI009177M|SI000351M|SI009196M|SI009390M|SI017472M|SI003834M|SI004199M|SI029765M|SI021002M|SI021200M|SI021143M|SI005150M|SI004438M|SI026929M|SI038761M|SI034801M|SI029131M|SI010957M|SI013823M|SI035271M|SI022368M|SI009685M|SI005966M|SI020942M|SI016406M|SI013394M|SI013714M|SI014486M|SI029392M|SI021158M|SI021069M|SI035264M…
7398	5.5422e-05	0.0010518	64	525	2452	33220	ectoderm development	SI000266M|SI002841M|SI016483M|SI013123M|SI013200M|SI028700M|SI035448M|SI016128M|SI009177M|SI000351M|SI009196M|SI009390M|SI017472M|SI003834M|SI004199M|SI029765M|SI021002M|SI021200M|SI021143M|SI005150M|SI004438M|SI026929M|SI038761M|SI034801M|SI029131M|SI010957M|SI013823M|SI035271M|SI022368M|SI009685M|SI005966M|SI020942M|SI016406M|SI013394M|SI013714M|SI014486M|SI029392M|SI021158M|SI021069M|SI035264M…
48229	6.0929e-05	0.0011479	88	785	2452	33220	gametophyte development	SI021337M|SI013200M|SI002388M|SI028788M|SI035294M|SI013458M|SI000860M|SI011376M|SI003309M|SI019413M|SI006500M|SI016876M|SI006592M|SI003478M|SI011946M|SI016763M|SI016553M|SI031261M|SI027312M|SI012785M|SI038422M|SI025852M|SI028918M|SI038664M|SI036300M|SI003171M|SI029252M|SI028947M|SI029022M|SI005663M|SI000083M|SI039483M|SI016615M|SI025358M|SI017295M|SI031983M|SI006682M|SI009361M|SI021255M|SI021453M…
51172	6.1793e-05	0.0011557	66	548	2452	33220	negative regulation of nitrogen compound metabolic process	SI004923M|SI000363M|SI000242M|SI028926M|SI021769M|SI025848M|SI012923M|SI026298M|SI016128M|SI006156M|SI016876M|SI004212M|SI037958M|SI025852M|SI029185M|SI006956M|SI013354M|SI005792M|SI007311M|SI039936M|SI005663M|SI000027M|SI000083M|SI000350M|SI015081M|SI029906M|SI000560M|SI000916M|SI022437M|SI017049M|SI023161M|SI004332M|SI010189M|SI029380M|SI010024M|SI000268M|SI025826M|SI029047M|SI028734M|SI020703M…
9451	6.4268e-05	0.0011933	47	353	2452	33220	RNA modification	SI009911M|SI018640M|SI013466M|SI029320M|SI005042M|SI010536M|SI035294M|SI004797M|SI028645M|SI011190M|SI006193M|SI002374M|SI009327M|SI018008M|SI013375M|SI022135M|SI033870M|SI016610M|SI023029M|SI001065M|SI014695M|SI038422M|SI006358M|SI000792M|SI005299M|SI003072M|SI028901M|SI029252M|SI029137M|SI018643M|SI010307M|SI018851M|SI026857M|SI028767M|SI022231M|SI004270M|SI033349M|SI001575M|SI014317M|SI036028M…
32989	6.593e-05	0.0012155	94	853	2452	33220	cellular component morphogenesis	SI018399M|SI002841M|SI017969M|SI021414M|SI016483M|SI013123M|SI013200M|SI013317M|SI020709M|SI035294M|SI010869M|SI035072M|SI028861M|SI013583M|SI009177M|SI000351M|SI011376M|SI020911M|SI019413M|SI009196M|SI017496M|SI017650M|SI009390M|SI017472M|SI034262M|SI004199M|SI021002M|SI005150M|SI010352M|SI026929M|SI034801M|SI000277M|SI029131M|SI018077M|SI010957M|SI035271M|SI013370M|SI022368M|SI010808M|SI009685M…
6284	6.7114e-05	0.0012285	10	32	2452	33220	base-excision repair	SI017560M|SI010308M|SI014664M|SI001897M|SI006592M|SI022091M|SI017343M|SI025848M|SI028642M|SI006537M
48523	6.7602e-05	0.0012287	114	1078	2452	33220	negative regulation of cellular process	SI002841M|SI029473M|SI021414M|SI004923M|SI039579M|SI000363M|SI000242M|SI028926M|SI034505M|SI025848M|SI012923M|SI026298M|SI007605M|SI000593M|SI037958M|SI034262M|SI010881M|SI006314M|SI025852M|SI029185M|SI029296M|SI005792M|SI007311M|SI039936M|SI000455M|SI002450M|SI000350M|SI005966M|SI029906M|SI000916M|SI017295M|SI017663M|SI017049M|SI023161M|SI019973M|SI029380M|SI010024M|SI006339M|SI025960M|SI000244M…
70589	7.8245e-05	0.0014	28	174	2452	33220	cellular component macromolecule biosynthetic process	SI018399M|SI034955M|SI034969M|SI036090M|SI009806M|SI002831M|SI034929M|SI026351M|SI000854M|SI032295M|SI030381M|SI022143M|SI036401M|SI010142M|SI010631M|SI026326M|SI022172M|SI034839M|SI040127M|SI036517M|SI007296M|SI022330M|SI021097M|SI017772M|SI014149M|SI025811M|SI013938M|SI021421M
44038	7.8245e-05	0.0014	28	174	2452	33220	cell wall macromolecule biosynthetic process	SI018399M|SI034955M|SI034969M|SI036090M|SI009806M|SI002831M|SI034929M|SI026351M|SI000854M|SI032295M|SI030381M|SI022143M|SI036401M|SI010142M|SI010631M|SI026326M|SI022172M|SI034839M|SI040127M|SI036517M|SI007296M|SI022330M|SI021097M|SI017772M|SI014149M|SI025811M|SI013938M|SI021421M
55086	7.8654e-05	0.0014	114	1082	2452	33220	nucleobase, nucleoside and nucleotide metabolic process	SI034856M|SI010934M|SI005058M|SI026747M|SI035294M|SI004797M|SI016447M|SI029308M|SI020999M|SI039761M|SI009196M|SI008666M|SI023184M|SI003171M|SI016462M|SI002878M|SI015656M|SI022203M|SI005821M|SI022231M|SI035049M|SI004270M|SI039750M|SI036028M|SI009171M|SI016942M|SI029744M|SI021453M|SI036901M|SI006820M|SI000462M|SI024691M|SI010536M|SI010548M|SI000070M|SI006193M|SI002374M|SI037330M|SI037463M|SI022206M…
9117	8.2628e-05	0.0014607	107	1004	2452	33220	nucleotide metabolic process	SI034856M|SI010934M|SI005058M|SI026747M|SI035294M|SI004797M|SI016447M|SI029308M|SI020999M|SI039761M|SI009196M|SI008666M|SI023184M|SI003171M|SI016462M|SI002878M|SI015656M|SI022203M|SI005821M|SI022231M|SI035049M|SI004270M|SI039750M|SI009171M|SI016942M|SI029744M|SI021453M|SI036901M|SI006820M|SI000462M|SI024691M|SI010536M|SI010548M|SI000070M|SI006193M|SI002374M|SI037330M|SI037463M|SI022206M|SI019996M…
6753	8.591e-05	0.0015084	107	1005	2452	33220	nucleoside phosphate metabolic process	SI034856M|SI010934M|SI005058M|SI026747M|SI035294M|SI004797M|SI016447M|SI029308M|SI020999M|SI039761M|SI009196M|SI008666M|SI023184M|SI003171M|SI016462M|SI002878M|SI015656M|SI022203M|SI005821M|SI022231M|SI035049M|SI004270M|SI039750M|SI009171M|SI016942M|SI029744M|SI021453M|SI036901M|SI006820M|SI000462M|SI024691M|SI010536M|SI010548M|SI000070M|SI006193M|SI002374M|SI037330M|SI037463M|SI022206M|SI019996M…
19319	0.00011712	0.0020424	28	178	2452	33220	hexose biosynthetic process	SI013555M|SI024691M|SI026349M|SI009159M|SI002164M|SI006193M|SI002374M|SI039761M|SI003458M|SI021480M|SI017046M|SI034084M|SI001003M|SI006699M|SI034034M|SI017814M|SI021402M|SI007894M|SI029696M|SI028874M|SI005833M|SI005877M|SI005813M|SI017082M|SI031983M|SI017205M|SI023101M|SI001393M
7093	0.00011874	0.0020568	7	17	2452	33220	mitotic cell cycle checkpoint	SI013091M|SI034330M|SI023406M|SI026090M|SI000109M|SI009563M|SI000194M
48580	0.00012218	0.0021023	74	647	2452	33220	regulation of post-embryonic development	SI037336M|SI000242M|SI028926M|SI009707M|SI025848M|SI004951M|SI029328M|SI016128M|SI009327M|SI022862M|SI004212M|SI031273M|SI025315M|SI001566M|SI011946M|SI027279M|SI036788M|SI032168M|SI025852M|SI035110M|SI018146M|SI017934M|SI016086M|SI000455M|SI000083M|SI031943M|SI016406M|SI029906M|SI000560M|SI017396M|SI001874M|SI034340M|SI021453M|SI010189M|SI029380M|SI021465M|SI021223M|SI001393M|SI016065M|SI032699M…
22613	0.0001239	0.0021178	70	604	2452	33220	ribonucleoprotein complex biogenesis	SI034856M|SI002530M|SI004797M|SI011190M|SI009327M|SI007516M|SI031346M|SI031112M|SI036194M|SI011704M|SI003474M|SI001033M|SI030555M|SI001065M|SI038422M|SI014350M|SI037993M|SI013354M|SI029236M|SI034926M|SI018655M|SI018598M|SI010307M|SI018526M|SI003127M|SI018712M|SI022231M|SI004270M|SI009786M|SI009665M|SI033349M|SI026191M|SI017295M|SI023775M|SI021255M|SI030863M|SI018294M|SI010775M|SI003081M|SI037532M…
10558	0.00013896	0.0023596	67	574	2452	33220	negative regulation of macromolecule biosynthetic process	SI004923M|SI000363M|SI000242M|SI028926M|SI021769M|SI025848M|SI012923M|SI026298M|SI007605M|SI016128M|SI006156M|SI016876M|SI037958M|SI010881M|SI025852M|SI029185M|SI006956M|SI013354M|SI005792M|SI007311M|SI039936M|SI005663M|SI000027M|SI000083M|SI000350M|SI015081M|SI029906M|SI000560M|SI000916M|SI022437M|SI017663M|SI017049M|SI023161M|SI004332M|SI010189M|SI029380M|SI010024M|SI000268M|SI025826M|SI029047M…
31047	0.00015367	0.0025923	47	366	2452	33220	gene silencing by RNA	SI000462M|SI000363M|SI000242M|SI028926M|SI021769M|SI030454M|SI025848M|SI025826M|SI029047M|SI028734M|SI026298M|SI029328M|SI016128M|SI006015M|SI016876M|SI022218M|SI001289M|SI021121M|SI034111M|SI010100M|SI025852M|SI029185M|SI000507M|SI005792M|SI009649M|SI009229M|SI034108M|SI000489M|SI029137M|SI005663M|SI000027M|SI028933M|SI000083M|SI035249M|SI026069M|SI000350M|SI000560M|SI000916M|SI016605M|SI034330M…
51783	0.00015595	0.0026137	8	23	2452	33220	regulation of nuclear division	SI013091M|SI013200M|SI007311M|SI023406M|SI026090M|SI000109M|SI009563M|SI018337M
48443	0.00015832	0.0026193	31	209	2452	33220	stamen development	SI013123M|SI000210M|SI004854M|SI007837M|SI028794M|SI000852M|SI013131M|SI013870M|SI006158M|SI009196M|SI034010M|SI006500M|SI006110M|SI034070M|SI036201M|SI017934M|SI005782M|SI000114M|SI035479M|SI000190M|SI039483M|SI030380M|SI013394M|SI018318M|SI009197M|SI010587M|SI032717M|SI034047M|SI021069M|SI036610M|SI006559M
48466	0.00015832	0.0026193	31	209	2452	33220	androecium development	SI013123M|SI000210M|SI004854M|SI007837M|SI028794M|SI000852M|SI013131M|SI013870M|SI006158M|SI009196M|SI034010M|SI006500M|SI006110M|SI034070M|SI036201M|SI017934M|SI005782M|SI000114M|SI035479M|SI000190M|SI039483M|SI030380M|SI013394M|SI018318M|SI009197M|SI010587M|SI032717M|SI034047M|SI021069M|SI036610M|SI006559M
741	0.00015969	0.0026252	17	86	2452	33220	karyogamy	SI029252M|SI028947M|SI028788M|SI029137M|SI028812M|SI039339M|SI009841M|SI003309M|SI017295M|SI006592M|SI003478M|SI009361M|SI023029M|SI016553M|SI038422M|SI021642M|SI001393M
46364	0.00016371	0.0026742	30	200	2452	33220	monosaccharide biosynthetic process	SI013555M|SI024691M|SI026349M|SI009159M|SI002164M|SI006193M|SI002374M|SI039761M|SI003458M|SI021480M|SI017046M|SI034084M|SI001003M|SI006699M|SI034034M|SI017814M|SI021402M|SI007894M|SI029696M|SI028874M|SI005833M|SI005877M|SI005813M|SI017082M|SI031983M|SI001688M|SI017205M|SI023101M|SI036432M|SI001393M
10605	0.00016573	0.0026903	88	808	2452	33220	negative regulation of macromolecule metabolic process	SI002841M|SI021414M|SI004923M|SI000363M|SI000242M|SI028926M|SI021769M|SI030103M|SI030454M|SI025848M|SI012923M|SI026298M|SI007605M|SI029328M|SI016128M|SI006015M|SI006156M|SI016876M|SI004212M|SI037958M|SI010881M|SI018063M|SI025852M|SI029185M|SI006956M|SI013354M|SI005792M|SI009649M|SI007311M|SI009229M|SI039936M|SI029236M|SI005663M|SI000027M|SI000083M|SI000350M|SI015081M|SI029906M|SI000560M|SI000916M…
70925	0.00016693	0.0026928	22	128	2452	33220	organelle assembly	SI018598M|SI010307M|SI016102M|SI011190M|SI018526M|SI011191M|SI026069M|SI029328M|SI016128M|SI002374M|SI038809M|SI009445M|SI006453M|SI031346M|SI036231M|SI016876M|SI001289M|SI016091M|SI021352M|SI006314M|SI028917M|SI003081M
6139	0.00018287	0.0029315	592	7060	2452	33220	nucleobase, nucleoside, nucleotide and nucleic acid metabolic process	SI013466M|SI009933M|SI010934M|SI013357M|SI013200M|SI029203M|SI025848M|SI003045M|SI024504M|SI020122M|SI022216M|SI036332M|SI009196M|SI010053M|SI006665M|SI016711M|SI034262M|SI027279M|SI006435M|SI006314M|SI035110M|SI005792M|SI017934M|SI000742M|SI015656M|SI000754M|SI023091M|SI022203M|SI028696M|SI035049M|SI003805M|SI014664M|SI036028M|SI031983M|SI009171M|SI016942M|SI002947M|SI021453M|SI029796M|SI021465M…
9909	0.00019152	0.0030329	56	463	2452	33220	regulation of flower development	SI000242M|SI028926M|SI009707M|SI025848M|SI004951M|SI029328M|SI016128M|SI009327M|SI022862M|SI004212M|SI025315M|SI011946M|SI027279M|SI036788M|SI032168M|SI025852M|SI018146M|SI017934M|SI016086M|SI000455M|SI000083M|SI016406M|SI029906M|SI000560M|SI001874M|SI034340M|SI021453M|SI010189M|SI029380M|SI021465M|SI021223M|SI001393M|SI032699M|SI010536M|SI000268M|SI025826M|SI010859M|SI006193M|SI022218M|SI007161M…
42254	0.00019154	0.0030329	61	516	2452	33220	ribosome biogenesis	SI034856M|SI004797M|SI011190M|SI009327M|SI007516M|SI031346M|SI031112M|SI036194M|SI011704M|SI030555M|SI001065M|SI038422M|SI014350M|SI037993M|SI013354M|SI029236M|SI034926M|SI018655M|SI018598M|SI010307M|SI018526M|SI003127M|SI018712M|SI022231M|SI004270M|SI009786M|SI009665M|SI033349M|SI026191M|SI021255M|SI030863M|SI018294M|SI010775M|SI003081M|SI037532M|SI026866M|SI028645M|SI002164M|SI002374M|SI037330M…
9892	0.00020488	0.0032243	92	858	2452	33220	negative regulation of metabolic process	SI002841M|SI021414M|SI004923M|SI000363M|SI000242M|SI028926M|SI021769M|SI030103M|SI030454M|SI025848M|SI012923M|SI026242M|SI026298M|SI007605M|SI029328M|SI016128M|SI006015M|SI006156M|SI016876M|SI004212M|SI037958M|SI010881M|SI031261M|SI018063M|SI025852M|SI029185M|SI030559M|SI006956M|SI013354M|SI005792M|SI009649M|SI007311M|SI009229M|SI039936M|SI029236M|SI005663M|SI000027M|SI000083M|SI002450M|SI000350M…
51225	0.00021073	0.0032963	13	57	2452	33220	spindle assembly	SI016102M|SI026069M|SI029328M|SI016128M|SI009445M|SI006453M|SI036231M|SI016876M|SI001289M|SI016091M|SI021352M|SI006314M|SI028917M
22621	0.00022407	0.003463	91	849	2452	33220	shoot system development	SI021414M|SI016483M|SI013123M|SI013200M|SI004854M|SI010425M|SI002247M|SI026525M|SI018856M|SI009327M|SI013583M|SI000351M|SI013131M|SI013870M|SI009390M|SI004199M|SI021002M|SI036865M|SI026929M|SI006358M|SI038761M|SI029185M|SI021159M|SI029296M|SI005792M|SI029131M|SI035271M|SI000083M|SI005966M|SI020942M|SI016406M|SI011076M|SI010072M|SI000867M|SI024715M|SI010278M|SI013714M|SI021453M|SI040177M|SI010004M…
48367	0.00022407	0.003463	91	849	2452	33220	shoot development	SI021414M|SI016483M|SI013123M|SI013200M|SI004854M|SI010425M|SI002247M|SI026525M|SI018856M|SI009327M|SI013583M|SI000351M|SI013131M|SI013870M|SI009390M|SI004199M|SI021002M|SI036865M|SI026929M|SI006358M|SI038761M|SI029185M|SI021159M|SI029296M|SI005792M|SI029131M|SI035271M|SI000083M|SI005966M|SI020942M|SI016406M|SI011076M|SI010072M|SI000867M|SI024715M|SI010278M|SI013714M|SI021453M|SI040177M|SI010004M…
48468	0.00024154	0.003696	81	739	2452	33220	cell development	SI018399M|SI002841M|SI016483M|SI013123M|SI034505M|SI013200M|SI035448M|SI013583M|SI009177M|SI000351M|SI000593M|SI009196M|SI009390M|SI003834M|SI034262M|SI025315M|SI004199M|SI029765M|SI021002M|SI021143M|SI005150M|SI026929M|SI029185M|SI034801M|SI005792M|SI029131M|SI016086M|SI000455M|SI010957M|SI013823M|SI035271M|SI000083M|SI022368M|SI009685M|SI024468M|SI005966M|SI020942M|SI019160M|SI033268M|SI016406M…
9561	0.00024344	0.003696	31	214	2452	33220	megagametogenesis	SI000462M|SI002388M|SI028788M|SI039339M|SI018337M|SI000860M|SI003309M|SI031198M|SI006592M|SI003478M|SI011946M|SI023029M|SI016553M|SI038422M|SI021642M|SI029252M|SI028947M|SI029137M|SI028812M|SI000083M|SI009611M|SI009841M|SI035588M|SI025358M|SI017295M|SI031056M|SI009361M|SI021255M|SI021453M|SI036775M|SI001393M
9832	0.00024344	0.003696	31	214	2452	33220	plant-type cell wall biogenesis	SI018399M|SI034955M|SI034967M|SI000210M|SI034969M|SI013216M|SI034929M|SI026351M|SI039113M|SI030381M|SI009177M|SI005856M|SI005779M|SI022143M|SI035820M|SI006158M|SI017496M|SI036401M|SI010142M|SI036300M|SI034801M|SI022172M|SI034839M|SI030277M|SI022330M|SI013394M|SI016702M|SI017772M|SI025811M|SI000538M|SI021421M
48532	0.00024573	0.003709	34	243	2452	33220	anatomical structure arrangement	SI009737M|SI010859M|SI018856M|SI009159M|SI009327M|SI000351M|SI013383M|SI006110M|SI025315M|SI001544M|SI011946M|SI036788M|SI021121M|SI034254M|SI034111M|SI034228M|SI029185M|SI000507M|SI000134M|SI018146M|SI005792M|SI000455M|SI000027M|SI000083M|SI024860M|SI010072M|SI001874M|SI014149M|SI021453M|SI006975M|SI029380M|SI012582M|SI021201M|SI021069M
48442	0.00025343	0.003781	13	58	2452	33220	sepal development	SI021769M|SI009339M|SI000489M|SI000797M|SI025848M|SI025826M|SI035249M|SI029328M|SI016406M|SI018318M|SI010344M|SI025995M|SI025852M
48464	0.00025343	0.003781	13	58	2452	33220	flower calyx development	SI021769M|SI009339M|SI000489M|SI000797M|SI025848M|SI025826M|SI035249M|SI029328M|SI016406M|SI018318M|SI010344M|SI025995M|SI025852M
45839	0.00028737	0.0042142	6	14	2452	33220	negative regulation of mitosis	SI013091M|SI023406M|SI026090M|SI000109M|SI009563M|SI018337M
45841	0.00028737	0.0042142	6	14	2452	33220	negative regulation of mitotic metaphase/anaphase transition	SI013091M|SI023406M|SI026090M|SI000109M|SI009563M|SI018337M
51784	0.00028737	0.0042142	6	14	2452	33220	negative regulation of nuclear division	SI013091M|SI023406M|SI026090M|SI000109M|SI009563M|SI018337M
10948	0.00030108	0.0043904	8	25	2452	33220	negative regulation of cell cycle process	SI013091M|SI007311M|SI023406M|SI026090M|SI000083M|SI000109M|SI009563M|SI018337M
45492	0.0003236	0.0046922	25	161	2452	33220	xylan biosynthetic process	SI018399M|SI034969M|SI036090M|SI009806M|SI002831M|SI034929M|SI000854M|SI032295M|SI030381M|SI022143M|SI036401M|SI010142M|SI010631M|SI026326M|SI022172M|SI034839M|SI040127M|SI036517M|SI007296M|SI022330M|SI021097M|SI017772M|SI014149M|SI013938M|SI021421M
48609	0.00036712	0.0052125	51	422	2452	33220	reproductive process in a multicellular organism	SI009735M|SI034505M|SI002388M|SI036092M|SI002134M|SI029316M|SI002166M|SI009327M|SI000860M|SI029709M|SI036130M|SI006592M|SI011946M|SI034331M|SI029185M|SI029252M|SI028947M|SI007311M|SI000455M|SI000083M|SI039483M|SI004270M|SI025358M|SI001874M|SI009361M|SI021255M|SI021453M|SI001393M|SI000462M|SI025170M|SI000268M|SI010859M|SI022957M|SI001289M|SI014138M|SI017288M|SI023029M|SI006732M|SI034111M|SI021214M…
16481	0.00036756	0.0052125	60	518	2452	33220	negative regulation of transcription	SI004923M|SI000363M|SI000242M|SI028926M|SI021769M|SI025848M|SI012923M|SI026298M|SI016128M|SI006156M|SI037958M|SI025852M|SI029185M|SI013354M|SI005792M|SI039936M|SI005663M|SI000027M|SI000083M|SI000350M|SI015081M|SI029906M|SI000560M|SI000916M|SI022437M|SI017049M|SI023161M|SI004332M|SI010189M|SI029380M|SI010024M|SI000268M|SI025826M|SI029047M|SI028734M|SI020703M|SI003229M|SI000947M|SI034680M|SI022218M…
45892	0.00036756	0.0052125	60	518	2452	33220	negative regulation of transcription, DNA-dependent	SI004923M|SI000363M|SI000242M|SI028926M|SI021769M|SI025848M|SI012923M|SI026298M|SI016128M|SI006156M|SI037958M|SI025852M|SI029185M|SI013354M|SI005792M|SI039936M|SI005663M|SI000027M|SI000083M|SI000350M|SI015081M|SI029906M|SI000560M|SI000916M|SI022437M|SI017049M|SI023161M|SI004332M|SI010189M|SI029380M|SI010024M|SI000268M|SI025826M|SI029047M|SI028734M|SI020703M|SI003229M|SI000947M|SI034680M|SI022218M…
51253	0.00036756	0.0052125	60	518	2452	33220	negative regulation of RNA metabolic process	SI004923M|SI000363M|SI000242M|SI028926M|SI021769M|SI025848M|SI012923M|SI026298M|SI016128M|SI006156M|SI037958M|SI025852M|SI029185M|SI013354M|SI005792M|SI039936M|SI005663M|SI000027M|SI000083M|SI000350M|SI015081M|SI029906M|SI000560M|SI000916M|SI022437M|SI017049M|SI023161M|SI004332M|SI010189M|SI029380M|SI010024M|SI000268M|SI025826M|SI029047M|SI028734M|SI020703M|SI003229M|SI000947M|SI034680M|SI022218M…
31327	0.00038424	0.0054174	67	595	2452	33220	negative regulation of cellular biosynthetic process	SI004923M|SI000363M|SI000242M|SI028926M|SI021769M|SI025848M|SI012923M|SI026298M|SI007605M|SI016128M|SI006156M|SI016876M|SI037958M|SI010881M|SI025852M|SI029185M|SI006956M|SI013354M|SI005792M|SI007311M|SI039936M|SI005663M|SI000027M|SI000083M|SI000350M|SI015081M|SI029906M|SI000560M|SI000916M|SI022437M|SI017663M|SI017049M|SI023161M|SI004332M|SI010189M|SI029380M|SI010024M|SI000268M|SI025826M|SI029047M…
17038	0.00038813	0.0054174	51	423	2452	33220	protein import	SI013389M|SI004822M|SI036902M|SI002247M|SI035294M|SI004797M|SI002352M|SI009327M|SI035678M|SI034084M|SI002958M|SI021143M|SI029252M|SI029022M|SI016086M|SI000455M|SI022017M|SI031523M|SI022231M|SI009786M|SI000916M|SI033349M|SI025358M|SI034231M|SI009361M|SI011109M|SI001143M|SI010775M|SI001393M|SI018385M|SI000765M|SI028645M|SI035026M|SI026672M|SI025745M|SI032708M|SI014788M|SI023029M|SI010871M|SI034034M…
33043	0.00038831	0.0054174	34	249	2452	33220	regulation of organelle organization	SI021414M|SI013200M|SI002388M|SI025848M|SI009498M|SI009563M|SI018579M|SI018337M|SI009177M|SI000351M|SI013091M|SI000109M|SI030038M|SI004912M|SI007311M|SI023406M|SI028812M|SI028933M|SI028656M|SI005784M|SI013801M|SI028767M|SI002353M|SI020942M|SI020222M|SI016406M|SI009445M|SI033932M|SI017560M|SI026090M|SI025887M|SI010024M|SI028917M|SI021201M
16126	0.0003992	0.0054852	24	154	2452	33220	sterol biosynthetic process	SI013951M|SI037682M|SI013678M|SI026279M|SI030365M|SI000114M|SI035249M|SI022312M|SI006181M|SI000852M|SI017062M|SI006158M|SI010072M|SI035846M|SI029736M|SI000967M|SI035609M|SI036207M|SI023645M|SI001098M|SI000538M|SI036237M|SI027154M|SI036762M
10159	0.00040167	0.0054852	3	3	2452	33220	specification of organ position	SI018146M|SI010859M|SI036788M
10433	0.00040167	0.0054852	3	3	2452	33220	bract morphogenesis	SI001105M|SI026301M|SI010004M
10434	0.00040167	0.0054852	3	3	2452	33220	bract formation	SI001105M|SI026301M|SI010004M
9890	0.00042124	0.0057222	67	597	2452	33220	negative regulation of biosynthetic process	SI004923M|SI000363M|SI000242M|SI028926M|SI021769M|SI025848M|SI012923M|SI026298M|SI007605M|SI016128M|SI006156M|SI016876M|SI037958M|SI010881M|SI025852M|SI029185M|SI006956M|SI013354M|SI005792M|SI007311M|SI039936M|SI005663M|SI000027M|SI000083M|SI000350M|SI015081M|SI029906M|SI000560M|SI000916M|SI022437M|SI017663M|SI017049M|SI023161M|SI004332M|SI010189M|SI029380M|SI010024M|SI000268M|SI025826M|SI029047M…
43547	0.00042851	0.0057905	13	61	2452	33220	positive regulation of GTPase activity	SI029692M|SI000456M|SI028656M|SI021607M|SI017252M|SI000923M|SI034262M|SI040223M|SI029765M|SI005150M|SI029392M|SI021234M|SI010033M
5976	0.000459	0.0061701	101	982	2452	33220	polysaccharide metabolic process	SI002841M|SI030365M|SI030381M|SI009196M|SI006152M|SI036401M|SI021402M|SI008303M|SI026326M|SI016462M|SI000742M|SI010957M|SI036517M|SI026003M|SI021097M|SI031983M|SI017772M|SI017445M|SI010565M|SI025811M|SI036533M|SI029392M|SI012980M|SI021069M|SI034955M|SI012719M|SI013662M|SI029378M|SI036090M|SI000268M|SI000854M|SI032295M|SI006181M|SI005856M|SI006792M|SI019996M|SI017632M|SI001544M|SI021351M|SI030089M…
48447	0.00047143	0.00625	12	54	2452	33220	sepal morphogenesis	SI021769M|SI009339M|SI000489M|SI000797M|SI025848M|SI025826M|SI035249M|SI010344M|SI029328M|SI025995M|SI025852M|SI016406M
48453	0.00047143	0.00625	12	54	2452	33220	sepal formation	SI021769M|SI009339M|SI000489M|SI000797M|SI025848M|SI025826M|SI035249M|SI010344M|SI029328M|SI025995M|SI025852M|SI016406M
9059	0.0004722	0.00625	454	5347	2452	33220	macromolecule biosynthetic process	SI013466M|SI009933M|SI010934M|SI015306M|SI025848M|SI020122M|SI022216M|SI036332M|SI009196M|SI010053M|SI030555M|SI006435M|SI006314M|SI035110M|SI005792M|SI017934M|SI000742M|SI010957M|SI022203M|SI028696M|SI003805M|SI017295M|SI031983M|SI016942M|SI025811M|SI029796M|SI006545M|SI021465M|SI021223M|SI006339M|SI037532M|SI013662M|SI017967M|SI037326M|SI025170M|SI000600M|SI000854M|SI011152M|SI022218M|SI027003M…
48284	0.00051252	0.006749	18	103	2452	33220	organelle fusion	SI029252M|SI028947M|SI028788M|SI029137M|SI028812M|SI039339M|SI026662M|SI009841M|SI003309M|SI017295M|SI006592M|SI003478M|SI009361M|SI023029M|SI016553M|SI038422M|SI021642M|SI001393M
10016	0.00052837	0.0069224	66	591	2452	33220	shoot morphogenesis	SI016483M|SI013123M|SI013200M|SI004854M|SI010425M|SI018856M|SI009327M|SI000351M|SI013131M|SI009390M|SI004199M|SI021002M|SI026929M|SI006358M|SI038761M|SI029185M|SI021159M|SI005792M|SI029131M|SI035271M|SI000083M|SI005966M|SI020942M|SI016406M|SI011076M|SI010072M|SI000867M|SI013714M|SI010670M|SI014486M|SI036610M|SI034329M|SI009737M|SI037326M|SI029124M|SI010859M|SI009159M|SI001419M|SI005775M|SI016227M…
30071	0.00054591	0.0070804	7	21	2452	33220	regulation of mitotic metaphase/anaphase transition	SI013091M|SI007311M|SI023406M|SI026090M|SI000109M|SI009563M|SI018337M
7088	0.00054591	0.0070804	7	21	2452	33220	regulation of mitosis	SI013091M|SI007311M|SI023406M|SI026090M|SI000109M|SI009563M|SI018337M
45488	0.00054978	0.0070949	22	139	2452	33220	pectin metabolic process	SI034955M|SI012719M|SI013662M|SI029287M|SI022230M|SI034827M|SI000786M|SI000268M|SI026351M|SI005458M|SI006181M|SI035448M|SI005856M|SI039483M|SI026174M|SI022588M|SI006792M|SI006346M|SI017632M|SI006264M|SI021351M|SI010221M
44264	0.00057059	0.0073268	81	760	2452	33220	cellular polysaccharide metabolic process	SI018399M|SI000210M|SI029287M|SI034969M|SI008087M|SI030365M|SI034929M|SI026351M|SI005458M|SI030381M|SI022143M|SI006346M|SI036401M|SI010142M|SI021402M|SI010631M|SI008303M|SI036300M|SI034801M|SI026326M|SI016462M|SI005663M|SI010315M|SI000742M|SI000786M|SI030277M|SI036517M|SI029329M|SI039483M|SI024351M|SI013394M|SI021097M|SI031983M|SI017772M|SI017445M|SI010565M|SI025811M|SI036533M|SI021421M|SI012980M…
10440	0.00060907	0.0077822	11	48	2452	33220	stomatal lineage progression	SI019337M|SI001874M|SI013976M|SI030358M|SI030160M|SI026212M|SI010990M|SI006314M|SI022512M|SI017604M|SI006339M
46165	0.00061743	0.0078265	39	306	2452	33220	alcohol biosynthetic process	SI013555M|SI024691M|SI026349M|SI009159M|SI002164M|SI006193M|SI002374M|SI039761M|SI036431M|SI017026M|SI003458M|SI021480M|SI017115M|SI017046M|SI034084M|SI001003M|SI010871M|SI006699M|SI034034M|SI017814M|SI021402M|SI007894M|SI037018M|SI029696M|SI004895M|SI022312M|SI028874M|SI005833M|SI005877M|SI005813M|SI017082M|SI031983M|SI001688M|SI017205M|SI001462M|SI023101M|SI036432M|SI019925M|SI001393M
32504	0.0006186	0.0078265	53	453	2452	33220	multicellular organism reproduction	SI009735M|SI034505M|SI002388M|SI036092M|SI002134M|SI029316M|SI002166M|SI009327M|SI000860M|SI029709M|SI036130M|SI006592M|SI011946M|SI034331M|SI029185M|SI029252M|SI028947M|SI007311M|SI000455M|SI005784M|SI000083M|SI039483M|SI004270M|SI025358M|SI001874M|SI009361M|SI021255M|SI021453M|SI010024M|SI001393M|SI000462M|SI025170M|SI000268M|SI010859M|SI022957M|SI001289M|SI014138M|SI017288M|SI023029M|SI006732M…
10629	0.00063735	0.0080244	78	729	2452	33220	negative regulation of gene expression	SI004923M|SI000363M|SI000242M|SI028926M|SI021769M|SI030103M|SI030454M|SI025848M|SI012923M|SI026298M|SI029328M|SI016128M|SI006015M|SI006156M|SI016876M|SI004212M|SI037958M|SI018063M|SI025852M|SI029185M|SI013354M|SI005792M|SI009649M|SI009229M|SI039936M|SI029236M|SI005663M|SI000027M|SI000083M|SI000350M|SI015081M|SI029906M|SI000560M|SI000916M|SI022437M|SI017049M|SI023161M|SI034340M|SI004332M|SI010189M…
7020	0.00066893	0.0083601	12	56	2452	33220	microtubule nucleation	SI018476M|SI009428M|SI013678M|SI021062M|SI030365M|SI007086M|SI035479M|SI000852M|SI029505M|SI000538M|SI028917M|SI009445M
6094	0.0006706	0.0083601	22	141	2452	33220	gluconeogenesis	SI013555M|SI024691M|SI029696M|SI009159M|SI028874M|SI005833M|SI005877M|SI002164M|SI006193M|SI002374M|SI005813M|SI039761M|SI017082M|SI003458M|SI021480M|SI017046M|SI034084M|SI001003M|SI017205M|SI034034M|SI023101M|SI001393M
10158	0.00067373	0.0083601	6	16	2452	33220	abaxial cell fate specification	SI018146M|SI010859M|SI036788M|SI030811M|SI037789M|SI021595M
7051	0.00069687	0.0086059	13	64	2452	33220	spindle organization	SI016102M|SI026069M|SI029328M|SI016128M|SI009445M|SI006453M|SI036231M|SI016876M|SI001289M|SI016091M|SI021352M|SI006314M|SI028917M
910	0.00079511	0.0097357	33	249	2452	33220	cytokinesis	SI000242M|SI028926M|SI021769M|SI028700M|SI000797M|SI025848M|SI016128M|SI035026M|SI006453M|SI017650M|SI016876M|SI004212M|SI001289M|SI040223M|SI000349M|SI034686M|SI006314M|SI000507M|SI012042M|SI005663M|SI035249M|SI026069M|SI020222M|SI000560M|SI000916M|SI034330M|SI016091M|SI004136M|SI021352M|SI014486M|SI021685M|SI029380M|SI010696M
48519	0.00079591	0.0097357	150	1577	2452	33220	negative regulation of biological process	SI009824M|SI002841M|SI029473M|SI021414M|SI004923M|SI039579M|SI000363M|SI000242M|SI028926M|SI034505M|SI002203M|SI025848M|SI012923M|SI026298M|SI007605M|SI000593M|SI006015M|SI037958M|SI034262M|SI010881M|SI006314M|SI025852M|SI029185M|SI035110M|SI029296M|SI005792M|SI007311M|SI039936M|SI000455M|SI002450M|SI000350M|SI005966M|SI016406M|SI029906M|SI000916M|SI017295M|SI017663M|SI017049M|SI023161M|SI019973M…
7059	0.00083917	0.010217	26	181	2452	33220	chromosome segregation	SI000462M|SI000454M|SI002388M|SI028700M|SI025848M|SI028734M|SI018579M|SI009327M|SI005735M|SI034127M|SI030038M|SI028933M|SI005784M|SI013801M|SI000083M|SI000350M|SI020222M|SI000560M|SI040074M|SI034330M|SI004332M|SI010587M|SI016091M|SI025887M|SI010024M|SI021201M
9933	0.0008508	0.010309	31	230	2452	33220	meristem structural organization	SI010859M|SI009159M|SI009327M|SI000351M|SI013383M|SI006110M|SI025315M|SI001544M|SI011946M|SI036788M|SI021121M|SI034254M|SI034111M|SI034228M|SI029185M|SI000507M|SI000134M|SI018146M|SI005792M|SI000455M|SI000027M|SI000083M|SI024860M|SI001874M|SI014149M|SI021453M|SI006975M|SI029380M|SI012582M|SI021201M|SI021069M
45491	0.00086504	0.010433	27	191	2452	33220	xylan metabolic process	SI018399M|SI034969M|SI036090M|SI009806M|SI002831M|SI034929M|SI000854M|SI032295M|SI030381M|SI022143M|SI036401M|SI010142M|SI010631M|SI026326M|SI022172M|SI034839M|SI040127M|SI036517M|SI007296M|SI026099M|SI026003M|SI022330M|SI021097M|SI017772M|SI014149M|SI013938M|SI021421M
75	0.00091601	0.010996	8	29	2452	33220	cell cycle checkpoint	SI013091M|SI034330M|SI023406M|SI016876M|SI026090M|SI000109M|SI009563M|SI000194M
48451	0.00093138	0.011129	12	58	2452	33220	petal formation	SI021769M|SI009339M|SI000489M|SI000797M|SI025848M|SI025826M|SI035249M|SI010344M|SI029328M|SI025995M|SI025852M|SI016406M
10103	0.0010068	0.011975	21	136	2452	33220	stomatal complex morphogenesis	SI024321M|SI034329M|SI016242M|SI013200M|SI004854M|SI010425M|SI005782M|SI029124M|SI010859M|SI000114M|SI001419M|SI005775M|SI018778M|SI016227M|SI013131M|SI034010M|SI010670M|SI006358M|SI038761M|SI021159M|SI036610M
51345	0.0010944	0.012931	13	67	2452	33220	positive regulation of hydrolase activity	SI029692M|SI000456M|SI028656M|SI021607M|SI017252M|SI000923M|SI034262M|SI040223M|SI029765M|SI005150M|SI029392M|SI021234M|SI010033M
71173	0.0011122	0.012931	5	12	2452	33220	spindle assembly checkpoint	SI013091M|SI023406M|SI026090M|SI000109M|SI009563M
71174	0.0011122	0.012931	5	12	2452	33220	mitotic cell cycle spindle checkpoint	SI013091M|SI023406M|SI026090M|SI000109M|SI009563M
31577	0.0011122	0.012931	5	12	2452	33220	spindle checkpoint	SI013091M|SI023406M|SI026090M|SI000109M|SI009563M
7094	0.0011122	0.012931	5	12	2452	33220	mitotic cell cycle spindle assembly checkpoint	SI013091M|SI023406M|SI026090M|SI000109M|SI009563M
42761	0.0013355	0.015457	7	24	2452	33220	very long-chain fatty acid biosynthetic process	SI002841M|SI006830M|SI038845M|SI017773M|SI022848M|SI012763M|SI010175M
34645	0.0013719	0.015808	443	5278	2452	33220	cellular macromolecule biosynthetic process	SI013466M|SI009933M|SI010934M|SI015306M|SI025848M|SI020122M|SI022216M|SI036332M|SI010053M|SI030555M|SI006435M|SI006314M|SI035110M|SI005792M|SI017934M|SI000742M|SI022203M|SI028696M|SI003805M|SI017295M|SI031983M|SI016942M|SI025811M|SI029796M|SI006545M|SI021465M|SI021223M|SI006339M|SI037532M|SI017967M|SI037326M|SI025170M|SI000600M|SI000854M|SI011152M|SI022218M|SI027003M|SI016290M|SI023631M|SI030129M…
51327	0.0013999	0.015987	29	217	2452	33220	M phase of meiotic cell cycle	SI000462M|SI013200M|SI002388M|SI000797M|SI025848M|SI028734M|SI004212M|SI030038M|SI038664M|SI026598M|SI040214M|SI028933M|SI005784M|SI013801M|SI028767M|SI011898M|SI000350M|SI020222M|SI009445M|SI017560M|SI004332M|SI010587M|SI016091M|SI004005M|SI025887M|SI029380M|SI010024M|SI028917M|SI021201M
7126	0.0013999	0.015987	29	217	2452	33220	meiosis	SI000462M|SI013200M|SI002388M|SI000797M|SI025848M|SI028734M|SI004212M|SI030038M|SI038664M|SI026598M|SI040214M|SI028933M|SI005784M|SI013801M|SI028767M|SI011898M|SI000350M|SI020222M|SI009445M|SI017560M|SI004332M|SI010587M|SI016091M|SI004005M|SI025887M|SI029380M|SI010024M|SI028917M|SI021201M
10162	0.001465	0.016549	21	140	2452	33220	seed dormancy	SI009735M|SI000462M|SI000455M|SI036092M|SI010859M|SI000083M|SI029316M|SI002166M|SI009327M|SI004270M|SI022778M|SI036130M|SI001874M|SI011946M|SI021453M|SI006777M|SI006732M|SI034111M|SI036213M|SI021201M|SI034822M
22611	0.001465	0.016549	21	140	2452	33220	dormancy process	SI009735M|SI000462M|SI000455M|SI036092M|SI010859M|SI000083M|SI029316M|SI002166M|SI009327M|SI004270M|SI022778M|SI036130M|SI001874M|SI011946M|SI021453M|SI006777M|SI006732M|SI034111M|SI036213M|SI021201M|SI034822M
16125	0.0014708	0.016549	26	188	2452	33220	sterol metabolic process	SI013951M|SI013678M|SI030365M|SI006181M|SI000852M|SI006158M|SI035846M|SI027885M|SI000967M|SI036207M|SI023645M|SI036237M|SI027154M|SI036762M|SI037682M|SI026279M|SI000114M|SI035249M|SI022312M|SI039790M|SI017062M|SI010072M|SI029736M|SI035609M|SI001098M|SI000538M
31425	0.0014748	0.016549	8	31	2452	33220	chloroplast RNA processing	SI011969M|SI013466M|SI004775M|SI016732M|SI034598M|SI013474M|SI014392M|SI032304M
10432	0.0015178	0.016957	3	4	2452	33220	bract development	SI001105M|SI026301M|SI010004M
90305	0.0015242	0.016957	24	169	2452	33220	nucleic acid phosphodiester bond hydrolysis	SI000462M|SI002388M|SI025848M|SI029047M|SI005784M|SI013801M|SI024504M|SI028642M|SI039691M|SI000350M|SI004270M|SI009665M|SI026672M|SI014664M|SI017343M|SI004005M|SI034677M|SI010100M|SI030038M|SI010024M|SI010775M|SI038664M|SI021201M|SI010697M
10014	0.0016819	0.018631	22	151	2452	33220	meristem initiation	SI000134M|SI005792M|SI000027M|SI009159M|SI000083M|SI009327M|SI000351M|SI024860M|SI013383M|SI006110M|SI014149M|SI001544M|SI021121M|SI006975M|SI034254M|SI034228M|SI029380M|SI029185M|SI000507M|SI012582M|SI021201M|SI021069M
51128	0.0017172	0.01894	45	387	2452	33220	regulation of cellular component organization	SI021414M|SI013200M|SI002388M|SI025848M|SI000268M|SI011786M|SI009498M|SI009563M|SI018579M|SI018337M|SI009177M|SI000351M|SI013091M|SI001289M|SI017288M|SI000537M|SI000109M|SI030038M|SI006314M|SI000277M|SI004912M|SI007311M|SI023406M|SI005663M|SI028812M|SI028933M|SI028656M|SI005784M|SI013801M|SI028767M|SI002353M|SI003127M|SI020942M|SI020222M|SI016406M|SI002050M|SI009445M|SI033932M|SI017560M|SI026090M…
10051	0.001916	0.021043	21	143	2452	33220	xylem and phloem pattern formation	SI005792M|SI009737M|SI021747M|SI000611M|SI000027M|SI018856M|SI035200M|SI035069M|SI016702M|SI006110M|SI039908M|SI034992M|SI021066M|SI021121M|SI034254M|SI010100M|SI029185M|SI012582M|SI021223M|SI021201M|SI029062M
1708	0.0019793	0.021646	12	63	2452	33220	cell fate specification	SI018146M|SI013200M|SI028700M|SI005782M|SI010859M|SI039908M|SI036788M|SI016091M|SI030811M|SI037789M|SI016128M|SI021595M
7276	0.0021415	0.023322	26	193	2452	33220	gamete generation	SI000462M|SI034505M|SI002388M|SI025170M|SI000860M|SI006592M|SI001289M|SI011946M|SI017288M|SI023029M|SI021214M|SI029185M|SI029252M|SI028947M|SI007311M|SI029137M|SI028812M|SI000083M|SI039483M|SI009841M|SI025358M|SI031056M|SI009361M|SI021255M|SI021453M|SI001393M
911	0.0023031	0.024976	26	194	2452	33220	cytokinesis by cell plate formation	SI000242M|SI021769M|SI000797M|SI025848M|SI016128M|SI006453M|SI016876M|SI004212M|SI001289M|SI040223M|SI000349M|SI006314M|SI000507M|SI012042M|SI005663M|SI035249M|SI026069M|SI000560M|SI000916M|SI034330M|SI016091M|SI004136M|SI021352M|SI014486M|SI029380M|SI010696M
9560	0.0023221	0.025077	18	117	2452	33220	embryo sac egg cell differentiation	SI000462M|SI029252M|SI028947M|SI002388M|SI029137M|SI028812M|SI000083M|SI000860M|SI009841M|SI025358M|SI006592M|SI031056M|SI009361M|SI011946M|SI023029M|SI021255M|SI021453M|SI001393M
8156	0.0024816	0.026687	5	14	2452	33220	negative regulation of DNA replication	SI007311M|SI016876M|SI000083M|SI000194M|SI006956M
7166	0.0025561	0.027374	45	395	2452	33220	cell surface receptor linked signaling pathway	SI035264M|SI000210M|SI000143M|SI013678M|SI000535M|SI039420M|SI028794M|SI028386M|SI005999M|SI013353M|SI013383M|SI020911M|SI016529M|SI034010M|SI028055M|SI028033M|SI034593M|SI034070M|SI032728M|SI029250M|SI034347M|SI012042M|SI026009M|SI034801M|SI000586M|SI036814M|SI000653M|SI000489M|SI000114M|SI035663M|SI000190M|SI031967M|SI019488M|SI038768M|SI000603M|SI025889M|SI021285M|SI000538M|SI034546M|SI006008M…
7267	0.0025791	0.027507	14	82	2452	33220	cell-cell signaling	SI000363M|SI005792M|SI000242M|SI005663M|SI025848M|SI025826M|SI000027M|SI029047M|SI034330M|SI034111M|SI029380M|SI025852M|SI000507M|SI004959M
9834	0.0026063	0.027682	12	65	2452	33220	secondary cell wall biogenesis	SI006158M|SI022172M|SI017496M|SI034967M|SI034969M|SI017772M|SI036401M|SI030381M|SI005856M|SI021421M|SI022143M|SI010142M
10154	0.0027362	0.028944	101	1038	2452	33220	fruit development	SI002336M|SI013200M|SI013547M|SI035294M|SI002134M|SI029308M|SI036332M|SI020227M|SI036130M|SI036788M|SI034331M|SI012785M|SI029064M|SI021402M|SI005792M|SI000455M|SI010307M|SI019160M|SI004270M|SI016406M|SI017049M|SI001874M|SI013714M|SI021453M|SI040177M|SI000462M|SI010536M|SI025170M|SI000268M|SI013646M|SI010859M|SI026349M|SI009159M|SI006371M|SI018337M|SI005735M|SI022113M|SI014138M|SI034454M|SI021121M…
9225	0.0029754	0.031319	12	66	2452	33220	nucleotide-sugar metabolic process	SI007894M|SI031983M|SI017115M|SI030277M|SI026349M|SI001688M|SI006699M|SI017814M|SI021402M|SI036432M|SI036300M|SI015818M
48589	0.002985	0.031319	74	725	2452	33220	developmental growth	SI018399M|SI002841M|SI017969M|SI021414M|SI013317M|SI010869M|SI035072M|SI028861M|SI035448M|SI013583M|SI009177M|SI000351M|SI020911M|SI000593M|SI009196M|SI017496M|SI017472M|SI003834M|SI034262M|SI029765M|SI036788M|SI005150M|SI034801M|SI000277M|SI018146M|SI018077M|SI010957M|SI013823M|SI022368M|SI010808M|SI009685M|SI024468M|SI019160M|SI033268M|SI013394M|SI019488M|SI010072M|SI010250M|SI034388M|SI025811M…
19953	0.0030404	0.03177	35	291	2452	33220	sexual reproduction	SI017969M|SI000462M|SI034505M|SI013200M|SI002388M|SI025170M|SI006371M|SI000860M|SI019277M|SI006592M|SI001289M|SI011946M|SI017288M|SI023029M|SI021214M|SI029185M|SI029252M|SI028947M|SI007311M|SI018077M|SI029137M|SI028812M|SI030574M|SI000083M|SI010808M|SI039483M|SI009841M|SI039084M|SI025358M|SI031056M|SI009361M|SI021255M|SI021453M|SI006717M|SI001393M
6694	0.0032447	0.033768	27	209	2452	33220	steroid biosynthetic process	SI034967M|SI013951M|SI013678M|SI035672M|SI030365M|SI006181M|SI000852M|SI006158M|SI035846M|SI027885M|SI000967M|SI036207M|SI023645M|SI036237M|SI027154M|SI036762M|SI037682M|SI026279M|SI000114M|SI035249M|SI022312M|SI017062M|SI010072M|SI029736M|SI035609M|SI001098M|SI000538M
48827	0.0032864	0.034002	64	613	2452	33220	phyllome development	SI021414M|SI016483M|SI013123M|SI013200M|SI002247M|SI026525M|SI018856M|SI009327M|SI000351M|SI013870M|SI009390M|SI004199M|SI021002M|SI026929M|SI006358M|SI029185M|SI029296M|SI029131M|SI035271M|SI000083M|SI005966M|SI020942M|SI016406M|SI011076M|SI010072M|SI000867M|SI010278M|SI013714M|SI021453M|SI040177M|SI010004M|SI010670M|SI014486M|SI000462M|SI009737M|SI026301M|SI037326M|SI018252M|SI005775M|SI016227M…
10431	0.0032935	0.034002	25	189	2452	33220	seed maturation	SI009735M|SI000462M|SI036092M|SI010859M|SI029316M|SI002166M|SI009327M|SI029709M|SI022957M|SI036130M|SI014138M|SI011946M|SI006732M|SI034111M|SI036213M|SI034822M|SI000455M|SI000083M|SI035039M|SI004270M|SI022778M|SI001874M|SI021453M|SI006777M|SI021201M
10496	0.003315	0.034088	6	21	2452	33220	intercellular transport	SI023185M|SI034561M|SI002831M|SI006944M|SI005480M|SI036895M
7292	0.0033735	0.034338	18	121	2452	33220	female gamete generation	SI000462M|SI029252M|SI028947M|SI002388M|SI029137M|SI028812M|SI000083M|SI000860M|SI009841M|SI025358M|SI006592M|SI031056M|SI009361M|SI011946M|SI023029M|SI021255M|SI021453M|SI001393M
904	0.0033788	0.034338	43	379	2452	33220	cell morphogenesis involved in differentiation	SI018399M|SI034955M|SI016483M|SI013123M|SI013200M|SI034907M|SI018337M|SI013583M|SI000351M|SI022545M|SI009390M|SI019277M|SI034262M|SI004199M|SI017288M|SI021002M|SI026939M|SI021121M|SI005150M|SI026929M|SI016242M|SI013994M|SI029131M|SI005782M|SI013413M|SI035271M|SI026570M|SI024468M|SI005966M|SI020942M|SI019160M|SI033268M|SI016406M|SI033932M|SI010250M|SI014149M|SI006616M|SI021023M|SI013714M|SI014486M…
10229	0.0033793	0.034338	8	35	2452	33220	inflorescence development	SI017396M|SI018146M|SI009737M|SI006110M|SI010859M|SI005775M|SI036788M|SI016227M
51053	0.0035217	0.035381	7	28	2452	33220	negative regulation of DNA metabolic process	SI007311M|SI016876M|SI039106M|SI004212M|SI000083M|SI000194M|SI006956M
43478	0.0035504	0.035381	13	76	2452	33220	pigment accumulation in response to UV light	SI034801M|SI002841M|SI016162M|SI013123M|SI010957M|SI009177M|SI013394M|SI006158M|SI009196M|SI009197M|SI006110M|SI029392M|SI021069M
43479	0.0035504	0.035381	13	76	2452	33220	pigment accumulation in tissues in response to UV light	SI034801M|SI002841M|SI016162M|SI013123M|SI010957M|SI009177M|SI013394M|SI006158M|SI009196M|SI009197M|SI006110M|SI029392M|SI021069M
43480	0.0035504	0.035381	13	76	2452	33220	pigment accumulation in tissues	SI034801M|SI002841M|SI016162M|SI013123M|SI010957M|SI009177M|SI013394M|SI006158M|SI009196M|SI009197M|SI006110M|SI029392M|SI021069M
43481	0.0035504	0.035381	13	76	2452	33220	anthocyanin accumulation in tissues in response to UV light	SI034801M|SI002841M|SI016162M|SI013123M|SI010957M|SI009177M|SI013394M|SI006158M|SI009196M|SI009197M|SI006110M|SI029392M|SI021069M
10254	0.0035856	0.035458	3	5	2452	33220	nectary development	SI001105M|SI026301M|SI010004M
10450	0.0035856	0.035458	3	5	2452	33220	inflorescence meristem growth	SI018146M|SI010859M|SI036788M
16051	0.0037735	0.037173	105	1097	2452	33220	carbohydrate biosynthetic process	SI002841M|SI026638M|SI030365M|SI030381M|SI039761M|SI009196M|SI034084M|SI036401M|SI021402M|SI026217M|SI026326M|SI016462M|SI000742M|SI030031M|SI010957M|SI036517M|SI028874M|SI005833M|SI021097M|SI031983M|SI017772M|SI017445M|SI010565M|SI025811M|SI029392M|SI012980M|SI021069M|SI034955M|SI013662M|SI024691M|SI036090M|SI026349M|SI009159M|SI000854M|SI032295M|SI006193M|SI002374M|SI005856M|SI006792M|SI036431M…
6974	0.0038424	0.037708	61	583	2452	33220	response to DNA damage stimulus	SI010934M|SI010308M|SI017989M|SI029203M|SI002388M|SI025848M|SI003045M|SI022862M|SI036332M|SI008666M|SI006665M|SI001897M|SI016876M|SI006592M|SI004212M|SI034060M|SI017343M|SI021066M|SI018063M|SI030038M|SI006956M|SI013289M|SI000754M|SI005784M|SI036180M|SI029527M|SI000350M|SI024444M|SI009269M|SI014664M|SI034340M|SI004005M|SI036945M|SI021352M|SI025887M|SI029380M|SI010024M|SI021465M|SI018290M|SI006028M…
43473	0.0039889	0.03885	13	77	2452	33220	pigmentation	SI034801M|SI002841M|SI016162M|SI013123M|SI010957M|SI009177M|SI013394M|SI006158M|SI009196M|SI009197M|SI006110M|SI029392M|SI021069M
43476	0.0039889	0.03885	13	77	2452	33220	pigment accumulation	SI034801M|SI002841M|SI016162M|SI013123M|SI010957M|SI009177M|SI013394M|SI006158M|SI009196M|SI009197M|SI006110M|SI029392M|SI021069M
90329	0.0040682	0.039474	8	36	2452	33220	regulation of DNA-dependent DNA replication	SI013200M|SI007311M|SI016876M|SI001289M|SI028812M|SI017288M|SI000083M|SI000194M
6281	0.0043209	0.041385	55	518	2452	33220	DNA repair	SI010934M|SI010308M|SI017989M|SI029203M|SI002388M|SI025848M|SI003045M|SI022862M|SI036332M|SI008666M|SI006665M|SI001897M|SI016876M|SI006592M|SI004212M|SI034060M|SI017343M|SI021066M|SI018063M|SI030038M|SI013289M|SI000754M|SI036180M|SI029527M|SI000350M|SI024444M|SI009269M|SI014664M|SI034340M|SI004005M|SI036945M|SI021352M|SI025887M|SI029380M|SI021465M|SI018290M|SI006028M|SI006537M|SI016065M|SI000462M…
48446	0.0043435	0.041385	12	69	2452	33220	petal morphogenesis	SI021769M|SI009339M|SI000489M|SI000797M|SI025848M|SI025826M|SI035249M|SI010344M|SI029328M|SI025995M|SI025852M|SI016406M
10267	0.0043453	0.041385	16	105	2452	33220	production of ta-siRNAs involved in RNA interference	SI000363M|SI005792M|SI000242M|SI009649M|SI005663M|SI030454M|SI025848M|SI025826M|SI000027M|SI029047M|SI034330M|SI034111M|SI010100M|SI029380M|SI025852M|SI000507M
22610	0.0043453	0.041385	16	105	2452	33220	biological adhesion	SI029131M|SI013123M|SI029623M|SI005999M|SI013583M|SI020942M|SI000351M|SI016406M|SI033932M|SI003976M|SI006792M|SI014149M|SI034262M|SI021121M|SI027344M|SI021201M
7155	0.0043453	0.041385	16	105	2452	33220	cell adhesion	SI029131M|SI013123M|SI029623M|SI005999M|SI013583M|SI020942M|SI000351M|SI016406M|SI033932M|SI003976M|SI006792M|SI014149M|SI034262M|SI021121M|SI027344M|SI021201M
22622	0.0043668	0.041437	85	865	2452	33220	root system development	SI000266M|SI002841M|SI018860M|SI028958M|SI013123M|SI000210M|SI013458M|SI035448M|SI013583M|SI009177M|SI000351M|SI000593M|SI009196M|SI017472M|SI003834M|SI034561M|SI029765M|SI019716M|SI036865M|SI014241M|SI032144M|SI021143M|SI005150M|SI006314M|SI034801M|SI026217M|SI029131M|SI010957M|SI013823M|SI024537M|SI022368M|SI009685M|SI016406M|SI037961M|SI013394M|SI035069M|SI000916M|SI024715M|SI040177M|SI029392M…
16129	0.0044489	0.042061	15	96	2452	33220	phytosteroid biosynthetic process	SI034967M|SI013951M|SI013678M|SI035672M|SI030365M|SI000114M|SI035249M|SI000852M|SI006158M|SI010072M|SI035846M|SI027885M|SI035609M|SI000538M|SI036762M
10026	0.0046421	0.043568	25	194	2452	33220	trichome differentiation	SI016483M|SI013123M|SI013200M|SI018337M|SI000351M|SI009390M|SI004199M|SI017288M|SI021002M|SI021121M|SI026929M|SI016242M|SI013994M|SI029131M|SI035271M|SI005966M|SI020942M|SI016406M|SI033932M|SI014125M|SI014149M|SI021023M|SI013714M|SI014486M|SI021201M
35315	0.0046421	0.043568	25	194	2452	33220	hair cell differentiation	SI016483M|SI013123M|SI013200M|SI018337M|SI000351M|SI009390M|SI004199M|SI017288M|SI021002M|SI021121M|SI026929M|SI016242M|SI013994M|SI029131M|SI035271M|SI005966M|SI020942M|SI016406M|SI033932M|SI014125M|SI014149M|SI021023M|SI013714M|SI014486M|SI021201M
51325	0.0046618	0.043594	11	61	2452	33220	interphase	SI013200M|SI029137M|SI000455M|SI013976M|SI029047M|SI029658M|SI034111M|SI022231M|SI028917M|SI009445M|SI001393M
6310	0.0047573	0.044327	36	310	2452	33220	DNA recombination	SI000462M|SI017989M|SI029203M|SI002388M|SI000797M|SI032386M|SI025848M|SI003045M|SI016138M|SI006665M|SI016876M|SI006592M|SI004212M|SI011946M|SI018063M|SI021105M|SI030038M|SI026598M|SI005784M|SI013801M|SI028767M|SI000083M|SI036180M|SI026112M|SI024444M|SI034340M|SI010587M|SI021255M|SI016091M|SI004005M|SI036945M|SI025887M|SI029380M|SI010024M|SI021465M|SI021201M
10052	0.0047815	0.044333	5	16	2452	33220	guard cell differentiation	SI016242M|SI013200M|SI029124M|SI018778M|SI038761M
48653	0.0047923	0.044333	18	125	2452	33220	anther development	SI000210M|SI000114M|SI035479M|SI007837M|SI028794M|SI000852M|SI000190M|SI039483M|SI013394M|SI013870M|SI006158M|SI006500M|SI034070M|SI010587M|SI032717M|SI034047M|SI021069M|SI006559M
33205	0.0048809	0.044992	26	205	2452	33220	cell cycle cytokinesis	SI000242M|SI021769M|SI000797M|SI025848M|SI016128M|SI006453M|SI016876M|SI004212M|SI001289M|SI040223M|SI000349M|SI006314M|SI000507M|SI012042M|SI005663M|SI035249M|SI026069M|SI000560M|SI000916M|SI034330M|SI016091M|SI004136M|SI021352M|SI014486M|SI029380M|SI010696M
90304	0.0051312	0.04713	416	5028	2452	33220	nucleic acid metabolic process	SI013466M|SI009933M|SI010934M|SI013200M|SI029203M|SI025848M|SI003045M|SI024504M|SI020122M|SI022216M|SI036332M|SI010053M|SI006665M|SI006435M|SI006314M|SI035110M|SI005792M|SI000742M|SI000754M|SI023091M|SI022203M|SI028696M|SI014664M|SI036028M|SI002947M|SI029796M|SI021465M|SI021223M|SI006339M|SI009911M|SI017967M|SI037326M|SI025170M|SI000600M|SI022218M|SI021105M|SI016290M|SI030129M|SI037773M|SI023329M…
48364	0.0053492	0.048931	84	860	2452	33220	root development	SI000266M|SI002841M|SI018860M|SI028958M|SI013123M|SI000210M|SI013458M|SI035448M|SI013583M|SI009177M|SI000351M|SI000593M|SI009196M|SI017472M|SI003834M|SI034561M|SI029765M|SI019716M|SI036865M|SI014241M|SI032144M|SI021143M|SI005150M|SI006314M|SI034801M|SI026217M|SI029131M|SI010957M|SI013823M|SI024537M|SI022368M|SI009685M|SI016406M|SI037961M|SI013394M|SI035069M|SI000916M|SI024715M|SI040177M|SI029392M…
33124	0.005413	0.048931	15	98	2452	33220	regulation of GTP catabolic process	SI029692M|SI015207M|SI000456M|SI028656M|SI021607M|SI035925M|SI017252M|SI000923M|SI034262M|SI040223M|SI029765M|SI005150M|SI029392M|SI021234M|SI010033M
43087	0.005413	0.048931	15	98	2452	33220	regulation of GTPase activity	SI029692M|SI015207M|SI000456M|SI028656M|SI021607M|SI035925M|SI017252M|SI000923M|SI034262M|SI040223M|SI029765M|SI005150M|SI029392M|SI021234M|SI010033M
10090	0.0054298	0.048931	23	176	2452	33220	trichome morphogenesis	SI013994M|SI029131M|SI016483M|SI013123M|SI013200M|SI035271M|SI018337M|SI005966M|SI020942M|SI000351M|SI016406M|SI033932M|SI009390M|SI014149M|SI004199M|SI017288M|SI021002M|SI021023M|SI013714M|SI021121M|SI014486M|SI026929M|SI021201M
30155	0.005446	0.048931	2	2	2452	33220	regulation of cell adhesion	SI005775M|SI016227M
61062	0.005446	0.048931	2	2	2452	33220	regulation of nematode larval development	SI018252M|SI034822M
51607	0.00546	0.048931	22	166	2452	33220	defense response to virus	SI032851M|SI000363M|SI005792M|SI000242M|SI009649M|SI034108M|SI005663M|SI018341M|SI025848M|SI025826M|SI000027M|SI029047M|SI031059M|SI034330M|SI006944M|SI008374M|SI012710M|SI034111M|SI010100M|SI029380M|SI025852M|SI000507M
51302	0.0055065	0.049177	12	71	2452	33220	regulation of cell division	SI016065M|SI036003M|SI002841M|SI013200M|SI007311M|SI001289M|SI017288M|SI005775M|SI032144M|SI016227M|SI022231M|SI000593M
271	0.0056136	0.049961	66	651	2452	33220	polysaccharide biosynthetic process	SI018399M|SI002841M|SI034969M|SI008087M|SI030365M|SI034929M|SI026351M|SI035448M|SI030381M|SI009177M|SI022143M|SI009196M|SI006346M|SI036401M|SI010142M|SI021402M|SI010631M|SI036300M|SI034801M|SI026326M|SI016462M|SI005663M|SI000742M|SI030277M|SI010957M|SI036517M|SI013394M|SI021097M|SI031983M|SI017772M|SI017445M|SI010565M|SI025811M|SI029392M|SI021421M|SI012980M|SI021069M|SI034955M|SI013662M|SI036090M…

## Sheet: 1345
GO-ID	p-value	corr p-value	x	n	X	N	Description	Genes in test set
55114	5.5555e-08	0.00010378	121	2292	1070	33220	oxidation reduction	SI035064M|SI035129M|SI008790M|SI013591M|SI039830M|SI020757M|SI026153M|SI039162M|SI011437M|SI031051M|SI018261M|SI029773M|SI010340M|SI017727M|SI036235M|SI030527M|SI000808M|SI004825M|SI002216M|SI020704M|SI022227M|SI011925M|SI012681M|SI024707M|SI017675M|SI029784M|SI032014M|SI035175M|SI026579M|SI010811M|SI032720M|SI007300M|SI010605M|SI029504M|SI026260M|SI026773M|SI037003M|SI001027M|SI020217M|SI022719M…
9719	2.9844e-06	0.0027874	140	2968	1070	33220	response to endogenous stimulus	SI032544M|SI030462M|SI030450M|SI000610M|SI018222M|SI007508M|SI026670M|SI037271M|SI040192M|SI014568M|SI031051M|SI014233M|SI036615M|SI004600M|SI036235M|SI025961M|SI036930M|SI004825M|SI002600M|SI035001M|SI010945M|SI030273M|SI004986M|SI030774M|SI022227M|SI030718M|SI038536M|SI019997M|SI014923M|SI001288M|SI034005M|SI032959M|SI014260M|SI000617M|SI039658M|SI007300M|SI002742M|SI009991M|SI029504M|SI000284M…
42398	1.3639e-05	0.0084923	43	663	1070	33220	cellular amino acid derivative biosynthetic process	SI026523M|SI030597M|SI010449M|SI012779M|SI009991M|SI000898M|SI013591M|SI009850M|SI009971M|SI029504M|SI026420M|SI029518M|SI039830M|SI006398M|SI022719M|SI016654M|SI013626M|SI036447M|SI030369M|SI010275M|SI017727M|SI029781M|SI030527M|SI004825M|SI010945M|SI007600M|SI002317M|SI030140M|SI035760M|SI016478M|SI033385M|SI030392M|SI011925M|SI029849M|SI011933M|SI008508M|SI014400M|SI030403M|SI027367M|SI010179M…
9699	4.5184e-05	0.014996	32	460	1070	33220	phenylpropanoid biosynthetic process	SI026523M|SI030597M|SI010449M|SI012779M|SI009991M|SI000898M|SI013591M|SI009850M|SI029504M|SI026420M|SI029518M|SI039830M|SI006398M|SI022719M|SI013626M|SI036447M|SI010275M|SI017727M|SI030527M|SI004825M|SI002317M|SI030140M|SI035760M|SI016478M|SI011925M|SI029849M|SI014400M|SI030403M|SI027367M|SI010179M|SI017116M|SI030958M
6575	4.7355e-05	0.014996	57	1021	1070	33220	cellular amino acid derivative metabolic process	SI013531M|SI037328M|SI010449M|SI013591M|SI037271M|SI002792M|SI026420M|SI029518M|SI039830M|SI026153M|SI006398M|SI016654M|SI030369M|SI010275M|SI017727M|SI029781M|SI030527M|SI004825M|SI010945M|SI002317M|SI002216M|SI030140M|SI035760M|SI016478M|SI033385M|SI011925M|SI029849M|SI011933M|SI008508M|SI004001M|SI030403M|SI000617M|SI026523M|SI030597M|SI012779M|SI009991M|SI000898M|SI009850M|SI009971M|SI029504M…
19748	4.8932e-05	0.014996	76	1482	1070	33220	secondary metabolic process	SI037401M|SI013531M|SI037328M|SI010449M|SI026670M|SI013591M|SI037271M|SI002792M|SI026420M|SI029518M|SI039830M|SI026153M|SI006398M|SI038854M|SI025339M|SI000779M|SI010275M|SI017727M|SI036235M|SI030527M|SI004825M|SI010747M|SI002317M|SI002216M|SI030140M|SI035760M|SI013677M|SI021506M|SI016478M|SI022227M|SI009754M|SI000043M|SI011925M|SI029849M|SI024707M|SI004001M|SI030403M|SI010682M|SI026523M|SI010811M…
9698	5.6197e-05	0.014996	37	572	1070	33220	phenylpropanoid metabolic process	SI026523M|SI013531M|SI030597M|SI010449M|SI012779M|SI009991M|SI000898M|SI013591M|SI009850M|SI029504M|SI026420M|SI029518M|SI039830M|SI026153M|SI006398M|SI022719M|SI013626M|SI036447M|SI010275M|SI017727M|SI030527M|SI004825M|SI026118M|SI002317M|SI002216M|SI030140M|SI035760M|SI016478M|SI011925M|SI029849M|SI014400M|SI030403M|SI014101M|SI027367M|SI010179M|SI017116M|SI030958M
9725	0.00010555	0.02443	111	2419	1070	33220	response to hormone stimulus	SI030462M|SI030450M|SI000610M|SI018222M|SI040192M|SI014568M|SI031051M|SI014233M|SI036615M|SI036235M|SI004825M|SI002600M|SI030273M|SI004986M|SI030718M|SI038536M|SI019997M|SI014923M|SI001288M|SI034005M|SI014260M|SI000617M|SI039658M|SI007300M|SI002742M|SI009991M|SI029504M|SI000284M|SI026773M|SI035313M|SI024352M|SI040097M|SI003412M|SI001964M|SI005192M|SI002714M|SI030824M|SI021468M|SI000907M|SI039986M…
9808	0.0001177	0.02443	20	241	1070	33220	lignin metabolic process	SI026118M|SI026523M|SI002317M|SI002216M|SI035760M|SI030597M|SI010449M|SI012779M|SI016478M|SI009850M|SI026153M|SI011925M|SI029849M|SI013626M|SI030403M|SI027367M|SI010179M|SI017727M|SI030527M|SI030958M
9809	0.0001835	0.034278	16	175	1070	33220	lignin biosynthetic process	SI026523M|SI002317M|SI035760M|SI030597M|SI010449M|SI012779M|SI009850M|SI011925M|SI029849M|SI013626M|SI030403M|SI027367M|SI010179M|SI017727M|SI030527M|SI030958M

## Sheet: 2345
GO-ID	p-value	corr p-value	x	n	X	N	Description	Genes in test set
6412	2.6011e-10	6.7446e-07	107	930	2035	33220	translation	SI036829M|SI003194M|SI011178M|SI009537M|SI003085M|SI038182M|SI010514M|SI039107M|SI003223M|SI018832M|SI005737M|SI014532M|SI012503M|SI030814M|SI023697M|SI018102M|SI011004M|SI036192M|SI021708M|SI035433M|SI035203M|SI023690M|SI006016M|SI038104M|SI010892M|SI004348M|SI029190M|SI004538M|SI002794M|SI037803M|SI035228M|SI037843M|SI013351M|SI030743M|SI026705M|SI038573M|SI007446M|SI037026M|SI018544M|SI031638M…
22613	5.4469e-08	7.0619e-05	72	604	2035	33220	ribonucleoprotein complex biogenesis	SI032237M|SI003194M|SI029683M|SI018593M|SI022373M|SI003085M|SI038182M|SI010514M|SI022640M|SI003223M|SI018832M|SI016808M|SI035941M|SI025234M|SI011998M|SI006572M|SI012503M|SI010312M|SI023556M|SI017799M|SI022907M|SI006996M|SI010114M|SI036950M|SI018102M|SI011004M|SI000213M|SI002931M|SI021308M|SI030730M|SI021409M|SI023909M|SI035453M|SI023690M|SI038104M|SI013835M|SI004348M|SI014288M|SI032046M|SI037685M…
42254	1.5495e-07	0.00013393	63	516	2035	33220	ribosome biogenesis	SI032237M|SI003194M|SI029683M|SI018593M|SI022373M|SI003085M|SI038182M|SI022640M|SI003223M|SI018832M|SI016808M|SI035941M|SI025234M|SI011998M|SI006572M|SI012503M|SI010312M|SI023556M|SI017799M|SI006996M|SI018102M|SI011004M|SI002931M|SI021308M|SI030730M|SI021409M|SI023909M|SI023690M|SI038104M|SI013835M|SI004348M|SI014288M|SI032046M|SI037685M|SI011241M|SI017999M|SI002168M|SI018321M|SI037803M|SI031409M…
6396	3.506e-06	0.0022728	122	1318	2035	33220	RNA processing	SI010889M|SI025836M|SI022640M|SI026068M|SI018759M|SI005737M|SI022911M|SI017880M|SI034032M|SI014746M|SI010312M|SI021781M|SI022907M|SI034452M|SI018102M|SI036913M|SI000213M|SI021409M|SI021708M|SI022530M|SI035514M|SI022611M|SI035647M|SI011222M|SI035433M|SI038742M|SI035934M|SI036440M|SI000968M|SI003465M|SI013835M|SI010892M|SI023008M|SI004348M|SI013859M|SI023278M|SI017429M|SI002168M|SI037803M|SI031409M…
6081	6.5564e-06	0.0034001	43	342	2035	33220	cellular aldehyde metabolic process	SI037685M|SI029594M|SI022373M|SI034729M|SI011158M|SI017999M|SI000163M|SI037853M|SI002140M|SI017571M|SI036144M|SI022814M|SI031176M|SI017466M|SI036182M|SI010312M|SI039927M|SI016771M|SI010467M|SI023514M|SI017878M|SI010164M|SI010211M|SI018443M|SI018102M|SI006927M|SI030780M|SI017976M|SI030730M|SI016224M|SI002444M|SI035697M|SI001713M|SI013192M|SI006355M|SI038742M|SI036593M|SI018292M|SI002648M|SI019802M…
46907	3.1284e-05	0.010339	138	1602	2035	33220	intracellular transport	SI013046M|SI025836M|SI039107M|SI022640M|SI002485M|SI029405M|SI003207M|SI022911M|SI019324M|SI003402M|SI038018M|SI036085M|SI008222M|SI013208M|SI006803M|SI014152M|SI003050M|SI018102M|SI030895M|SI032450M|SI002244M|SI002135M|SI001967M|SI003006M|SI031438M|SI009778M|SI001519M|SI006355M|SI010460M|SI005829M|SI010092M|SI004134M|SI031086M|SI032151M|SI017732M|SI006844M|SI017756M|SI014123M|SI010973M|SI001373M…
34613	3.4397e-05	0.010339	108	1195	2035	33220	cellular protein localization	SI007289M|SI013046M|SI025836M|SI039107M|SI022640M|SI002485M|SI029405M|SI003207M|SI022911M|SI003402M|SI038018M|SI036085M|SI008222M|SI014152M|SI018102M|SI032450M|SI002244M|SI000887M|SI001967M|SI003006M|SI009778M|SI001519M|SI006355M|SI005829M|SI010092M|SI004134M|SI031086M|SI032151M|SI017732M|SI006844M|SI017756M|SI014123M|SI010973M|SI001373M|SI035341M|SI002794M|SI002168M|SI000147M|SI002281M|SI001992M…
6886	3.8633e-05	0.010339	105	1158	2035	33220	intracellular protein transport	SI013046M|SI025836M|SI039107M|SI022640M|SI002485M|SI029405M|SI003207M|SI022911M|SI003402M|SI038018M|SI036085M|SI008222M|SI014152M|SI018102M|SI032450M|SI002244M|SI001967M|SI003006M|SI009778M|SI001519M|SI006355M|SI005829M|SI010092M|SI004134M|SI031086M|SI032151M|SI017732M|SI006844M|SI017756M|SI014123M|SI010973M|SI001373M|SI035341M|SI002794M|SI002168M|SI000147M|SI002281M|SI001992M|SI016676M|SI011381M…
44272	3.8758e-05	0.010339	53	487	2035	33220	sulfur compound biosynthetic process	SI029594M|SI002942M|SI020251M|SI038818M|SI017993M|SI016949M|SI039511M|SI026262M|SI037102M|SI018759M|SI031176M|SI036182M|SI010312M|SI025298M|SI010211M|SI006949M|SI010905M|SI030730M|SI020716M|SI001713M|SI022611M|SI035897M|SI038742M|SI017037M|SI022118M|SI003465M|SI014111M|SI021634M|SI002504M|SI011116M|SI002843M|SI022214M|SI035664M|SI022133M|SI037689M|SI007207M|SI017571M|SI036144M|SI001976M|SI006671M…
6839	3.9874e-05	0.010339	27	190	2035	33220	mitochondrial transport	SI002217M|SI002556M|SI013046M|SI022345M|SI022640M|SI002281M|SI036596M|SI022616M|SI039140M|SI003402M|SI001037M|SI016676M|SI017878M|SI034973M|SI036457M|SI003050M|SI011167M|SI011381M|SI002244M|SI002135M|SI001967M|SI038227M|SI014157M|SI023676M|SI036537M|SI006844M|SI023436M
6733	4.6619e-05	0.010989	36	290	2035	33220	oxidoreduction coenzyme metabolic process	SI012939M|SI029594M|SI026456M|SI022373M|SI017999M|SI022214M|SI031409M|SI013672M|SI035941M|SI017571M|SI036144M|SI031176M|SI017038M|SI036182M|SI010312M|SI039927M|SI010467M|SI023514M|SI036978M|SI006934M|SI021731M|SI021820M|SI030780M|SI005992M|SI030730M|SI022641M|SI001713M|SI006491M|SI031018M|SI038742M|SI022118M|SI019773M|SI010991M|SI036406M|SI019802M|SI029691M
6605	7.0987e-05	0.013573	84	895	2035	33220	protein targeting	SI016063M|SI022373M|SI013046M|SI009937M|SI025836M|SI039107M|SI022345M|SI022640M|SI035218M|SI002485M|SI003203M|SI017993M|SI029405M|SI003207M|SI022167M|SI022911M|SI006104M|SI003402M|SI001146M|SI001910M|SI001037M|SI036085M|SI008222M|SI034973M|SI032318M|SI036457M|SI014152M|SI018102M|SI013112M|SI018578M|SI012714M|SI000568M|SI002244M|SI026128M|SI001967M|SI019491M|SI003006M|SI009778M|SI001519M|SI006355M…
70727	7.0988e-05	0.013573	110	1244	2035	33220	cellular macromolecule localization	SI007289M|SI013046M|SI025836M|SI039107M|SI022640M|SI002485M|SI029405M|SI003207M|SI022911M|SI003402M|SI038018M|SI036085M|SI008222M|SI014152M|SI018102M|SI032450M|SI002244M|SI000887M|SI001967M|SI003006M|SI009778M|SI001519M|SI006355M|SI005829M|SI010092M|SI004134M|SI031086M|SI032151M|SI017732M|SI006844M|SI017756M|SI014123M|SI010973M|SI001373M|SI035341M|SI002794M|SI002168M|SI000147M|SI002281M|SI001992M…
51641	7.3282e-05	0.013573	158	1913	2035	33220	cellular localization	SI007289M|SI013046M|SI025836M|SI039107M|SI022640M|SI002485M|SI029405M|SI003207M|SI022911M|SI031891M|SI019324M|SI003402M|SI034274M|SI038018M|SI010312M|SI010025M|SI036085M|SI008222M|SI013208M|SI006803M|SI014152M|SI003050M|SI018102M|SI030895M|SI032450M|SI002244M|SI002135M|SI000887M|SI001967M|SI003006M|SI031438M|SI009778M|SI001519M|SI006355M|SI010460M|SI005829M|SI010092M|SI004134M|SI031086M|SI032151M…
381	8.782e-05	0.014435	5	9	2035	33220	regulation of alternative nuclear mRNA splicing, via spliceosome	SI020670M|SI013868M|SI023278M|SI018018M|SI035433M
6739	9.1142e-05	0.014435	28	210	2035	33220	NADP metabolic process	SI026456M|SI022373M|SI017999M|SI031409M|SI013672M|SI035941M|SI017571M|SI031176M|SI017038M|SI036182M|SI010312M|SI039927M|SI010467M|SI023514M|SI036978M|SI021731M|SI021820M|SI030780M|SI005992M|SI030730M|SI031018M|SI038742M|SI022118M|SI019773M|SI010991M|SI036406M|SI019802M|SI029691M
44085	9.7264e-05	0.014435	162	1981	2035	33220	cellular component biogenesis	SI037784M|SI029594M|SI003194M|SI003251M|SI003085M|SI002998M|SI038182M|SI010514M|SI022640M|SI003223M|SI018832M|SI028764M|SI013672M|SI000173M|SI006487M|SI029866M|SI006572M|SI012503M|SI021050M|SI010312M|SI022907M|SI010025M|SI018102M|SI013996M|SI011004M|SI000213M|SI002244M|SI021409M|SI003006M|SI026043M|SI009778M|SI001519M|SI023690M|SI006488M|SI038104M|SI013835M|SI000702M|SI004348M|SI023012M|SI003188M…
51649	0.0001002	0.014435	150	1812	2035	33220	establishment of localization in cell	SI013046M|SI025836M|SI039107M|SI022640M|SI002485M|SI029405M|SI003207M|SI022911M|SI031891M|SI019324M|SI003402M|SI034274M|SI038018M|SI010312M|SI036085M|SI008222M|SI013208M|SI006803M|SI014152M|SI003050M|SI018102M|SI030895M|SI032450M|SI002244M|SI002135M|SI001967M|SI003006M|SI031438M|SI009778M|SI001519M|SI006355M|SI010460M|SI005829M|SI010092M|SI004134M|SI031086M|SI032151M|SI017732M|SI006844M|SI017756M…
34622	0.00010982	0.014987	75	788	2035	33220	cellular macromolecular complex assembly	SI037784M|SI018593M|SI003251M|SI022373M|SI009937M|SI002998M|SI010514M|SI002683M|SI013672M|SI035941M|SI037102M|SI022616M|SI014548M|SI012503M|SI010312M|SI017799M|SI022907M|SI039927M|SI010025M|SI016771M|SI010522M|SI010114M|SI036950M|SI018102M|SI030851M|SI012714M|SI000213M|SI002244M|SI003147M|SI003006M|SI013192M|SI037210M|SI035453M|SI026043M|SI009778M|SI001519M|SI036593M|SI006488M|SI013835M|SI000702M…
10467	0.00012063	0.015639	336	4555	2035	33220	gene expression	SI011178M|SI010958M|SI025836M|SI022640M|SI035840M|SI009323M|SI026068M|SI035266M|SI005737M|SI000460M|SI022911M|SI017880M|SI034032M|SI021086M|SI017553M|SI014532M|SI012503M|SI010312M|SI021781M|SI014164M|SI021442M|SI014152M|SI030216M|SI010077M|SI030814M|SI021409M|SI036192M|SI022530M|SI035514M|SI035647M|SI000592M|SI023690M|SI038742M|SI022946M|SI036440M|SI013835M|SI010892M|SI036626M|SI013859M|SI013738M…
15979	0.00014865	0.018355	55	538	2035	33220	photosynthesis	SI012939M|SI029594M|SI003251M|SI011102M|SI022373M|SI037219M|SI017993M|SI020858M|SI013672M|SI020765M|SI035941M|SI005927M|SI031176M|SI010312M|SI039927M|SI006996M|SI010211M|SI018102M|SI010905M|SI030730M|SI003147M|SI013192M|SI022300M|SI038742M|SI009191M|SI017037M|SI023012M|SI037685M|SI023538M|SI017999M|SI018321M|SI031409M|SI002140M|SI016709M|SI020876M|SI036144M|SI030808M|SI022767M|SI010261M|SI020791M…
6098	0.00017331	0.018997	26	196	2035	33220	pentose-phosphate shunt	SI022373M|SI017999M|SI031409M|SI013672M|SI035941M|SI017571M|SI031176M|SI017038M|SI036182M|SI010312M|SI039927M|SI010467M|SI023514M|SI036978M|SI021820M|SI030780M|SI005992M|SI030730M|SI031018M|SI038742M|SI022118M|SI019773M|SI010991M|SI036406M|SI019802M|SI029691M
70585	0.00017583	0.018997	20	133	2035	33220	protein localization in mitochondrion	SI002556M|SI011167M|SI011381M|SI013046M|SI002244M|SI022345M|SI022640M|SI001967M|SI002281M|SI038227M|SI003402M|SI014157M|SI001037M|SI016676M|SI023676M|SI006844M|SI017878M|SI023436M|SI034973M|SI036457M
6626	0.00017583	0.018997	20	133	2035	33220	protein targeting to mitochondrion	SI002556M|SI011167M|SI011381M|SI013046M|SI002244M|SI022345M|SI022640M|SI001967M|SI002281M|SI038227M|SI003402M|SI014157M|SI001037M|SI016676M|SI023676M|SI006844M|SI017878M|SI023436M|SI034973M|SI036457M
6740	0.00018823	0.019523	26	197	2035	33220	NADPH regeneration	SI022373M|SI017999M|SI031409M|SI013672M|SI035941M|SI017571M|SI031176M|SI017038M|SI036182M|SI010312M|SI039927M|SI010467M|SI023514M|SI036978M|SI021820M|SI030780M|SI005992M|SI030730M|SI031018M|SI038742M|SI022118M|SI019773M|SI010991M|SI036406M|SI019802M|SI029691M
46496	0.00021902	0.021843	28	221	2035	33220	nicotinamide nucleotide metabolic process	SI026456M|SI022373M|SI017999M|SI031409M|SI013672M|SI035941M|SI017571M|SI031176M|SI017038M|SI036182M|SI010312M|SI039927M|SI010467M|SI023514M|SI036978M|SI021731M|SI021820M|SI030780M|SI005992M|SI030730M|SI031018M|SI038742M|SI022118M|SI019773M|SI010991M|SI036406M|SI019802M|SI029691M
34621	0.00024006	0.023055	77	835	2035	33220	cellular macromolecular complex subunit organization	SI037784M|SI018593M|SI003251M|SI022373M|SI009937M|SI002998M|SI010514M|SI002683M|SI013672M|SI035941M|SI037102M|SI022616M|SI014548M|SI012503M|SI010312M|SI017799M|SI022907M|SI039927M|SI010025M|SI016771M|SI010522M|SI010114M|SI036950M|SI018102M|SI030851M|SI012714M|SI000213M|SI002244M|SI003147M|SI003006M|SI037933M|SI013192M|SI037210M|SI035453M|SI026043M|SI009778M|SI001519M|SI036593M|SI006488M|SI013835M…
19362	0.00025467	0.023584	28	223	2035	33220	pyridine nucleotide metabolic process	SI026456M|SI022373M|SI017999M|SI031409M|SI013672M|SI035941M|SI017571M|SI031176M|SI017038M|SI036182M|SI010312M|SI039927M|SI010467M|SI023514M|SI036978M|SI021731M|SI021820M|SI030780M|SI005992M|SI030730M|SI031018M|SI038742M|SI022118M|SI019773M|SI010991M|SI036406M|SI019802M|SI029691M
19684	0.00026709	0.023881	39	352	2035	33220	photosynthesis, light reaction	SI029594M|SI003251M|SI011102M|SI022373M|SI023538M|SI017999M|SI018321M|SI037219M|SI031409M|SI017993M|SI002140M|SI016709M|SI013672M|SI035941M|SI036144M|SI030808M|SI022767M|SI010261M|SI031176M|SI010312M|SI039927M|SI010467M|SI006996M|SI010211M|SI018102M|SI002723M|SI030780M|SI010905M|SI005992M|SI030730M|SI003147M|SI038742M|SI009191M|SI017037M|SI024648M|SI019773M|SI014351M|SI030845M|SI023012M
8654	0.00029385	0.025398	45	427	2035	33220	phospholipid biosynthetic process	SI037685M|SI029594M|SI022373M|SI011158M|SI017999M|SI022432M|SI039890M|SI037853M|SI037441M|SI022884M|SI038414M|SI017571M|SI036144M|SI031176M|SI029933M|SI017466M|SI010312M|SI039927M|SI010467M|SI023514M|SI010522M|SI023598M|SI010211M|SI018102M|SI030780M|SI008141M|SI017976M|SI002137M|SI030730M|SI016224M|SI026514M|SI002022M|SI001713M|SI015363M|SI037656M|SI034590M|SI019664M|SI038742M|SI014587M|SI038936M…
9117	0.00031066	0.025986	89	1004	2035	33220	nucleotide metabolic process	SI029594M|SI016063M|SI001080M|SI026456M|SI000298M|SI022373M|SI026222M|SI038818M|SI029405M|SI033913M|SI009698M|SI013672M|SI035941M|SI022046M|SI033678M|SI025234M|SI031176M|SI006863M|SI014548M|SI036182M|SI010312M|SI017799M|SI014164M|SI039927M|SI021793M|SI010025M|SI008222M|SI013208M|SI036978M|SI032403M|SI010211M|SI021679M|SI022021M|SI021659M|SI030730M|SI016224M|SI001967M|SI001713M|SI022045M|SI009778M…
6753	0.00032087	0.026001	89	1005	2035	33220	nucleoside phosphate metabolic process	SI029594M|SI016063M|SI001080M|SI026456M|SI000298M|SI022373M|SI026222M|SI038818M|SI029405M|SI033913M|SI009698M|SI013672M|SI035941M|SI022046M|SI033678M|SI025234M|SI031176M|SI006863M|SI014548M|SI036182M|SI010312M|SI017799M|SI014164M|SI039927M|SI021793M|SI010025M|SI008222M|SI013208M|SI036978M|SI032403M|SI010211M|SI021679M|SI022021M|SI021659M|SI030730M|SI016224M|SI001967M|SI001713M|SI022045M|SI009778M…
16071	0.00034066	0.026768	67	712	2035	33220	mRNA metabolic process	SI010889M|SI001080M|SI003251M|SI009278M|SI009343M|SI026068M|SI007027M|SI017880M|SI014746M|SI034460M|SI010356M|SI013309M|SI021781M|SI022907M|SI006617M|SI034452M|SI010114M|SI010643M|SI036950M|SI036913M|SI000213M|SI021708M|SI022530M|SI035433M|SI035368M|SI031498M|SI035934M|SI031664M|SI000968M|SI023008M|SI013859M|SI023436M|SI023278M|SI030823M|SI006105M|SI021312M|SI030306M|SI029386M|SI020253M|SI037241M…
43623	0.00035122	0.026786	54	544	2035	33220	cellular protein complex assembly	SI037784M|SI003251M|SI022373M|SI009937M|SI002998M|SI002683M|SI013672M|SI035941M|SI037102M|SI022616M|SI014548M|SI010312M|SI039927M|SI010025M|SI016771M|SI018102M|SI030851M|SI012714M|SI002244M|SI003147M|SI003006M|SI013192M|SI037210M|SI026043M|SI009778M|SI001519M|SI036593M|SI006488M|SI000702M|SI021497M|SI023355M|SI023012M|SI023538M|SI017999M|SI018321M|SI031409M|SI002451M|SI016709M|SI036144M|SI022767M…
55086	0.00042055	0.031157	94	1082	2035	33220	nucleobase, nucleoside and nucleotide metabolic process	SI029594M|SI016063M|SI001080M|SI026456M|SI000298M|SI022373M|SI026222M|SI038818M|SI029405M|SI033913M|SI009698M|SI017390M|SI013672M|SI035941M|SI022046M|SI033678M|SI025234M|SI031176M|SI006863M|SI014548M|SI036182M|SI010312M|SI017799M|SI014164M|SI039927M|SI021793M|SI010025M|SI008222M|SI013208M|SI036978M|SI027231M|SI032403M|SI010211M|SI021679M|SI022021M|SI021659M|SI030730M|SI016224M|SI001967M|SI001713M…
9768	0.00043935	0.031645	7	24	2035	33220	photosynthesis, light harvesting in photosystem I	SI030808M|SI010905M|SI024648M|SI030730M|SI014351M|SI006996M|SI030845M
44271	0.00046012	0.032245	114	1363	2035	33220	cellular nitrogen compound biosynthetic process	SI029594M|SI002405M|SI035771M|SI026222M|SI038818M|SI016949M|SI009698M|SI026262M|SI017390M|SI018759M|SI016820M|SI010312M|SI021793M|SI008222M|SI013208M|SI006556M|SI010376M|SI021679M|SI018102M|SI006949M|SI010905M|SI036937M|SI001967M|SI020716M|SI001713M|SI022611M|SI022300M|SI006355M|SI038742M|SI017037M|SI022118M|SI003465M|SI029190M|SI036315M|SI038730M|SI004538M|SI021634M|SI003188M|SI035664M|SI037689M…
97	0.00063926	0.043621	32	283	2035	33220	sulfur amino acid biosynthetic process	SI011116M|SI002942M|SI020251M|SI038818M|SI017993M|SI022133M|SI037689M|SI039511M|SI007207M|SI018759M|SI017571M|SI036144M|SI006671M|SI010312M|SI034587M|SI025298M|SI021820M|SI004726M|SI013223M|SI006949M|SI030780M|SI010905M|SI020716M|SI001713M|SI022611M|SI014513M|SI038742M|SI017043M|SI017037M|SI022118M|SI003465M|SI014351M
15995	0.0007104	0.047233	19	137	2035	33220	chlorophyll biosynthetic process	SI037685M|SI029594M|SI018102M|SI022373M|SI017999M|SI001713M|SI024510M|SI035941M|SI022300M|SI006355M|SI036144M|SI009191M|SI017037M|SI010312M|SI036406M|SI010467M|SI001690M|SI010211M|SI021820M
48024	0.0007291	0.047264	5	13	2035	33220	regulation of nuclear mRNA splicing, via spliceosome	SI020670M|SI013868M|SI023278M|SI018018M|SI035433M

## Sheet: 457
GO-ID	p-value	corr p-value	x	n	X	N	Description	Genes in test set
10200	9.361e-15	1.2562e-11	29	402	390	33220	response to chitin	SI026973M|SI017979M|SI029530M|SI002992M|SI030531M|SI002102M|SI022026M|SI037287M|SI022676M|SI002182M|SI019336M|SI000814M|SI016951M|SI001863M|SI000933M|SI002869M|SI004426M|SI037672M|SI040527M|SI007650M|SI010814M|SI002187M|SI030093M|SI018304M|SI001729M|SI022625M|SI001731M|SI030429M|SI006416M
9743	1.1709e-12	7.857e-10	39	871	390	33220	response to carbohydrate stimulus	SI026973M|SI017979M|SI014280M|SI029530M|SI002746M|SI002992M|SI030531M|SI002102M|SI022026M|SI024403M|SI037287M|SI022676M|SI002182M|SI019336M|SI000814M|SI016951M|SI001863M|SI000933M|SI006889M|SI002869M|SI004426M|SI021103M|SI002579M|SI037672M|SI013574M|SI040527M|SI007650M|SI010814M|SI002187M|SI030093M|SI037076M|SI018304M|SI001929M|SI001729M|SI001795M|SI022625M|SI001731M|SI030429M|SI006416M
50896	1.3468e-10	6.0246e-08	184	10559	390	33220	response to stimulus	SI002962M|SI022381M|SI030078M|SI039721M|SI029530M|SI030531M|SI018654M|SI039119M|SI013955M|SI012757M|SI022026M|SI007099M|SI018436M|SI000472M|SI022676M|SI037255M|SI019336M|SI029769M|SI019594M|SI000933M|SI001085M|SI030975M|SI023403M|SI021103M|SI002579M|SI030079M|SI013398M|SI013742M|SI018550M|SI007650M|SI007662M|SI026504M|SI002187M|SI035720M|SI037076M|SI009697M|SI001317M|SI018304M|SI028385M|SI037121M…
10033	3.4524e-10	1.1583e-07	88	3815	390	33220	response to organic substance	SI030078M|SI026973M|SI014280M|SI029530M|SI000044M|SI030531M|SI002102M|SI022026M|SI024403M|SI026282M|SI018436M|SI037287M|SI022676M|SI002182M|SI019336M|SI009031M|SI019594M|SI000933M|SI013648M|SI002869M|SI023403M|SI004426M|SI021103M|SI037137M|SI018025M|SI002579M|SI013398M|SI018550M|SI029098M|SI007650M|SI002187M|SI037076M|SI009697M|SI018304M|SI037121M|SI001729M|SI000988M|SI037281M|SI031971M|SI026859M…
42221	1.0778e-09	2.8927e-07	116	5770	390	33220	response to chemical stimulus	SI030078M|SI029530M|SI030531M|SI013955M|SI022026M|SI018436M|SI000472M|SI022676M|SI019336M|SI029769M|SI019594M|SI000933M|SI001085M|SI030975M|SI023403M|SI021103M|SI002579M|SI013398M|SI018550M|SI007650M|SI026504M|SI002187M|SI037076M|SI009697M|SI018304M|SI037121M|SI037281M|SI031971M|SI016740M|SI034631M|SI023973M|SI034604M|SI026785M|SI024146M|SI017979M|SI009543M|SI002782M|SI022343M|SI001326M|SI000814M…
6950	9.1348e-09	2.0432e-06	131	7054	390	33220	response to stress	SI002962M|SI022381M|SI039721M|SI030531M|SI018654M|SI039119M|SI013955M|SI012757M|SI022026M|SI018436M|SI022676M|SI019336M|SI019594M|SI030975M|SI023403M|SI030079M|SI013398M|SI007650M|SI026504M|SI035720M|SI037076M|SI009697M|SI001317M|SI018304M|SI028385M|SI037121M|SI009237M|SI021130M|SI002608M|SI006735M|SI000439M|SI002527M|SI027571M|SI023973M|SI034604M|SI026785M|SI024146M|SI017979M|SI011148M|SI009543M…
9737	2.8543e-08	5.4722e-06	34	988	390	33220	response to abscisic acid stimulus	SI026785M|SI017979M|SI014280M|SI002992M|SI002102M|SI009543M|SI028940M|SI026282M|SI037287M|SI022343M|SI036015M|SI000814M|SI006889M|SI013648M|SI032833M|SI021840M|SI013398M|SI002537M|SI029098M|SI018237M|SI026724M|SI010814M|SI026574M|SI037121M|SI001929M|SI026562M|SI000988M|SI006474M|SI001731M|SI037281M|SI031971M|SI030611M|SI006248M|SI023973M
2679	3.5163e-08	5.8986e-06	10	80	390	33220	respiratory burst involved in defense response	SI017979M|SI022625M|SI000814M|SI001863M|SI010814M|SI002102M|SI022026M|SI037287M|SI004426M|SI006416M
45730	3.97e-08	5.9197e-06	10	81	390	33220	respiratory burst	SI017979M|SI022625M|SI000814M|SI001863M|SI010814M|SI002102M|SI022026M|SI037287M|SI004426M|SI006416M
51707	2.9612e-07	3.9739e-05	51	2037	390	33220	response to other organism	SI014280M|SI030531M|SI018654M|SI002102M|SI007099M|SI024403M|SI009222M|SI018436M|SI037287M|SI009303M|SI002182M|SI009031M|SI006605M|SI002869M|SI023403M|SI004426M|SI034404M|SI007650M|SI007044M|SI009697M|SI036351M|SI000988M|SI002608M|SI034631M|SI000439M|SI034604M|SI024146M|SI017979M|SI011148M|SI037592M|SI009543M|SI035147M|SI031716M|SI022343M|SI010491M|SI001326M|SI000814M|SI001188M|SI016951M|SI023194M…
9607	3.3015e-07	4.0279e-05	60	2589	390	33220	response to biotic stimulus	SI014280M|SI000044M|SI030531M|SI018654M|SI002102M|SI007099M|SI024403M|SI009222M|SI026282M|SI018436M|SI037287M|SI009303M|SI022676M|SI002182M|SI009031M|SI006605M|SI002869M|SI023403M|SI004426M|SI034404M|SI007650M|SI007044M|SI009697M|SI036351M|SI000988M|SI002608M|SI031082M|SI034631M|SI000439M|SI002527M|SI034604M|SI024146M|SI017979M|SI026599M|SI011148M|SI037592M|SI009543M|SI035147M|SI031716M|SI022343M…
9863	6.1703e-07	6.9004e-05	15	263	390	33220	salicylic acid mediated signaling pathway	SI024146M|SI017979M|SI014280M|SI013962M|SI007650M|SI026724M|SI002102M|SI009697M|SI037287M|SI002182M|SI022625M|SI000814M|SI002869M|SI023403M|SI004426M
9719	7.2938e-07	7.5295e-05	65	2968	390	33220	response to endogenous stimulus	SI022381M|SI030078M|SI014280M|SI000044M|SI002102M|SI026282M|SI037287M|SI002360M|SI022676M|SI002182M|SI037255M|SI019594M|SI013648M|SI002869M|SI004426M|SI037137M|SI018025M|SI013398M|SI018550M|SI029098M|SI037315M|SI037121M|SI006896M|SI000988M|SI037281M|SI031971M|SI026859M|SI031082M|SI023973M|SI026785M|SI017979M|SI026599M|SI002992M|SI037592M|SI009543M|SI028940M|SI000074M|SI022343M|SI036015M|SI023065M…
9862	8.9665e-07	8.2192e-05	12	170	390	33220	systemic acquired resistance, salicylic acid mediated signaling pathway	SI017979M|SI014280M|SI022625M|SI013962M|SI007650M|SI000814M|SI002102M|SI002869M|SI009697M|SI023403M|SI004426M|SI002182M
71446	9.4205e-07	8.2192e-05	15	272	390	33220	cellular response to salicylic acid stimulus	SI024146M|SI017979M|SI014280M|SI013962M|SI007650M|SI026724M|SI002102M|SI009697M|SI037287M|SI002182M|SI022625M|SI000814M|SI002869M|SI023403M|SI004426M
9651	9.7994e-07	8.2192e-05	38	1368	390	33220	response to salt stress	SI026785M|SI002982M|SI014280M|SI002746M|SI009543M|SI024403M|SI019594M|SI010586M|SI006889M|SI038484M|SI002869M|SI030456M|SI021840M|SI023433M|SI002419M|SI037137M|SI018025M|SI030079M|SI037672M|SI013398M|SI029098M|SI040527M|SI026714M|SI029577M|SI026504M|SI010814M|SI018774M|SI026574M|SI037121M|SI001929M|SI000988M|SI001731M|SI014303M|SI006735M|SI030611M|SI030724M|SI023973M|SI002828M
9814	1.6137e-06	0.00012739	22	576	390	33220	defense response, incompatible interaction	SI024146M|SI017979M|SI014280M|SI013962M|SI030531M|SI007650M|SI002102M|SI030093M|SI009697M|SI035147M|SI002182M|SI010491M|SI001326M|SI022625M|SI000814M|SI002608M|SI002869M|SI023403M|SI004426M|SI034404M|SI023433M|SI002828M
6970	1.8078e-06	0.00013478	39	1460	390	33220	response to osmotic stress	SI026785M|SI002982M|SI014280M|SI002746M|SI009543M|SI024403M|SI007326M|SI019594M|SI010586M|SI006889M|SI038484M|SI002869M|SI030456M|SI021840M|SI023433M|SI002419M|SI037137M|SI018025M|SI030079M|SI037672M|SI013398M|SI029098M|SI040527M|SI026714M|SI029577M|SI026504M|SI010814M|SI018774M|SI026574M|SI037121M|SI001929M|SI000988M|SI001731M|SI014303M|SI006735M|SI030611M|SI030724M|SI023973M|SI002828M
9696	2.923e-06	0.00020645	11	158	390	33220	salicylic acid metabolic process	SI010491M|SI017979M|SI022625M|SI029769M|SI000814M|SI002102M|SI002608M|SI002869M|SI037287M|SI002527M|SI002182M
9751	3.6999e-06	0.00024826	21	560	390	33220	response to salicylic acid stimulus	SI024146M|SI017979M|SI013398M|SI014280M|SI013962M|SI000044M|SI030531M|SI007650M|SI026724M|SI010814M|SI002102M|SI009697M|SI009441M|SI037287M|SI002182M|SI022625M|SI000814M|SI002869M|SI023403M|SI030429M|SI004426M
6955	7.5371e-06	0.00048166	31	1099	390	33220	immune response	SI024146M|SI017979M|SI014280M|SI002992M|SI030531M|SI002102M|SI022026M|SI035147M|SI037287M|SI009303M|SI002182M|SI010491M|SI001326M|SI000814M|SI001863M|SI002869M|SI023403M|SI004426M|SI034404M|SI023433M|SI013962M|SI007650M|SI010814M|SI030093M|SI009697M|SI022625M|SI021130M|SI002608M|SI000439M|SI006416M|SI002828M
9627	1.0301e-05	0.00059743	15	331	390	33220	systemic acquired resistance	SI017979M|SI014280M|SI013962M|SI007650M|SI002102M|SI009697M|SI002182M|SI010491M|SI001326M|SI022625M|SI000814M|SI002608M|SI002869M|SI023403M|SI004426M
9595	1.0359e-05	0.00059743	8	89	390	33220	detection of biotic stimulus	SI017979M|SI022625M|SI000814M|SI002102M|SI002869M|SI034631M|SI009303M|SI002182M
9867	1.0684e-05	0.00059743	13	253	390	33220	jasmonic acid mediated signaling pathway	SI017979M|SI037592M|SI026724M|SI010814M|SI002102M|SI037287M|SI002182M|SI022625M|SI000814M|SI023194M|SI000988M|SI002869M|SI004426M
2376	1.211e-05	0.00062519	31	1126	390	33220	immune system process	SI024146M|SI017979M|SI014280M|SI002992M|SI030531M|SI002102M|SI022026M|SI035147M|SI037287M|SI009303M|SI002182M|SI010491M|SI001326M|SI000814M|SI001863M|SI002869M|SI023403M|SI004426M|SI034404M|SI023433M|SI013962M|SI007650M|SI010814M|SI030093M|SI009697M|SI022625M|SI021130M|SI002608M|SI000439M|SI006416M|SI002828M
71395	1.2112e-05	0.00062519	13	256	390	33220	cellular response to jasmonic acid stimulus	SI017979M|SI037592M|SI026724M|SI010814M|SI002102M|SI037287M|SI002182M|SI022625M|SI000814M|SI023194M|SI000988M|SI002869M|SI004426M
51704	1.6198e-05	0.00079173	54	2537	390	33220	multi-organism process	SI014280M|SI030531M|SI018654M|SI002102M|SI007099M|SI024403M|SI009222M|SI018436M|SI037287M|SI009303M|SI002182M|SI009031M|SI001085M|SI006605M|SI002869M|SI023403M|SI004426M|SI034404M|SI007650M|SI007044M|SI009697M|SI036351M|SI000988M|SI002608M|SI034631M|SI000439M|SI034604M|SI024146M|SI017979M|SI011148M|SI037592M|SI009543M|SI035147M|SI031716M|SI022343M|SI010491M|SI001326M|SI000814M|SI001188M|SI016951M…
9628	1.6519e-05	0.00079173	82	4431	390	33220	response to abiotic stimulus	SI030078M|SI002982M|SI014280M|SI029126M|SI013955M|SI002102M|SI022026M|SI024403M|SI018436M|SI037287M|SI007326M|SI002182M|SI019336M|SI019594M|SI010586M|SI013648M|SI030975M|SI002869M|SI037137M|SI018025M|SI002579M|SI030079M|SI013398M|SI013742M|SI029098M|SI037315M|SI026714M|SI007662M|SI026504M|SI037076M|SI037177M|SI037121M|SI000988M|SI006735M|SI026859M|SI031082M|SI023973M|SI003160M|SI023728M|SI034604M…
10310	1.7832e-05	0.00082521	9	125	390	33220	regulation of hydrogen peroxide metabolic process	SI017979M|SI014280M|SI022625M|SI000814M|SI002102M|SI002869M|SI023403M|SI004426M|SI002182M
9617	2.1382e-05	0.00095649	26	886	390	33220	response to bacterium	SI034604M|SI017979M|SI030531M|SI018654M|SI037592M|SI002102M|SI009543M|SI035147M|SI009303M|SI002182M|SI009031M|SI000814M|SI023194M|SI002869M|SI014453M|SI004426M|SI023433M|SI013962M|SI030093M|SI007044M|SI013194M|SI022625M|SI034631M|SI000439M|SI030429M|SI002828M
9753	2.3304e-05	0.0010088	19	536	390	33220	response to jasmonic acid stimulus	SI017979M|SI013398M|SI000044M|SI040527M|SI037592M|SI026724M|SI010814M|SI002102M|SI013194M|SI037287M|SI001929M|SI002182M|SI022625M|SI000814M|SI019594M|SI023194M|SI000988M|SI002869M|SI004426M
9620	2.4993e-05	0.0010482	23	737	390	33220	response to fungus	SI017979M|SI007650M|SI011148M|SI002102M|SI013194M|SI018436M|SI037287M|SI031716M|SI022343M|SI002182M|SI022625M|SI000814M|SI016951M|SI023194M|SI000988M|SI002608M|SI002869M|SI000519M|SI030429M|SI004426M|SI034404M|SI023433M|SI002828M
80010	2.7537e-05	0.0011198	9	132	390	33220	regulation of oxygen and reactive oxygen species metabolic process	SI017979M|SI014280M|SI022625M|SI000814M|SI002102M|SI002869M|SI023403M|SI004426M|SI002182M
43900	4.2561e-05	0.0016799	8	108	390	33220	regulation of multi-organism process	SI017979M|SI022625M|SI000814M|SI001322M|SI002102M|SI002869M|SI030429M|SI002182M
48585	4.6447e-05	0.0017809	15	377	390	33220	negative regulation of response to stimulus	SI037137M|SI022381M|SI017979M|SI007650M|SI033293M|SI002102M|SI009697M|SI037287M|SI022343M|SI002182M|SI036015M|SI022625M|SI000814M|SI002869M|SI004426M
6952	5.2602e-05	0.0019609	54	2650	390	33220	defense response	SI002962M|SI014280M|SI000044M|SI030531M|SI018654M|SI002102M|SI022026M|SI026282M|SI037287M|SI009303M|SI022676M|SI002182M|SI002869M|SI023403M|SI023843M|SI004426M|SI034404M|SI007650M|SI007044M|SI009697M|SI018304M|SI028385M|SI009237M|SI021130M|SI002608M|SI000439M|SI002527M|SI027571M|SI006416M|SI024146M|SI017979M|SI002992M|SI011148M|SI037592M|SI035147M|SI009199M|SI031716M|SI010491M|SI001326M|SI000814M…
42742	5.5016e-05	0.0019955	21	672	390	33220	defense response to bacterium	SI017979M|SI013962M|SI030531M|SI018654M|SI037592M|SI002102M|SI030093M|SI007044M|SI035147M|SI009303M|SI002182M|SI022625M|SI000814M|SI023194M|SI002869M|SI000439M|SI014453M|SI030429M|SI004426M|SI023433M|SI002828M
9611	7.7395e-05	0.0027333	20	637	390	33220	response to wounding	SI022381M|SI017979M|SI037672M|SI029098M|SI002992M|SI026714M|SI007650M|SI037536M|SI037592M|SI029577M|SI010814M|SI012757M|SI013194M|SI009697M|SI001929M|SI001375M|SI000814M|SI000988M|SI000519M|SI002419M
50832	8.1491e-05	0.0028041	18	539	390	33220	defense response to fungus	SI017979M|SI007650M|SI011148M|SI002102M|SI037287M|SI031716M|SI002182M|SI022625M|SI000814M|SI016951M|SI023194M|SI002608M|SI002869M|SI030429M|SI004426M|SI034404M|SI023433M|SI002828M
48583	9.273e-05	0.0031111	24	858	390	33220	regulation of response to stimulus	SI037137M|SI022381M|SI017979M|SI014280M|SI030531M|SI007650M|SI037536M|SI033293M|SI037592M|SI026724M|SI002102M|SI009697M|SI037287M|SI022343M|SI002182M|SI036015M|SI022625M|SI000814M|SI026859M|SI031082M|SI002869M|SI030456M|SI030429M|SI004426M
45087	0.00012308	0.0040288	26	986	390	33220	innate immune response	SI024146M|SI017979M|SI014280M|SI002992M|SI030531M|SI002102M|SI035147M|SI009303M|SI002182M|SI010491M|SI001326M|SI000814M|SI002869M|SI023403M|SI004426M|SI034404M|SI023433M|SI013962M|SI007650M|SI030093M|SI009697M|SI022625M|SI021130M|SI002608M|SI000439M|SI002828M
9697	0.0001265	0.0040419	8	126	390	33220	salicylic acid biosynthetic process	SI010491M|SI017979M|SI022625M|SI000814M|SI002102M|SI002869M|SI037287M|SI002182M
30968	0.00013364	0.0041708	8	127	390	33220	endoplasmic reticulum unfolded protein response	SI017979M|SI013962M|SI007650M|SI000814M|SI002102M|SI030611M|SI037287M|SI001929M
9738	0.00017211	0.0052493	12	288	390	33220	abscisic acid mediated signaling pathway	SI018237M|SI000814M|SI000988M|SI001731M|SI026724M|SI010814M|SI002102M|SI006889M|SI009543M|SI037287M|SI022343M|SI001929M
23034	0.00020427	0.0060917	21	739	390	33220	intracellular signaling pathway	SI017979M|SI002992M|SI013962M|SI007650M|SI002695M|SI026724M|SI010814M|SI002102M|SI022026M|SI001317M|SI037287M|SI001929M|SI002182M|SI022625M|SI000814M|SI001863M|SI002869M|SI030611M|SI004426M|SI006416M|SI023155M
16045	0.00022792	0.0063515	4	26	390	33220	detection of bacterium	SI000814M|SI002869M|SI034631M|SI009303M
71215	0.00023636	0.0063515	13	343	390	33220	cellular response to abscisic acid stimulus	SI002537M|SI018237M|SI026724M|SI010814M|SI002102M|SI009543M|SI037287M|SI022343M|SI001929M|SI000814M|SI000988M|SI001731M|SI006889M
6984	0.00023664	0.0063515	8	138	390	33220	ER-nucleus signaling pathway	SI017979M|SI013962M|SI007650M|SI000814M|SI002102M|SI030611M|SI037287M|SI001929M
6986	0.00023664	0.0063515	8	138	390	33220	response to unfolded protein	SI017979M|SI013962M|SI007650M|SI000814M|SI002102M|SI030611M|SI037287M|SI001929M
34620	0.00023664	0.0063515	8	138	390	33220	cellular response to unfolded protein	SI017979M|SI013962M|SI007650M|SI000814M|SI002102M|SI030611M|SI037287M|SI001929M
71445	0.00024857	0.0065407	8	139	390	33220	cellular response to protein stimulus	SI017979M|SI013962M|SI007650M|SI000814M|SI002102M|SI030611M|SI037287M|SI001929M
9725	0.00026248	0.0067739	48	2419	390	33220	response to hormone stimulus	SI030078M|SI026785M|SI017979M|SI014280M|SI002992M|SI000044M|SI002102M|SI009543M|SI028940M|SI026282M|SI037287M|SI000074M|SI022343M|SI036015M|SI023065M|SI000814M|SI006889M|SI013648M|SI002869M|SI001241M|SI014453M|SI032833M|SI021840M|SI037137M|SI018025M|SI013398M|SI002537M|SI018550M|SI029098M|SI018237M|SI040527M|SI026724M|SI010814M|SI026574M|SI037121M|SI001929M|SI026562M|SI001436M|SI000988M|SI006474M…
80134	0.00033435	0.0084659	18	605	390	33220	regulation of response to stress	SI037137M|SI017979M|SI030531M|SI007650M|SI037536M|SI033293M|SI037592M|SI026724M|SI002102M|SI009697M|SI037287M|SI002182M|SI022625M|SI000814M|SI031082M|SI002869M|SI030429M|SI004426M
34976	0.00036143	0.0089822	11	268	390	33220	response to endoplasmic reticulum stress	SI017979M|SI001326M|SI022625M|SI013962M|SI007650M|SI000814M|SI002102M|SI030611M|SI037287M|SI001929M|SI002182M
31348	0.00038198	0.0093204	10	227	390	33220	negative regulation of defense response	SI017979M|SI022625M|SI007650M|SI000814M|SI002102M|SI002869M|SI009697M|SI037287M|SI004426M|SI002182M
70887	0.00044363	0.010631	42	2077	390	33220	cellular response to chemical stimulus	SI024146M|SI017979M|SI014280M|SI037592M|SI013955M|SI002102M|SI009543M|SI018436M|SI037287M|SI000074M|SI022343M|SI002182M|SI029769M|SI000814M|SI023194M|SI006889M|SI002869M|SI023403M|SI004426M|SI021103M|SI030913M|SI002419M|SI002537M|SI018550M|SI013962M|SI018237M|SI026714M|SI007650M|SI026724M|SI010814M|SI037076M|SI009697M|SI009853M|SI037121M|SI001929M|SI036462M|SI022625M|SI000988M|SI001731M|SI026859M…
2252	0.00064907	0.015089	10	243	390	33220	immune effector process	SI017979M|SI022625M|SI000814M|SI001863M|SI010814M|SI002102M|SI022026M|SI037287M|SI004426M|SI006416M
6873	0.00065215	0.015089	12	334	390	33220	cellular ion homeostasis	SI023848M|SI036320M|SI011133M|SI035041M|SI018698M|SI027700M|SI018774M|SI031283M|SI009222M|SI014453M|SI030913M|SI021456M
35556	0.0006932	0.015767	17	590	390	33220	intracellular signal transduction	SI017979M|SI002992M|SI002695M|SI026724M|SI010814M|SI002102M|SI022026M|SI001317M|SI037287M|SI002182M|SI022625M|SI000814M|SI001863M|SI002869M|SI004426M|SI006416M|SI023155M
71216	0.0007788	0.017419	8	165	390	33220	cellular response to biotic stimulus	SI017979M|SI013962M|SI007650M|SI000814M|SI002102M|SI030611M|SI037287M|SI001929M
9414	0.00090972	0.019699	20	772	390	33220	response to water deprivation	SI026785M|SI018237M|SI026714M|SI010814M|SI013955M|SI037076M|SI013194M|SI018436M|SI009853M|SI037121M|SI001929M|SI007326M|SI036015M|SI000988M|SI001731M|SI006889M|SI026859M|SI030611M|SI021840M|SI002419M
31347	0.0009101	0.019699	16	551	390	33220	regulation of defense response	SI017979M|SI030531M|SI007650M|SI037536M|SI037592M|SI026724M|SI002102M|SI009697M|SI037287M|SI002182M|SI022625M|SI000814M|SI031082M|SI002869M|SI030429M|SI004426M
6972	0.00096585	0.020574	10	256	390	33220	hyperosmotic response	SI037672M|SI002982M|SI000988M|SI010814M|SI038484M|SI002869M|SI030611M|SI037121M|SI001929M|SI023973M
9415	0.0011285	0.023664	20	786	390	33220	response to water	SI026785M|SI018237M|SI026714M|SI010814M|SI013955M|SI037076M|SI013194M|SI018436M|SI009853M|SI037121M|SI001929M|SI007326M|SI036015M|SI000988M|SI001731M|SI006889M|SI026859M|SI030611M|SI021840M|SI002419M
43067	0.0012718	0.026246	12	361	390	33220	regulation of programmed cell death	SI017979M|SI014280M|SI022625M|SI000814M|SI026724M|SI002102M|SI036381M|SI002869M|SI001317M|SI037287M|SI004426M|SI002182M
30003	0.0012908	0.026246	11	313	390	33220	cellular cation homeostasis	SI023848M|SI036320M|SI011133M|SI035041M|SI018698M|SI027700M|SI018774M|SI031283M|SI009222M|SI014453M|SI030913M
42538	0.0013629	0.027299	8	180	390	33220	hyperosmotic salinity response	SI037672M|SI002982M|SI000988M|SI010814M|SI038484M|SI030611M|SI001929M|SI023973M
30001	0.0015052	0.029705	17	634	390	33220	metal ion transport	SI011133M|SI000044M|SI035041M|SI018698M|SI009543M|SI039049M|SI007099M|SI024403M|SI009222M|SI037121M|SI001795M|SI036320M|SI027700M|SI020681M|SI031283M|SI014453M|SI030913M
55082	0.0018278	0.03555	12	377	390	33220	cellular chemical homeostasis	SI023848M|SI036320M|SI011133M|SI035041M|SI018698M|SI027700M|SI018774M|SI031283M|SI009222M|SI014453M|SI030913M|SI021456M
10941	0.0020377	0.038652	12	382	390	33220	regulation of cell death	SI017979M|SI014280M|SI022625M|SI000814M|SI026724M|SI002102M|SI036381M|SI002869M|SI001317M|SI037287M|SI004426M|SI002182M
165	0.0020449	0.038652	8	192	390	33220	MAPKKK cascade	SI017979M|SI022625M|SI000814M|SI002102M|SI002869M|SI001317M|SI004426M|SI002182M
51606	0.0021933	0.040881	9	239	390	33220	detection of stimulus	SI017979M|SI022625M|SI000814M|SI018774M|SI002102M|SI002869M|SI034631M|SI009303M|SI002182M

## Sheet: 469
GO-ID	p-value	corr p-value	x	n	X	N	Description	Genes in test set
55114	1.5255e-09	2.1296e-06	62	2292	398	33220	oxidation reduction	SI013535M|SI020943M|SI006673M|SI025258M|SI010493M|SI001001M|SI016171M|SI002248M|SI029531M|SI026136M|SI029587M|SI002014M|SI020857M|SI020825M|SI009798M|SI020845M|SI020853M|SI020841M|SI022514M|SI001026M|SI006218M|SI029590M|SI001050M|SI035078M|SI002007M|SI029411M|SI020824M|SI020836M|SI020735M|SI020872M|SI014158M|SI020771M|SI016567M|SI001899M|SI027411M|SI014150M|SI014053M|SI006138M|SI029260M|SI010539M…
6334	3.7603e-08	2.3174e-05	10	79	398	33220	nucleosome assembly	SI023608M|SI008119M|SI012204M|SI014712M|SI023606M|SI037849M|SI037967M|SI007481M|SI011423M|SI023564M
34728	5.4085e-08	2.3174e-05	10	82	398	33220	nucleosome organization	SI023608M|SI008119M|SI012204M|SI014712M|SI023606M|SI037849M|SI037967M|SI007481M|SI011423M|SI023564M
6354	9.3899e-08	2.3174e-05	11	110	398	33220	RNA elongation	SI020860M|SI020881M|SI020828M|SI020837M|SI020859M|SI020827M|SI027411M|SI020836M|SI020867M|SI020845M|SI020823M
6026	1.162e-07	2.3174e-05	8	49	398	33220	aminoglycan catabolic process	SI026950M|SI026675M|SI010816M|SI010838M|SI026965M|SI026967M|SI037175M|SI010776M
6030	1.162e-07	2.3174e-05	8	49	398	33220	chitin metabolic process	SI026950M|SI026675M|SI010816M|SI010838M|SI026965M|SI026967M|SI037175M|SI010776M
6032	1.162e-07	2.3174e-05	8	49	398	33220	chitin catabolic process	SI026950M|SI026675M|SI010816M|SI010838M|SI026965M|SI026967M|SI037175M|SI010776M
31497	1.6393e-07	2.8606e-05	10	92	398	33220	chromatin assembly	SI023608M|SI008119M|SI012204M|SI014712M|SI023606M|SI037849M|SI037967M|SI007481M|SI011423M|SI023564M
6323	3.9699e-07	6.0795e-05	10	101	398	33220	DNA packaging	SI023608M|SI008119M|SI012204M|SI014712M|SI023606M|SI037849M|SI037967M|SI007481M|SI011423M|SI023564M
65004	4.3549e-07	6.0795e-05	10	102	398	33220	protein-DNA complex assembly	SI023608M|SI008119M|SI012204M|SI014712M|SI023606M|SI037849M|SI037967M|SI007481M|SI011423M|SI023564M
6022	8.6224e-07	0.00010943	8	63	398	33220	aminoglycan metabolic process	SI026950M|SI026675M|SI010816M|SI010838M|SI026965M|SI026967M|SI037175M|SI010776M
51301	1.9189e-06	0.00022323	21	526	398	33220	cell division	SI035296M|SI039624M|SI022076M|SI000286M|SI029028M|SI016259M|SI009212M|SI029602M|SI018107M|SI017040M|SI006235M|SI035728M|SI001443M|SI008220M|SI017833M|SI021011M|SI034320M|SI021313M|SI010841M|SI021720M|SI023564M
71103	2.6431e-06	0.00025396	13	218	398	33220	DNA conformation change	SI023608M|SI000286M|SI023606M|SI037967M|SI011423M|SI008119M|SI012204M|SI014712M|SI037849M|SI007481M|SI021313M|SI010550M|SI023564M
22900	2.6908e-06	0.00025396	12	185	398	33220	electron transport chain	SI020841M|SI020872M|SI020771M|SI020839M|SI027411M|SI020857M|SI020824M|SI020825M|SI020836M|SI020735M|SI020867M|SI020853M
15979	2.7288e-06	0.00025396	21	538	398	33220	photosynthesis	SI018775M|SI020828M|SI020839M|SI020826M|SI020837M|SI020859M|SI020827M|SI020824M|SI020825M|SI020836M|SI020735M|SI020867M|SI020845M|SI020823M|SI020853M|SI020863M|SI020893M|SI020872M|SI020881M|SI027411M|SI023013M
911	4.3966e-06	0.0003836	12	194	398	33220	cytokinesis by cell plate formation	SI035296M|SI000286M|SI029028M|SI016259M|SI009212M|SI008220M|SI017833M|SI021011M|SI034320M|SI021313M|SI017040M|SI023564M
45333	6.0062e-06	0.0004701	12	200	398	33220	cellular respiration	SI010539M|SI029341M|SI020841M|SI020872M|SI020771M|SI020839M|SI020859M|SI027411M|SI020857M|SI020825M|SI020735M|SI020867M
6333	6.0615e-06	0.0004701	10	136	398	33220	chromatin assembly or disassembly	SI023608M|SI008119M|SI012204M|SI014712M|SI023606M|SI037849M|SI037967M|SI007481M|SI011423M|SI023564M
15980	7.2045e-06	0.00052934	13	239	398	33220	energy derivation by oxidation of organic compounds	SI010539M|SI029341M|SI020839M|SI020859M|SI020857M|SI020825M|SI020735M|SI020867M|SI020841M|SI020872M|SI020771M|SI036083M|SI027411M
33205	7.7216e-06	0.00053897	12	205	398	33220	cell cycle cytokinesis	SI035296M|SI000286M|SI029028M|SI016259M|SI009212M|SI008220M|SI017833M|SI021011M|SI034320M|SI021313M|SI017040M|SI023564M
16998	9.3766e-06	0.00062332	7	62	398	33220	cell wall macromolecule catabolic process	SI026950M|SI010816M|SI010838M|SI026965M|SI026967M|SI037175M|SI010776M
910	1.1177e-05	0.00070427	13	249	398	33220	cytokinesis	SI035296M|SI000286M|SI029028M|SI016259M|SI009212M|SI017040M|SI008220M|SI017833M|SI021011M|SI034320M|SI021313M|SI021720M|SI023564M
22904	1.1603e-05	0.00070427	7	64	398	33220	respiratory electron transport chain	SI020841M|SI020872M|SI020771M|SI027411M|SI020857M|SI020825M|SI020735M
19439	1.6143e-05	0.00093897	10	152	398	33220	aromatic compound catabolic process	SI015746M|SI021601M|SI026136M|SI016475M|SI021592M|SI037319M|SI026384M|SI006283M|SI026150M|SI021774M
6091	1.9294e-05	0.0010774	27	915	398	33220	generation of precursor metabolites and energy	SI021993M|SI020828M|SI020826M|SI020824M|SI020836M|SI020735M|SI020872M|SI020771M|SI036083M|SI027411M|SI010539M|SI029341M|SI020839M|SI020837M|SI020859M|SI020827M|SI020857M|SI026491M|SI020825M|SI020867M|SI020845M|SI020823M|SI020853M|SI020776M|SI020841M|SI020863M|SI020881M
34621	8.3778e-05	0.0044982	24	835	398	33220	cellular macromolecular complex subunit organization	SI003062M|SI022183M|SI023608M|SI029028M|SI020828M|SI037319M|SI023606M|SI039957M|SI037967M|SI020826M|SI020837M|SI006283M|SI011423M|SI026102M|SI020748M|SI020836M|SI020867M|SI008119M|SI012204M|SI014712M|SI037849M|SI007481M|SI021720M|SI023564M
8283	9.6673e-05	0.0049983	9	152	398	33220	cell proliferation	SI003062M|SI036232M|SI000286M|SI007481M|SI009212M|SI029602M|SI021313M|SI021720M|SI023564M
80027	0.00011217	0.0055926	5	40	398	33220	response to herbivore	SI026950M|SI035043M|SI026965M|SI026967M|SI005855M
19748	0.00011761	0.0056617	35	1482	398	33220	secondary metabolic process	SI021547M|SI009923M|SI029001M|SI029247M|SI016475M|SI001485M|SI002837M|SI014386M|SI027411M|SI029260M|SI010636M|SI021601M|SI035043M|SI026136M|SI037329M|SI026536M|SI026328M|SI037319M|SI002820M|SI024975M|SI009871M|SI005855M|SI006283M|SI037373M|SI026150M|SI035966M|SI036232M|SI010480M|SI031222M|SI007180M|SI017542M|SI021592M|SI026914M|SI006218M|SI021774M
48446	0.00018067	0.0084073	6	69	398	33220	petal morphogenesis	SI036232M|SI000956M|SI016259M|SI008220M|SI009399M|SI023564M
9415	0.00023778	0.010708	22	786	398	33220	response to water	SI026675M|SI016430M|SI016475M|SI003298M|SI003233M|SI024427M|SI005855M|SI006283M|SI011423M|SI026583M|SI034282M|SI036692M|SI031222M|SI014712M|SI037738M|SI026926M|SI021011M|SI034863M|SI010550M|SI023013M|SI002408M|SI029260M
34622	0.00024623	0.010742	22	788	398	33220	cellular macromolecular complex assembly	SI003062M|SI023608M|SI029028M|SI020828M|SI037319M|SI023606M|SI037967M|SI020826M|SI020837M|SI006283M|SI011423M|SI026102M|SI020748M|SI020836M|SI020867M|SI008119M|SI012204M|SI014712M|SI037849M|SI007481M|SI021720M|SI023564M
272	0.0002631	0.01113	11	253	398	33220	polysaccharide catabolic process	SI026950M|SI026675M|SI000630M|SI000314M|SI030063M|SI010816M|SI010838M|SI026965M|SI026967M|SI037175M|SI010776M
226	0.00029093	0.011945	11	256	398	33220	microtubule cytoskeleton organization	SI035296M|SI029028M|SI016259M|SI009212M|SI008220M|SI017833M|SI014386M|SI021011M|SI034320M|SI017040M|SI021720M
16042	0.00030912	0.01233	17	538	398	33220	lipid catabolic process	SI010319M|SI035474M|SI013774M|SI030147M|SI013779M|SI037319M|SI026491M|SI001968M|SI022418M|SI006691M|SI017542M|SI017576M|SI036083M|SI036339M|SI017558M|SI023530M|SI029260M
19684	0.00036755	0.014253	13	352	398	33220	photosynthesis, light reaction	SI020828M|SI020839M|SI020826M|SI020837M|SI020859M|SI020824M|SI020825M|SI020836M|SI020867M|SI020823M|SI020853M|SI020863M|SI027411M
42773	0.0003939	0.014862	5	52	398	33220	ATP synthesis coupled electron transport	SI020841M|SI020872M|SI027411M|SI020857M|SI020825M
48447	0.00047003	0.016589	5	54	398	33220	sepal morphogenesis	SI036232M|SI016259M|SI008220M|SI009399M|SI023564M
48453	0.00047003	0.016589	5	54	398	33220	sepal formation	SI036232M|SI016259M|SI008220M|SI009399M|SI023564M
9414	0.00047533	0.016589	21	772	398	33220	response to water deprivation	SI026675M|SI016430M|SI016475M|SI003233M|SI024427M|SI005855M|SI006283M|SI011423M|SI026583M|SI034282M|SI036692M|SI031222M|SI014712M|SI037738M|SI026926M|SI021011M|SI034863M|SI010550M|SI023013M|SI002408M|SI029260M
43933	0.0005613	0.019112	26	1067	398	33220	macromolecular complex subunit organization	SI022183M|SI020828M|SI039957M|SI020826M|SI011423M|SI020836M|SI002271M|SI008119M|SI012204M|SI014712M|SI037849M|SI023564M|SI003062M|SI026700M|SI023608M|SI029028M|SI037319M|SI023606M|SI037967M|SI020837M|SI006283M|SI026102M|SI020748M|SI020867M|SI007481M|SI021720M
9404	0.00063628	0.019875	9	196	398	33220	toxin metabolic process	SI010480M|SI031222M|SI007180M|SI001485M|SI037329M|SI037319M|SI002820M|SI037373M|SI035966M
9407	0.00063628	0.019875	9	196	398	33220	toxin catabolic process	SI010480M|SI031222M|SI007180M|SI001485M|SI037329M|SI037319M|SI002820M|SI037373M|SI035966M
48442	0.00065492	0.019875	5	58	398	33220	sepal development	SI036232M|SI016259M|SI008220M|SI009399M|SI023564M
48451	0.00065492	0.019875	5	58	398	33220	petal formation	SI036232M|SI016259M|SI008220M|SI009399M|SI023564M
48464	0.00065492	0.019875	5	58	398	33220	flower calyx development	SI036232M|SI016259M|SI008220M|SI009399M|SI023564M
9772	0.00069772	0.020724	3	15	398	33220	photosynthetic electron transport in photosystem II	SI020839M|SI020824M|SI020853M
22402	0.00075744	0.021229	18	636	398	33220	cell cycle process	SI003062M|SI035296M|SI022076M|SI000286M|SI029028M|SI016259M|SI009212M|SI017040M|SI001443M|SI008220M|SI017833M|SI021011M|SI034320M|SI021313M|SI010841M|SI006826M|SI021720M|SI023564M
48441	0.00076037	0.021229	6	90	398	33220	petal development	SI036232M|SI000956M|SI016259M|SI008220M|SI009399M|SI023564M
48465	0.00076037	0.021229	6	90	398	33220	corolla development	SI036232M|SI000956M|SI016259M|SI008220M|SI009399M|SI023564M
31640	0.00079217	0.021267	4	35	398	33220	killing of cells of another organism	SI026950M|SI026965M|SI026967M|SI037175M
1906	0.00079217	0.021267	4	35	398	33220	cell killing	SI026950M|SI026965M|SI026967M|SI037175M
46271	0.00088948	0.022995	5	62	398	33220	phenylpropanoid catabolic process	SI021601M|SI026136M|SI016475M|SI021592M|SI026150M
46274	0.00088948	0.022995	5	62	398	33220	lignin catabolic process	SI021601M|SI026136M|SI016475M|SI021592M|SI026150M
7017	0.00095398	0.024214	12	342	398	33220	microtubule-based process	SI035296M|SI034055M|SI029028M|SI016259M|SI009212M|SI008220M|SI017833M|SI014386M|SI021011M|SI034320M|SI017040M|SI021720M
45727	0.0010857	0.027064	4	38	398	33220	positive regulation of translation	SI020881M|SI034094M|SI024647M|SI021144M
6325	0.0012206	0.029893	19	719	398	33220	chromatin organization	SI023608M|SI000286M|SI029028M|SI023606M|SI016259M|SI037967M|SI009212M|SI029602M|SI011423M|SI017040M|SI008119M|SI012204M|SI014712M|SI037849M|SI007481M|SI017833M|SI034255M|SI021313M|SI023564M
31408	0.0012951	0.031172	8	175	398	33220	oxylipin biosynthetic process	SI006673M|SI013774M|SI013779M|SI001933M|SI005855M|SI027411M|SI021774M|SI023013M
6270	0.0013515	0.031978	5	68	398	33220	DNA-dependent DNA replication initiation	SI000286M|SI029028M|SI029602M|SI021313M|SI023564M
65003	0.0014306	0.033285	24	1019	398	33220	macromolecular complex assembly	SI003062M|SI026700M|SI023608M|SI029028M|SI020828M|SI037319M|SI023606M|SI037967M|SI020826M|SI020837M|SI006283M|SI011423M|SI026102M|SI020748M|SI020836M|SI002271M|SI020867M|SI008119M|SI012204M|SI014712M|SI037849M|SI007481M|SI021720M|SI023564M
10262	0.0016722	0.038268	3	20	398	33220	somatic embryogenesis	SI010816M|SI010838M|SI010776M
9056	0.0017449	0.039289	73	4350	398	33220	catabolic process	SI021547M|SI015746M|SI000286M|SI000630M|SI030147M|SI010469M|SI030086M|SI016475M|SI026965M|SI030252M|SI022418M|SI025258M|SI001485M|SI021313M|SI010776M|SI016171M|SI029341M|SI003062M|SI010319M|SI013774M|SI026136M|SI000314M|SI030063M|SI010816M|SI007242M|SI037319M|SI022497M|SI026491M|SI037864M|SI035966M|SI010480M|SI016914M|SI007180M|SI017542M|SI001987M|SI009908M|SI021287M|SI036339M|SI017558M|SI010561M…
7049	0.0018669	0.041368	23	980	398	33220	cell cycle	SI003062M|SI035296M|SI039624M|SI022076M|SI000286M|SI029028M|SI016259M|SI009212M|SI029602M|SI018107M|SI017040M|SI006235M|SI001443M|SI008220M|SI017833M|SI014386M|SI021011M|SI034320M|SI021313M|SI010841M|SI006826M|SI021720M|SI023564M
9611	0.0019573	0.042693	17	637	398	33220	response to wounding	SI015746M|SI026675M|SI023911M|SI010816M|SI010838M|SI016475M|SI003233M|SI001933M|SI005855M|SI037175M|SI002386M|SI011456M|SI035966M|SI006673M|SI031222M|SI010776M|SI023013M
6633	0.0022091	0.047441	13	429	398	33220	fatty acid biosynthetic process	SI013774M|SI021739M|SI013779M|SI026088M|SI001933M|SI005855M|SI030590M|SI006673M|SI016703M|SI027411M|SI002923M|SI021774M|SI023013M
6119	0.0022429	0.047441	6	111	398	33220	oxidative phosphorylation	SI020841M|SI020872M|SI027411M|SI020857M|SI020825M|SI020776M

## Sheet: 986
GO-ID	p-value	corr p-value	x	n	X	N	Description	Genes in test set
55114	4.6298e-07	0.00077966	93	2292	796	33220	oxidation reduction	SI035000M|SI010922M|SI013563M|SI020182M|SI010639M|SI013341M|SI003814M|SI022620M|SI020785M|SI008602M|SI020874M|SI018719M|SI022559M|SI020696M|SI020781M|SI038648M|SI019057M|SI006871M|SI036449M|SI030426M|SI017888M|SI004115M|SI034359M|SI006847M|SI006924M|SI006929M|SI026940M|SI013601M|SI026669M|SI010218M|SI002252M|SI020187M|SI029539M|SI039851M|SI013471M|SI020760M|SI014220M|SI036602M|SI026617M|SI036258M…
6354	1.3574e-05	0.0069751	12	110	796	33220	RNA elongation	SI020785M|SI020851M|SI020874M|SI020852M|SI020882M|SI039733M|SI020781M|SI020760M|SI020848M|SI020838M|SI020854M|SI008469M
71554	2.3721e-05	0.0069751	55	1277	796	33220	cell wall organization or biogenesis	SI036708M|SI017985M|SI028873M|SI035755M|SI020882M|SI019740M|SI021474M|SI036413M|SI005178M|SI035441M|SI039920M|SI002288M|SI003167M|SI018089M|SI010719M|SI001159M|SI006565M|SI006379M|SI016857M|SI001228M|SI017001M|SI036755M|SI038641M|SI032796M|SI003293M|SI010419M|SI030565M|SI010504M|SI013602M|SI016356M|SI014946M|SI026010M|SI007348M|SI004690M|SI020698M|SI000806M|SI017680M|SI006764M|SI023150M|SI038925M…
6575	3.8132e-05	0.0069751	46	1021	796	33220	cellular amino acid derivative metabolic process	SI026359M|SI013563M|SI002801M|SI000975M|SI037285M|SI037295M|SI013341M|SI037265M|SI003814M|SI039983M|SI015292M|SI038599M|SI000806M|SI017680M|SI038648M|SI001277M|SI014237M|SI006893M|SI036491M|SI030426M|SI006788M|SI006847M|SI010198M|SI002119M|SI030586M|SI030477M|SI035770M|SI034916M|SI030562M|SI002864M|SI002323M|SI026669M|SI002076M|SI001636M|SI037296M|SI002252M|SI006565M|SI031032M|SI001151M|SI006789M…
9135	5.3846e-05	0.0069751	3	4	796	33220	purine nucleoside diphosphate metabolic process	SI040270M|SI020882M|SI038243M
9153	5.3846e-05	0.0069751	3	4	796	33220	purine deoxyribonucleotide biosynthetic process	SI040270M|SI020882M|SI038243M
46031	5.3846e-05	0.0069751	3	4	796	33220	ADP metabolic process	SI040270M|SI020882M|SI038243M
9179	5.3846e-05	0.0069751	3	4	796	33220	purine ribonucleoside diphosphate metabolic process	SI040270M|SI020882M|SI038243M
9185	5.3846e-05	0.0069751	3	4	796	33220	ribonucleoside diphosphate metabolic process	SI040270M|SI020882M|SI038243M
46060	5.3846e-05	0.0069751	3	4	796	33220	dATP metabolic process	SI040270M|SI020882M|SI038243M
9216	5.3846e-05	0.0069751	3	4	796	33220	purine deoxyribonucleoside triphosphate biosynthetic process	SI040270M|SI020882M|SI038243M
6175	5.3846e-05	0.0069751	3	4	796	33220	dATP biosynthetic process	SI040270M|SI020882M|SI038243M
6176	5.3846e-05	0.0069751	3	4	796	33220	dATP biosynthetic process from ADP	SI040270M|SI020882M|SI038243M
71555	9.3335e-05	0.011227	39	847	796	33220	cell wall organization	SI032796M|SI003293M|SI036708M|SI010419M|SI030565M|SI010504M|SI017985M|SI013602M|SI014946M|SI035755M|SI007348M|SI020698M|SI017680M|SI006764M|SI023150M|SI038925M|SI019740M|SI016886M|SI021474M|SI021901M|SI014194M|SI036413M|SI017839M|SI005178M|SI035441M|SI039920M|SI034649M|SI003167M|SI018089M|SI000942M|SI010719M|SI009687M|SI009413M|SI001159M|SI016857M|SI001228M|SI036755M|SI001181M|SI038641M
19748	0.00010835	0.012164	59	1482	796	33220	secondary metabolic process	SI026359M|SI013563M|SI002801M|SI020182M|SI010639M|SI022660M|SI037295M|SI013341M|SI003814M|SI026185M|SI015292M|SI010073M|SI020696M|SI038648M|SI034880M|SI030426M|SI006847M|SI002983M|SI002119M|SI024880M|SI024602M|SI001636M|SI002252M|SI009972M|SI039851M|SI006565M|SI026617M|SI036258M|SI036553M|SI036565M|SI005795M|SI000975M|SI037285M|SI037265M|SI033304M|SI017170M|SI000806M|SI030905M|SI001277M|SI006893M…
42744	0.00023347	0.022765	11	126	796	33220	hydrogen peroxide catabolic process	SI006929M|SI007597M|SI030497M|SI006871M|SI036449M|SI036602M|SI002076M|SI001913M|SI007943M|SI022620M|SI006924M
9151	0.00025969	0.022765	3	6	796	33220	purine deoxyribonucleotide metabolic process	SI040270M|SI020882M|SI038243M
9215	0.00025969	0.022765	3	6	796	33220	purine deoxyribonucleoside triphosphate metabolic process	SI040270M|SI020882M|SI038243M
50896	0.00026978	0.022765	299	10559	796	33220	response to stimulus	SI010922M|SI026884M|SI013563M|SI039733M|SI002801M|SI010849M|SI026177M|SI007011M|SI037295M|SI035145M|SI035755M|SI020854M|SI008602M|SI008820M|SI022119M|SI006871M|SI017589M|SI021563M|SI006924M|SI014261M|SI024602M|SI019483M|SI026750M|SI029608M|SI005869M|SI025116M|SI011218M|SI036602M|SI008463M|SI012071M|SI021942M|SI039888M|SI039767M|SI030052M|SI030311M|SI033194M|SI026935M|SI010128M|SI000975M|SI005028M…
9265	0.00027036	0.022765	4	14	796	33220	2'-deoxyribonucleotide biosynthetic process	SI040270M|SI020882M|SI030955M|SI038243M
6754	0.00033851	0.024648	9	91	796	33220	ATP biosynthetic process	SI040270M|SI020882M|SI039733M|SI003345M|SI003837M|SI005768M|SI020854M|SI038243M|SI020755M
6119	0.00034489	0.024648	10	111	796	33220	oxidative phosphorylation	SI020851M|SI040270M|SI020882M|SI039733M|SI020781M|SI020760M|SI003345M|SI020854M|SI038243M|SI020755M
10089	0.0003496	0.024648	11	132	796	33220	xylem development	SI001159M|SI017680M|SI030562M|SI002288M|SI010504M|SI006893M|SI002323M|SI030426M|SI026617M|SI036535M|SI002252M
9202	0.0003617	0.024648	4	15	796	33220	deoxyribonucleoside triphosphate biosynthetic process	SI040270M|SI020882M|SI030955M|SI038243M
42398	0.00036591	0.024648	31	663	796	33220	cellular amino acid derivative biosynthetic process	SI026359M|SI013563M|SI000975M|SI039983M|SI015292M|SI038599M|SI000806M|SI017680M|SI038648M|SI014237M|SI006893M|SI030426M|SI006847M|SI002119M|SI030477M|SI035770M|SI034916M|SI030562M|SI002323M|SI026669M|SI002076M|SI001636M|SI002252M|SI006565M|SI001151M|SI012788M|SI026617M|SI027383M|SI029992M|SI036258M|SI036553M
15985	0.00041232	0.025717	7	57	796	33220	energy coupled proton transport, down electrochemical gradient	SI040270M|SI020882M|SI039733M|SI003345M|SI020854M|SI038243M|SI020755M
15986	0.00041232	0.025717	7	57	796	33220	ATP synthesis coupled proton transport	SI040270M|SI020882M|SI039733M|SI003345M|SI020854M|SI038243M|SI020755M
9394	0.00047315	0.027892	4	16	796	33220	2'-deoxyribonucleotide metabolic process	SI040270M|SI020882M|SI030955M|SI038243M
70301	0.00048032	0.027892	11	137	796	33220	cellular response to hydrogen peroxide	SI006929M|SI007597M|SI030497M|SI006871M|SI036449M|SI036602M|SI002076M|SI001913M|SI007943M|SI022620M|SI006924M
9145	0.00073017	0.038982	9	101	796	33220	purine nucleoside triphosphate biosynthetic process	SI040270M|SI020882M|SI039733M|SI003345M|SI003837M|SI005768M|SI020854M|SI038243M|SI020755M
9206	0.00073017	0.038982	9	101	796	33220	purine ribonucleoside triphosphate biosynthetic process	SI040270M|SI020882M|SI039733M|SI003345M|SI003837M|SI005768M|SI020854M|SI038243M|SI020755M
9698	0.00074074	0.038982	27	572	796	33220	phenylpropanoid metabolic process	SI026359M|SI013563M|SI000975M|SI013341M|SI003814M|SI015292M|SI000806M|SI038648M|SI001277M|SI006893M|SI030426M|SI006847M|SI002119M|SI030477M|SI035770M|SI034916M|SI030562M|SI002076M|SI001636M|SI002252M|SI006565M|SI006789M|SI026617M|SI027383M|SI029992M|SI036258M|SI036553M
9699	0.00083415	0.042567	23	460	796	33220	phenylpropanoid biosynthetic process	SI026359M|SI002119M|SI013563M|SI030477M|SI035770M|SI034916M|SI030562M|SI000975M|SI002076M|SI001636M|SI002252M|SI015292M|SI000806M|SI006565M|SI038648M|SI006893M|SI030426M|SI026617M|SI027383M|SI029992M|SI036258M|SI036553M|SI006847M
9200	0.00095166	0.045921	4	19	796	33220	deoxyribonucleoside triphosphate metabolic process	SI040270M|SI020882M|SI030955M|SI038243M
9828	0.0009955	0.045921	8	85	796	33220	plant-type cell wall loosening	SI036708M|SI039920M|SI030565M|SI017985M|SI018089M|SI036755M|SI014946M|SI038641M
9685	0.0010089	0.045921	7	66	796	33220	gibberellin metabolic process	SI020696M|SI024880M|SI001832M|SI024602M|SI022660M|SI020726M|SI009972M
9686	0.0010089	0.045921	7	66	796	33220	gibberellin biosynthetic process	SI020696M|SI024880M|SI001832M|SI024602M|SI022660M|SI020726M|SI009972M
9809	0.0011068	0.047939	12	175	796	33220	lignin biosynthetic process	SI015292M|SI000806M|SI006565M|SI035770M|SI034916M|SI030562M|SI006893M|SI030426M|SI002076M|SI026617M|SI002252M|SI006847M
9142	0.0011217	0.047939	10	129	796	33220	nucleoside triphosphate biosynthetic process	SI040270M|SI020882M|SI039733M|SI003345M|SI030955M|SI003837M|SI005768M|SI020854M|SI038243M|SI020755M
9825	0.0011387	0.047939	11	152	796	33220	multidimensional cell growth	SI036708M|SI036276M|SI017680M|SI035441M|SI039920M|SI030565M|SI018089M|SI016886M|SI036755M|SI002749M|SI038641M
16101	0.0012053	0.048328	7	68	796	33220	diterpenoid metabolic process	SI020696M|SI024880M|SI001832M|SI024602M|SI022660M|SI020726M|SI009972M
16102	0.0012053	0.048328	7	68	796	33220	diterpenoid biosynthetic process	SI020696M|SI024880M|SI001832M|SI024602M|SI022660M|SI020726M|SI009972M

## Sheet: 1125
GO-ID	p-value	corr p-value	x	n	X	N	Description	Genes in test set
51567	6.2648e-14	1.2479e-10	27	155	958	33220	histone H3-K9 methylation	SI000101M|SI000533M|SI000763M|SI002441M|SI033989M|SI028691M|SI013185M|SI034000M|SI009394M|SI037391M|SI010190M|SI033890M|SI025993M|SI016195M|SI009617M|SI021249M|SI000320M|SI000033M|SI028765M|SI016456M|SI005930M|SI009255M|SI010050M|SI000318M|SI021342M|SI034128M|SI034699M
8283	2.8376e-13	2.8263e-10	26	152	958	33220	cell proliferation	SI005167M|SI000101M|SI016120M|SI000533M|SI000763M|SI000202M|SI033989M|SI028691M|SI013185M|SI013593M|SI000834M|SI037391M|SI010190M|SI025993M|SI021224M|SI009617M|SI000033M|SI028765M|SI016456M|SI009255M|SI010050M|SI000318M|SI021342M|SI034267M|SI034699M|SI023367M
33205	1.7954e-12	9.1346e-10	29	205	958	33220	cell cycle cytokinesis	SI000101M|SI016120M|SI000533M|SI039127M|SI005694M|SI000202M|SI000060M|SI020941M|SI001805M|SI009216M|SI028691M|SI013185M|SI005969M|SI034000M|SI009394M|SI000834M|SI037391M|SI033890M|SI025993M|SI028739M|SI021249M|SI000320M|SI000033M|SI028765M|SI016456M|SI002254M|SI000318M|SI034128M|SI018591M
910	1.8499e-12	9.1346e-10	32	249	958	33220	cytokinesis	SI000101M|SI016120M|SI000533M|SI039127M|SI005694M|SI000202M|SI013624M|SI000060M|SI020941M|SI001805M|SI009216M|SI028691M|SI013185M|SI005969M|SI034000M|SI009394M|SI000834M|SI037391M|SI033890M|SI034751M|SI025993M|SI028739M|SI021249M|SI000320M|SI000033M|SI028765M|SI016456M|SI002254M|SI014949M|SI000318M|SI034128M|SI018591M
6275	2.2928e-12	9.1346e-10	23	128	958	33220	regulation of DNA replication	SI016195M|SI005167M|SI000101M|SI009617M|SI000033M|SI000533M|SI000763M|SI028787M|SI028765M|SI016456M|SI009255M|SI033989M|SI035768M|SI013185M|SI010050M|SI009394M|SI010190M|SI000318M|SI034323M|SI034128M|SI034699M|SI021028M|SI025993M
7018	5.3651e-12	1.7812e-09	18	77	958	33220	microtubule-based movement	SI026129M|SI021249M|SI000374M|SI016120M|SI000202M|SI009277M|SI033948M|SI033989M|SI020941M|SI009216M|SI013185M|SI034000M|SI021262M|SI020683M|SI009394M|SI021099M|SI021087M|SI034012M
6270	6.4853e-12	1.8455e-09	17	68	958	33220	DNA-dependent DNA replication initiation	SI005167M|SI000101M|SI000033M|SI000763M|SI028765M|SI016456M|SI009255M|SI033989M|SI013185M|SI010050M|SI010190M|SI000318M|SI021342M|SI034323M|SI034699M|SI025993M|SI021224M
7017	2.8702e-11	7.1467e-09	36	342	958	33220	microtubule-based process	SI026129M|SI016120M|SI016097M|SI000533M|SI039127M|SI000202M|SI013624M|SI028762M|SI000060M|SI033989M|SI020941M|SI009216M|SI028782M|SI013185M|SI005969M|SI034000M|SI021262M|SI009394M|SI000834M|SI037391M|SI018481M|SI034751M|SI034012M|SI021249M|SI000374M|SI000320M|SI028765M|SI002254M|SI014949M|SI009277M|SI033948M|SI020683M|SI021140M|SI034128M|SI021099M|SI021087M
51301	3.423e-11	7.5762e-09	46	526	958	33220	cell division	SI030692M|SI000101M|SI016120M|SI016097M|SI000533M|SI000763M|SI011027M|SI039127M|SI005694M|SI000202M|SI013624M|SI000060M|SI002441M|SI022105M|SI020941M|SI001805M|SI009216M|SI028691M|SI013185M|SI005969M|SI001873M|SI034000M|SI009394M|SI000834M|SI037391M|SI010190M|SI026509M|SI033890M|SI034751M|SI021028M|SI025993M|SI028739M|SI024224M|SI021249M|SI000320M|SI000033M|SI006509M|SI028765M|SI016456M|SI002254M…
6305	6.0228e-11	1.0907e-08	26	191	958	33220	DNA alkylation	SI005167M|SI000101M|SI000763M|SI033989M|SI028691M|SI013185M|SI034000M|SI037391M|SI010190M|SI033890M|SI025993M|SI009617M|SI024224M|SI021249M|SI000320M|SI000033M|SI028787M|SI028765M|SI016456M|SI005930M|SI009255M|SI010050M|SI001993M|SI000318M|SI021342M|SI034699M
6306	6.0228e-11	1.0907e-08	26	191	958	33220	DNA methylation	SI005167M|SI000101M|SI000763M|SI033989M|SI028691M|SI013185M|SI034000M|SI037391M|SI010190M|SI033890M|SI025993M|SI009617M|SI024224M|SI021249M|SI000320M|SI000033M|SI028787M|SI028765M|SI016456M|SI005930M|SI009255M|SI010050M|SI001993M|SI000318M|SI021342M|SI034699M
911	8.5647e-11	1.4217e-08	26	194	958	33220	cytokinesis by cell plate formation	SI000101M|SI016120M|SI000533M|SI039127M|SI005694M|SI000202M|SI000060M|SI001805M|SI009216M|SI013185M|SI005969M|SI034000M|SI009394M|SI000834M|SI037391M|SI025993M|SI028739M|SI021249M|SI000320M|SI000033M|SI028765M|SI016456M|SI002254M|SI000318M|SI034128M|SI018591M
34968	1.5034e-10	2.3036e-08	29	245	958	33220	histone lysine methylation	SI000101M|SI000533M|SI000763M|SI002441M|SI033989M|SI028691M|SI013185M|SI034000M|SI009394M|SI037391M|SI010190M|SI033890M|SI025993M|SI016195M|SI009617M|SI021249M|SI000320M|SI000033M|SI028765M|SI002533M|SI032662M|SI016456M|SI005930M|SI009255M|SI010050M|SI000318M|SI021342M|SI034128M|SI034699M
6304	1.8951e-10	2.6965e-08	26	201	958	33220	DNA modification	SI005167M|SI000101M|SI000763M|SI033989M|SI028691M|SI013185M|SI034000M|SI037391M|SI010190M|SI033890M|SI025993M|SI009617M|SI024224M|SI021249M|SI000320M|SI000033M|SI028787M|SI028765M|SI016456M|SI005930M|SI009255M|SI010050M|SI001993M|SI000318M|SI021342M|SI034699M
6325	2.1272e-10	2.825e-08	54	719	958	33220	chromatin organization	SI005167M|SI000101M|SI000533M|SI000763M|SI000202M|SI002441M|SI033989M|SI001805M|SI028691M|SI034000M|SI009394M|SI037391M|SI003454M|SI010190M|SI034323M|SI014584M|SI025993M|SI016195M|SI009617M|SI028765M|SI016034M|SI005930M|SI019787M|SI000318M|SI036052M|SI034699M|SI014583M|SI003291M|SI004627M|SI001548M|SI013650M|SI013185M|SI013593M|SI012541M|SI033890M|SI010463M|SI023519M|SI024224M|SI021249M|SI000320M…
7049	3.4323e-09	4.2732e-07	63	980	958	33220	cell cycle	SI005167M|SI000101M|SI009969M|SI016120M|SI000533M|SI000763M|SI039127M|SI000202M|SI013624M|SI000060M|SI002441M|SI001805M|SI028691M|SI017383M|SI034000M|SI009394M|SI037391M|SI010190M|SI013616M|SI034751M|SI036861M|SI025993M|SI021224M|SI040800M|SI009617M|SI035097M|SI006509M|SI028765M|SI035768M|SI027822M|SI036694M|SI025633M|SI006274M|SI019880M|SI020683M|SI000318M|SI016097M|SI011027M|SI005694M|SI022105M…
6323	4.7309e-09	5.5435e-07	17	101	958	33220	DNA packaging	SI005167M|SI000101M|SI023519M|SI024224M|SI000320M|SI013593M|SI012541M|SI024817M|SI019787M|SI003454M|SI018284M|SI023745M|SI014584M|SI014583M|SI003291M|SI038166M|SI004627M
16571	7.1205e-09	7.88e-07	29	289	958	33220	histone methylation	SI000101M|SI000533M|SI000763M|SI002441M|SI033989M|SI028691M|SI013185M|SI034000M|SI009394M|SI037391M|SI010190M|SI033890M|SI025993M|SI016195M|SI009617M|SI021249M|SI000320M|SI000033M|SI028765M|SI002533M|SI032662M|SI016456M|SI005930M|SI009255M|SI010050M|SI000318M|SI021342M|SI034128M|SI034699M
6333	1.4556e-08	1.5261e-06	19	136	958	33220	chromatin assembly or disassembly	SI005167M|SI023519M|SI024224M|SI000320M|SI028691M|SI013593M|SI012541M|SI019787M|SI001783M|SI003454M|SI033890M|SI036052M|SI018284M|SI023745M|SI014584M|SI014583M|SI003291M|SI038166M|SI004627M
51726	2.2705e-08	2.2614e-06	33	379	958	33220	regulation of cell cycle	SI005167M|SI000101M|SI000533M|SI000763M|SI011027M|SI033989M|SI013185M|SI017383M|SI009394M|SI010190M|SI031150M|SI034323M|SI021028M|SI025993M|SI016195M|SI009617M|SI035097M|SI007212M|SI000320M|SI000033M|SI006509M|SI028787M|SI028765M|SI016456M|SI014949M|SI007915M|SI009255M|SI035768M|SI010050M|SI025633M|SI000318M|SI034128M|SI034699M
8213	5.5239e-08	5.0017e-06	29	317	958	33220	protein amino acid alkylation	SI000101M|SI000533M|SI000763M|SI002441M|SI033989M|SI028691M|SI013185M|SI034000M|SI009394M|SI037391M|SI010190M|SI033890M|SI025993M|SI016195M|SI009617M|SI021249M|SI000320M|SI000033M|SI028765M|SI002533M|SI032662M|SI016456M|SI005930M|SI009255M|SI010050M|SI000318M|SI021342M|SI034128M|SI034699M
6479	5.5239e-08	5.0017e-06	29	317	958	33220	protein amino acid methylation	SI000101M|SI000533M|SI000763M|SI002441M|SI033989M|SI028691M|SI013185M|SI034000M|SI009394M|SI037391M|SI010190M|SI033890M|SI025993M|SI016195M|SI009617M|SI021249M|SI000320M|SI000033M|SI028765M|SI002533M|SI032662M|SI016456M|SI005930M|SI009255M|SI010050M|SI000318M|SI021342M|SI034128M|SI034699M
31497	5.8885e-08	5.1e-06	15	92	958	33220	chromatin assembly	SI005167M|SI023519M|SI024224M|SI000320M|SI013593M|SI012541M|SI019787M|SI003454M|SI018284M|SI023745M|SI014584M|SI014583M|SI003291M|SI038166M|SI004627M
51276	9.034e-08	7.328e-06	59	975	958	33220	chromosome organization	SI005167M|SI000101M|SI000533M|SI000763M|SI000202M|SI002441M|SI033989M|SI001805M|SI028691M|SI034000M|SI009394M|SI037391M|SI003454M|SI010190M|SI034323M|SI014584M|SI025993M|SI016195M|SI009617M|SI028765M|SI016034M|SI005930M|SI019787M|SI036694M|SI000318M|SI036052M|SI034699M|SI014583M|SI003291M|SI004627M|SI005694M|SI001548M|SI013650M|SI013185M|SI013593M|SI012541M|SI024817M|SI033890M|SI021028M|SI010463M…
6261	9.1968e-08	7.328e-06	24	234	958	33220	DNA-dependent DNA replication	SI005167M|SI000101M|SI009617M|SI000033M|SI000533M|SI000763M|SI028787M|SI028765M|SI016456M|SI009255M|SI033989M|SI028691M|SI013185M|SI010050M|SI014434M|SI009394M|SI010190M|SI000318M|SI021342M|SI034323M|SI034699M|SI025993M|SI021224M|SI001282M
40029	9.6826e-08	7.4184e-06	40	547	958	33220	regulation of gene expression, epigenetic	SI005167M|SI000101M|SI000533M|SI007398M|SI000763M|SI002441M|SI033989M|SI001805M|SI013650M|SI028691M|SI013185M|SI027766M|SI034000M|SI031122M|SI009394M|SI037391M|SI010190M|SI034323M|SI033890M|SI036861M|SI025993M|SI016195M|SI009617M|SI024224M|SI021249M|SI000320M|SI000033M|SI028787M|SI028765M|SI016456M|SI005930M|SI009255M|SI010050M|SI001993M|SI027016M|SI000318M|SI021342M|SI034128M|SI034699M|SI010985M
51052	1.0128e-07	7.4725e-06	23	218	958	33220	regulation of DNA metabolic process	SI016195M|SI005167M|SI000101M|SI009617M|SI000033M|SI000533M|SI000763M|SI028787M|SI028765M|SI016456M|SI009255M|SI033989M|SI035768M|SI013185M|SI010050M|SI009394M|SI010190M|SI000318M|SI034323M|SI034128M|SI034699M|SI021028M|SI025993M
65004	2.3987e-07	1.7065e-05	15	102	958	33220	protein-DNA complex assembly	SI005167M|SI023519M|SI009617M|SI024224M|SI013593M|SI012541M|SI019787M|SI003454M|SI018284M|SI023745M|SI014584M|SI014583M|SI003291M|SI038166M|SI004627M
22402	2.8391e-07	1.9501e-05	43	636	958	33220	cell cycle process	SI000101M|SI016120M|SI016097M|SI000533M|SI000763M|SI039127M|SI005694M|SI000202M|SI013624M|SI000060M|SI002441M|SI020941M|SI001805M|SI009216M|SI028691M|SI013185M|SI005969M|SI024817M|SI034000M|SI009394M|SI000834M|SI037391M|SI031150M|SI033890M|SI021028M|SI025993M|SI028739M|SI021249M|SI035097M|SI000320M|SI000033M|SI028787M|SI028765M|SI016456M|SI002254M|SI027822M|SI017100M|SI036694M|SI006274M|SI020683M…
9832	3.001e-07	1.9604e-05	22	214	958	33220	plant-type cell wall biogenesis	SI000561M|SI000179M|SI035254M|SI000221M|SI013886M|SI034817M|SI015973M|SI013204M|SI028762M|SI028860M|SI005742M|SI028761M|SI001859M|SI039652M|SI028770M|SI034020M|SI004062M|SI001623M|SI006240M|SI022408M|SI014364M|SI006758M
9834	3.0509e-07	1.9604e-05	12	65	958	33220	secondary cell wall biogenesis	SI034020M|SI000179M|SI004062M|SI001623M|SI013886M|SI034817M|SI022408M|SI028761M|SI014364M|SI001859M|SI039652M|SI028770M
6334	3.9994e-07	2.4896e-05	13	79	958	33220	nucleosome assembly	SI005167M|SI023519M|SI013593M|SI012541M|SI019787M|SI003454M|SI018284M|SI023745M|SI014584M|SI014583M|SI003291M|SI038166M|SI004627M
16568	5.2561e-07	3.1728e-05	41	606	958	33220	chromatin modification	SI005167M|SI000101M|SI000533M|SI000763M|SI000202M|SI002441M|SI001548M|SI033989M|SI001805M|SI013650M|SI028691M|SI013185M|SI013593M|SI034000M|SI009394M|SI037391M|SI010190M|SI034323M|SI033890M|SI010463M|SI025993M|SI016195M|SI009617M|SI024224M|SI021249M|SI000320M|SI000033M|SI028787M|SI028765M|SI016133M|SI016034M|SI002533M|SI032662M|SI016456M|SI005930M|SI009255M|SI010050M|SI000318M|SI021342M|SI034128M…
16569	5.878e-07	3.4438e-05	35	478	958	33220	covalent chromatin modification	SI000101M|SI000533M|SI000763M|SI000202M|SI002441M|SI001548M|SI033989M|SI001805M|SI013650M|SI028691M|SI013185M|SI034000M|SI009394M|SI037391M|SI010190M|SI034323M|SI033890M|SI010463M|SI025993M|SI016195M|SI009617M|SI021249M|SI000320M|SI000033M|SI028765M|SI002533M|SI032662M|SI016456M|SI005930M|SI009255M|SI010050M|SI000318M|SI021342M|SI034128M|SI034699M
34728	6.2425e-07	3.5529e-05	13	82	958	33220	nucleosome organization	SI005167M|SI023519M|SI013593M|SI012541M|SI019787M|SI003454M|SI018284M|SI023745M|SI014584M|SI014583M|SI003291M|SI038166M|SI004627M
16570	6.4389e-07	3.5628e-05	32	417	958	33220	histone modification	SI000101M|SI000533M|SI000763M|SI000202M|SI002441M|SI001548M|SI033989M|SI028691M|SI013185M|SI034000M|SI009394M|SI037391M|SI010190M|SI033890M|SI010463M|SI025993M|SI016195M|SI009617M|SI021249M|SI000320M|SI000033M|SI028765M|SI002533M|SI032662M|SI016456M|SI005930M|SI009255M|SI010050M|SI000318M|SI021342M|SI034128M|SI034699M
6631	9.5027e-07	5.116e-05	47	758	958	33220	fatty acid metabolic process	SI035121M|SI002413M|SI034638M|SI030761M|SI034905M|SI016421M|SI002588M|SI021707M|SI026044M|SI011192M|SI024653M|SI035268M|SI013472M|SI006279M|SI009790M|SI006033M|SI014637M|SI013616M|SI016640M|SI004688M|SI006403M|SI002726M|SI010263M|SI001160M|SI006758M|SI035342M|SI011135M|SI029585M|SI034904M|SI011292M|SI002214M|SI013427M|SI015973M|SI016048M|SI020195M|SI028977M|SI026198M|SI035586M|SI035756M|SI009766M…
71554	1.0585e-06	5.5488e-05	68	1277	958	33220	cell wall organization or biogenesis	SI037029M|SI000561M|SI035254M|SI009969M|SI037005M|SI037138M|SI034638M|SI013886M|SI013204M|SI037085M|SI033989M|SI039652M|SI034020M|SI004062M|SI001623M|SI027857M|SI036053M|SI001461M|SI006758M|SI037169M|SI009427M|SI000023M|SI029187M|SI000221M|SI034817M|SI002301M|SI022784M|SI028761M|SI035740M|SI020699M|SI005538M|SI001587M|SI010270M|SI036363M|SI019880M|SI038956M|SI021376M|SI036052M|SI000179M|SI036649M…
71103	1.6058e-06	8.2019e-05	21	218	958	33220	DNA conformation change	SI005167M|SI000101M|SI023519M|SI024224M|SI000320M|SI016456M|SI013593M|SI012541M|SI024817M|SI019787M|SI003454M|SI021342M|SI018284M|SI023745M|SI014584M|SI014583M|SI003291M|SI025993M|SI021224M|SI038166M|SI004627M
226	1.7466e-06	8.6983e-05	23	256	958	33220	microtubule cytoskeleton organization	SI021249M|SI000320M|SI016097M|SI000533M|SI028765M|SI039127M|SI000202M|SI013624M|SI028762M|SI002254M|SI000060M|SI014949M|SI028782M|SI013185M|SI005969M|SI034000M|SI020683M|SI009394M|SI000834M|SI037391M|SI018481M|SI034128M|SI034751M
16458	2.0048e-06	9.7404e-05	33	461	958	33220	gene silencing	SI005167M|SI000101M|SI000533M|SI007398M|SI000763M|SI002441M|SI033989M|SI001805M|SI013650M|SI028691M|SI013185M|SI027766M|SI034000M|SI031122M|SI009394M|SI010190M|SI034323M|SI033890M|SI036861M|SI016195M|SI009617M|SI021249M|SI000320M|SI000510M|SI028787M|SI028765M|SI005930M|SI009255M|SI000318M|SI021342M|SI034128M|SI034699M|SI010985M
6260	2.3619e-06	0.00011202	27	339	958	33220	DNA replication	SI005167M|SI000101M|SI000533M|SI000763M|SI005876M|SI033989M|SI028691M|SI013185M|SI009394M|SI037391M|SI010190M|SI034323M|SI025993M|SI021224M|SI009617M|SI000033M|SI028787M|SI028765M|SI005873M|SI016456M|SI009255M|SI010050M|SI014434M|SI000318M|SI021342M|SI034699M|SI001282M
32259	3.3443e-06	0.00015055	48	818	958	33220	methylation	SI005167M|SI000101M|SI000220M|SI000533M|SI000763M|SI002441M|SI033989M|SI030280M|SI028691M|SI013185M|SI034000M|SI016602M|SI014900M|SI009394M|SI037391M|SI010190M|SI033890M|SI021323M|SI025993M|SI000354M|SI016195M|SI009617M|SI024224M|SI021249M|SI000320M|SI000033M|SI000576M|SI030344M|SI028787M|SI028765M|SI030398M|SI002533M|SI032662M|SI026526M|SI013966M|SI016456M|SI005930M|SI009255M|SI006093M|SI005407M…
6633	3.3499e-06	0.00015055	31	429	958	33220	fatty acid biosynthetic process	SI035121M|SI002413M|SI034638M|SI021707M|SI026044M|SI011192M|SI035268M|SI006279M|SI009790M|SI006033M|SI014637M|SI016640M|SI002726M|SI010263M|SI001160M|SI035342M|SI011135M|SI034904M|SI013427M|SI015973M|SI016048M|SI028977M|SI026198M|SI035586M|SI035756M|SI037927M|SI001034M|SI006240M|SI030207M|SI021398M|SI010048M
6730	3.4009e-06	0.00015055	50	867	958	33220	one-carbon metabolic process	SI005167M|SI000101M|SI000533M|SI000763M|SI002441M|SI033989M|SI030280M|SI028691M|SI034000M|SI016602M|SI014900M|SI009394M|SI037391M|SI010190M|SI025993M|SI000354M|SI016195M|SI009617M|SI000576M|SI028765M|SI030398M|SI005930M|SI019261M|SI000318M|SI021320M|SI034421M|SI034699M|SI000220M|SI013650M|SI013185M|SI033890M|SI021323M|SI024224M|SI021249M|SI000320M|SI000033M|SI030344M|SI028787M|SI002533M|SI032662M…
71669	3.6499e-06	0.00015806	37	563	958	33220	plant-type cell wall organization or biogenesis	SI037029M|SI000561M|SI000179M|SI035254M|SI009969M|SI037005M|SI037138M|SI013886M|SI036649M|SI013204M|SI028762M|SI001859M|SI037085M|SI022557M|SI028782M|SI039652M|SI028770M|SI034020M|SI006049M|SI004062M|SI001623M|SI022408M|SI036899M|SI014364M|SI006758M|SI037169M|SI021883M|SI000221M|SI034817M|SI015973M|SI022784M|SI028860M|SI005742M|SI028761M|SI035740M|SI020699M|SI006240M
7010	3.9438e-06	0.00016715	35	520	958	33220	cytoskeleton organization	SI035254M|SI016097M|SI000533M|SI039127M|SI005694M|SI000202M|SI013624M|SI028762M|SI000060M|SI009216M|SI028782M|SI013185M|SI005969M|SI001873M|SI034000M|SI009394M|SI000834M|SI037391M|SI026509M|SI018481M|SI034751M|SI021249M|SI000320M|SI000033M|SI028765M|SI002254M|SI014949M|SI029618M|SI036200M|SI010270M|SI019880M|SI020683M|SI034128M|SI018591M|SI001282M
71555	8.4384e-06	0.0003502	48	847	958	33220	cell wall organization	SI037029M|SI009969M|SI037005M|SI037138M|SI034638M|SI013886M|SI036649M|SI005694M|SI028762M|SI001859M|SI037085M|SI022557M|SI028782M|SI039652M|SI028770M|SI006114M|SI006049M|SI001623M|SI022408M|SI036899M|SI006118M|SI001461M|SI006758M|SI037169M|SI000023M|SI029187M|SI021883M|SI000221M|SI004722M|SI034817M|SI015973M|SI022784M|SI005742M|SI028761M|SI035740M|SI000021M|SI020699M|SI026295M|SI020202M|SI001587M…
43414	1.0461e-05	0.00042529	35	544	958	33220	macromolecule methylation	SI005167M|SI000101M|SI000533M|SI000763M|SI002441M|SI033989M|SI030280M|SI028691M|SI013185M|SI034000M|SI009394M|SI037391M|SI010190M|SI033890M|SI021323M|SI025993M|SI016195M|SI009617M|SI024224M|SI021249M|SI000320M|SI000033M|SI028787M|SI028765M|SI002533M|SI032662M|SI016456M|SI005930M|SI009255M|SI010050M|SI001993M|SI000318M|SI021342M|SI034128M|SI034699M
10389	1.2147e-05	0.00048393	10	63	958	33220	regulation of G2/M transition of mitotic cell cycle	SI016195M|SI000101M|SI000033M|SI000533M|SI009394M|SI000318M|SI016456M|SI034128M|SI009255M|SI034699M
6342	1.6376e-05	0.00063963	21	253	958	33220	chromatin silencing	SI016195M|SI000101M|SI021249M|SI000320M|SI000533M|SI028787M|SI028765M|SI002441M|SI033989M|SI001805M|SI013650M|SI028691M|SI013185M|SI034000M|SI009394M|SI010190M|SI000318M|SI021342M|SI034323M|SI033890M|SI034128M
45814	2.4622e-05	0.0009432	21	260	958	33220	negative regulation of gene expression, epigenetic	SI016195M|SI000101M|SI021249M|SI000320M|SI000533M|SI028787M|SI028765M|SI002441M|SI033989M|SI001805M|SI013650M|SI028691M|SI013185M|SI034000M|SI009394M|SI010190M|SI000318M|SI021342M|SI034323M|SI033890M|SI034128M
6996	2.852e-05	0.0010719	112	2648	958	33220	organelle organization	SI005167M|SI035254M|SI007398M|SI000202M|SI002110M|SI001805M|SI001873M|SI037391M|SI003454M|SI010190M|SI034751M|SI014584M|SI009617M|SI028765M|SI005930M|SI010270M|SI036694M|SI019880M|SI014434M|SI000318M|SI001022M|SI010048M|SI021598M|SI014583M|SI003291M|SI016097M|SI018567M|SI005694M|SI000612M|SI036280M|SI037451M|SI009216M|SI013650M|SI028782M|SI028770M|SI013185M|SI013593M|SI026729M|SI035055M|SI023519M…
42546	3.4148e-05	0.0012597	27	393	958	33220	cell wall biogenesis	SI000561M|SI000179M|SI035254M|SI013886M|SI013204M|SI028762M|SI001859M|SI039652M|SI028770M|SI034020M|SI004062M|SI001623M|SI022408M|SI014364M|SI006758M|SI000221M|SI034817M|SI015973M|SI002301M|SI028860M|SI005742M|SI028761M|SI035740M|SI005538M|SI019880M|SI006240M|SI018591M
70882	7.7129e-05	0.0027935	29	458	958	33220	cellular cell wall organization or biogenesis	SI000561M|SI000179M|SI035254M|SI013886M|SI005694M|SI013204M|SI028762M|SI001859M|SI039652M|SI028770M|SI034020M|SI004062M|SI001623M|SI022408M|SI014364M|SI006758M|SI021883M|SI000221M|SI034817M|SI015973M|SI002301M|SI028860M|SI005742M|SI028761M|SI035740M|SI005538M|SI019880M|SI006240M|SI018591M
10583	8.0963e-05	0.00288	13	127	958	33220	response to cyclopentenone	SI035342M|SI000202M|SI013204M|SI028762M|SI002254M|SI026295M|SI036200M|SI009394M|SI016976M|SI010049M|SI018481M|SI032948M|SI002748M
48285	9.7496e-05	0.0034072	18	224	958	33220	organelle fission	SI026754M|SI000101M|SI035097M|SI016097M|SI000533M|SI000763M|SI013624M|SI002441M|SI013185M|SI027822M|SI017100M|SI024817M|SI006376M|SI009394M|SI000318M|SI031150M|SI010048M|SI021028M
10564	0.00012184	0.0041847	15	169	958	33220	regulation of cell cycle process	SI016195M|SI000101M|SI035097M|SI000033M|SI000533M|SI016456M|SI009255M|SI013185M|SI017383M|SI009394M|SI000318M|SI031150M|SI034128M|SI034699M|SI021028M
45491	0.00014463	0.0048831	16	191	958	33220	xylan metabolic process	SI000179M|SI035254M|SI009427M|SI000221M|SI034817M|SI002301M|SI028761M|SI035740M|SI005538M|SI034020M|SI026072M|SI001623M|SI019880M|SI038956M|SI022408M|SI018591M
10143	0.00015235	0.0050581	6	29	958	33220	cutin biosynthetic process	SI006279M|SI009790M|SI021707M|SI021398M|SI001160M|SI035268M
44281	0.00018242	0.005957	201	5510	958	33220	small molecule metabolic process	SI035121M|SI026109M|SI030761M|SI037009M|SI026044M|SI037542M|SI014544M|SI016602M|SI014900M|SI037391M|SI013616M|SI009617M|SI003143M|SI016256M|SI022784M|SI005930M|SI035756M|SI031046M|SI000318M|SI021320M|SI036505M|SI000220M|SI018567M|SI005694M|SI002588M|SI036280M|SI022177M|SI013650M|SI035268M|SI028770M|SI013185M|SI005626M|SI006033M|SI010661M|SI034620M|SI002726M|SI021323M|SI021577M|SI009837M|SI021249M…
14070	0.00020205	0.0064917	13	139	958	33220	response to organic cyclic substance	SI035342M|SI000202M|SI013204M|SI028762M|SI002254M|SI026295M|SI036200M|SI009394M|SI016976M|SI010049M|SI018481M|SI032948M|SI002748M
10054	0.00021655	0.0068472	22	325	958	33220	trichoblast differentiation	SI037661M|SI015973M|SI005694M|SI028762M|SI028860M|SI036290M|SI001859M|SI013650M|SI026295M|SI020202M|SI028770M|SI016939M|SI036200M|SI015031M|SI001873M|SI016602M|SI019880M|SI026509M|SI006118M|SI018591M|SI006704M|SI006758M
6979	0.00027381	0.0085225	45	898	958	33220	response to oxidative stress	SI007421M|SI030393M|SI018567M|SI029116M|SI037306M|SI002124M|SI036280M|SI010609M|SI001548M|SI011201M|SI020701M|SI022557M|SI018428M|SI004066M|SI010049M|SI034355M|SI036659M|SI002726M|SI010463M|SI021434M|SI030339M|SI026754M|SI026601M|SI035342M|SI015448M|SI018572M|SI000576M|SI023769M|SI018495M|SI040864M|SI007440M|SI002335M|SI039847M|SI002113M|SI011248M|SI001725M|SI020699M|SI003506M|SI036541M|SI003758M…
7346	0.00028504	0.0085241	14	163	958	33220	regulation of mitotic cell cycle	SI016195M|SI000101M|SI035097M|SI000033M|SI000533M|SI016456M|SI014949M|SI009255M|SI017383M|SI009394M|SI000318M|SI031150M|SI034128M|SI034699M
280	0.00029174	0.0085241	15	183	958	33220	nuclear division	SI000101M|SI035097M|SI016097M|SI000533M|SI000763M|SI013624M|SI002441M|SI013185M|SI027822M|SI017100M|SI024817M|SI009394M|SI000318M|SI031150M|SI021028M
48767	0.00029174	0.0085241	15	183	958	33220	root hair elongation	SI015973M|SI028762M|SI028860M|SI036290M|SI001859M|SI013650M|SI026295M|SI020202M|SI028770M|SI036200M|SI015031M|SI001873M|SI026509M|SI006118M|SI006758M
48764	0.00029526	0.0085241	21	310	958	33220	trichoblast maturation	SI037661M|SI015973M|SI005694M|SI028762M|SI028860M|SI036290M|SI001859M|SI013650M|SI026295M|SI020202M|SI028770M|SI016939M|SI036200M|SI015031M|SI001873M|SI019880M|SI026509M|SI006118M|SI018591M|SI006704M|SI006758M
48765	0.00029526	0.0085241	21	310	958	33220	root hair cell differentiation	SI037661M|SI015973M|SI005694M|SI028762M|SI028860M|SI036290M|SI001859M|SI013650M|SI026295M|SI020202M|SI028770M|SI016939M|SI036200M|SI015031M|SI001873M|SI019880M|SI026509M|SI006118M|SI018591M|SI006704M|SI006758M
48469	0.00030825	0.008719	21	311	958	33220	cell maturation	SI037661M|SI015973M|SI005694M|SI028762M|SI028860M|SI036290M|SI001859M|SI013650M|SI026295M|SI020202M|SI028770M|SI016939M|SI036200M|SI015031M|SI001873M|SI019880M|SI026509M|SI006118M|SI018591M|SI006704M|SI006758M
32787	0.00031077	0.008719	69	1560	958	33220	monocarboxylic acid metabolic process	SI035121M|SI002413M|SI034638M|SI030761M|SI034905M|SI002110M|SI026044M|SI024653M|SI007944M|SI014544M|SI001873M|SI006269M|SI009790M|SI014637M|SI013616M|SI004688M|SI006403M|SI010263M|SI006758M|SI030330M|SI003143M|SI013427M|SI020195M|SI022784M|SI018700M|SI035586M|SI035756M|SI009766M|SI022178M|SI017691M|SI001034M|SI034344M|SI010048M|SI010718M|SI005694M|SI016421M|SI002588M|SI021707M|SI011192M|SI013650M…
6346	0.0004021	0.011125	11	112	958	33220	methylation-dependent chromatin silencing	SI000101M|SI021249M|SI000320M|SI028765M|SI010190M|SI000318M|SI034323M|SI034128M|SI033989M|SI001805M|SI013650M
6259	0.00041369	0.011289	53	1131	958	33220	DNA metabolic process	SI005167M|SI000101M|SI000533M|SI000763M|SI033989M|SI028691M|SI034000M|SI009394M|SI037391M|SI003454M|SI010190M|SI034323M|SI014584M|SI014160M|SI025993M|SI021224M|SI009617M|SI028765M|SI005873M|SI016034M|SI005930M|SI035768M|SI003506M|SI019787M|SI006274M|SI014434M|SI000318M|SI034699M|SI014583M|SI003291M|SI004627M|SI005876M|SI013185M|SI013593M|SI012541M|SI033890M|SI021028M|SI023519M|SI024224M|SI021249M…
9653	0.0004217	0.011352	89	2154	958	33220	anatomical structure morphogenesis	SI037029M|SI005167M|SI000101M|SI009969M|SI030393M|SI000533M|SI013886M|SI026016M|SI000763M|SI000202M|SI023407M|SI000060M|SI036290M|SI022850M|SI037085M|SI000153M|SI001805M|SI015031M|SI001873M|SI034000M|SI016602M|SI009394M|SI010049M|SI026509M|SI034157M|SI025993M|SI006758M|SI009617M|SI000023M|SI039677M|SI034817M|SI028931M|SI028765M|SI005930M|SI035740M|SI001725M|SI037565M|SI000936M|SI019880M|SI010472M…
31047	0.00045368	0.01205	23	366	958	33220	gene silencing by RNA	SI005167M|SI000101M|SI009617M|SI021249M|SI000320M|SI007398M|SI000763M|SI000510M|SI028787M|SI028765M|SI005930M|SI033989M|SI001805M|SI027766M|SI034000M|SI031122M|SI010190M|SI000318M|SI034323M|SI034128M|SI036861M|SI034699M|SI010985M
31507	0.00054594	0.014309	4	14	958	33220	heterochromatin formation	SI005167M|SI024224M|SI000320M|SI013593M
7067	0.00058196	0.015055	13	155	958	33220	mitosis	SI000101M|SI035097M|SI016097M|SI000533M|SI000763M|SI013624M|SI002441M|SI013185M|SI027822M|SI017100M|SI024817M|SI031150M|SI021028M
87	0.00061845	0.015619	13	156	958	33220	M phase of mitotic cell cycle	SI000101M|SI035097M|SI016097M|SI000533M|SI000763M|SI013624M|SI002441M|SI013185M|SI027822M|SI017100M|SI024817M|SI031150M|SI021028M
21700	0.00061942	0.015619	21	328	958	33220	developmental maturation	SI037661M|SI015973M|SI005694M|SI028762M|SI028860M|SI036290M|SI001859M|SI013650M|SI026295M|SI020202M|SI028770M|SI016939M|SI036200M|SI015031M|SI001873M|SI019880M|SI026509M|SI006118M|SI018591M|SI006704M|SI006758M
48446	0.00082066	0.020435	8	69	958	33220	petal morphogenesis	SI021249M|SI034000M|SI000320M|SI028765M|SI000834M|SI021641M|SI009216M|SI023178M
42335	0.00083979	0.020653	9	86	958	33220	cuticle development	SI037927M|SI013427M|SI000049M|SI028977M|SI026198M|SI016640M|SI010263M|SI006758M|SI014509M
48447	0.00088257	0.021182	7	54	958	33220	sepal morphogenesis	SI021249M|SI034000M|SI000320M|SI028765M|SI000834M|SI009216M|SI023178M
48453	0.00088257	0.021182	7	54	958	33220	sepal formation	SI021249M|SI034000M|SI000320M|SI028765M|SI000834M|SI009216M|SI023178M
10053	0.00089343	0.021187	22	361	958	33220	root epidermal cell differentiation	SI037661M|SI015973M|SI005694M|SI028762M|SI028860M|SI036290M|SI001859M|SI013650M|SI026295M|SI020202M|SI028770M|SI016939M|SI036200M|SI015031M|SI001873M|SI016602M|SI019880M|SI026509M|SI006118M|SI018591M|SI006704M|SI006758M
10345	0.00093961	0.021706	5	27	958	33220	suberin biosynthetic process	SI035121M|SI034638M|SI029585M|SI026198M|SI013616M
302	0.00094589	0.021706	26	459	958	33220	response to reactive oxygen species	SI007421M|SI030393M|SI018567M|SI029116M|SI037306M|SI002124M|SI036280M|SI001548M|SI004066M|SI010049M|SI034355M|SI010463M|SI021434M|SI026754M|SI015448M|SI018572M|SI000576M|SI018495M|SI007440M|SI002113M|SI001725M|SI036541M|SI003758M|SI001030M|SI001022M|SI010452M
6268	0.00094799	0.021706	4	16	958	33220	DNA unwinding involved in replication	SI021342M|SI016456M|SI025993M|SI021224M
30243	0.0010084	0.022825	14	185	958	33220	cellulose metabolic process	SI000561M|SI000179M|SI005694M|SI013204M|SI028762M|SI028860M|SI005742M|SI028761M|SI035740M|SI028770M|SI034020M|SI006240M|SI016976M|SI006118M
42221	0.0011288	0.025265	203	5770	958	33220	response to chemical stimulus	SI030393M|SI007398M|SI003069M|SI007899M|SI014544M|SI034020M|SI031398M|SI036695M|SI006883M|SI000549M|SI017618M|SI000023M|SI003143M|SI028931M|SI016256M|SI001725M|SI005845M|SI031046M|SI001280M|SI018761M|SI018434M|SI018567M|SI004743M|SI036280M|SI001879M|SI022896M|SI022557M|SI013650M|SI028770M|SI005626M|SI022448M|SI026729M|SI010661M|SI002726M|SI035342M|SI036519M|SI002311M|SI016343M|SI002214M|SI002335M…
48441	0.0011649	0.025397	9	90	958	33220	petal development	SI000299M|SI021249M|SI034000M|SI000320M|SI028765M|SI000834M|SI021641M|SI009216M|SI023178M
48465	0.0011649	0.025397	9	90	958	33220	corolla development	SI000299M|SI021249M|SI034000M|SI000320M|SI028765M|SI000834M|SI021641M|SI009216M|SI023178M
42542	0.001173	0.025397	21	345	958	33220	response to hydrogen peroxide	SI018572M|SI007421M|SI030393M|SI000576M|SI018495M|SI037306M|SI007440M|SI002124M|SI002113M|SI036280M|SI001725M|SI001548M|SI036541M|SI004066M|SI010049M|SI001030M|SI034355M|SI001022M|SI010463M|SI010452M|SI021434M
278	0.0011926	0.025544	20	322	958	33220	mitotic cell cycle	SI005167M|SI000101M|SI009617M|SI035097M|SI000033M|SI016097M|SI000533M|SI000763M|SI028787M|SI005694M|SI013624M|SI002441M|SI013185M|SI027822M|SI017100M|SI024817M|SI034000M|SI031150M|SI036861M|SI021028M
9886	0.001214	0.025727	27	492	958	33220	post-embryonic morphogenesis	SI000101M|SI002871M|SI005694M|SI001548M|SI022513M|SI000153M|SI001805M|SI009216M|SI034000M|SI009394M|SI000834M|SI034157M|SI023178M|SI021249M|SI000320M|SI000033M|SI028755M|SI036519M|SI028765M|SI005786M|SI009255M|SI026295M|SI037565M|SI026893M|SI001860M|SI021398M|SI021641M
10035	0.001322	0.027298	66	1561	958	33220	response to inorganic substance	SI030393M|SI030696M|SI002376M|SI002110M|SI003069M|SI018428M|SI012531M|SI006883M|SI004066M|SI010049M|SI034355M|SI032948M|SI000739M|SI021434M|SI026754M|SI000221M|SI000576M|SI005873M|SI040864M|SI007440M|SI001725M|SI003506M|SI022178M|SI036541M|SI031046M|SI019880M|SI001030M|SI001022M|SI030104M|SI016582M|SI010452M|SI008823M|SI018434M|SI007421M|SI018567M|SI029116M|SI037306M|SI002124M|SI036280M|SI001548M…
10605	0.0013554	0.027298	39	808	958	33220	negative regulation of macromolecule metabolic process	SI005167M|SI000101M|SI000533M|SI007398M|SI000763M|SI002441M|SI033989M|SI001805M|SI024576M|SI013650M|SI028691M|SI013185M|SI027766M|SI034000M|SI031122M|SI009394M|SI010190M|SI034323M|SI033890M|SI036861M|SI016195M|SI009617M|SI021249M|SI000320M|SI000033M|SI000510M|SI028787M|SI028765M|SI005930M|SI009255M|SI035768M|SI001860M|SI032161M|SI000318M|SI021342M|SI034128M|SI010472M|SI034699M|SI010985M
48442	0.0013567	0.027298	7	58	958	33220	sepal development	SI021249M|SI034000M|SI000320M|SI028765M|SI000834M|SI009216M|SI023178M
48451	0.0013567	0.027298	7	58	958	33220	petal formation	SI021249M|SI034000M|SI000320M|SI028765M|SI000834M|SI009216M|SI023178M
48464	0.0013567	0.027298	7	58	958	33220	flower calyx development	SI021249M|SI034000M|SI000320M|SI028765M|SI000834M|SI009216M|SI023178M
10629	0.001384	0.02757	36	729	958	33220	negative regulation of gene expression	SI005167M|SI000101M|SI000533M|SI007398M|SI000763M|SI002441M|SI033989M|SI001805M|SI024576M|SI013650M|SI028691M|SI013185M|SI027766M|SI034000M|SI031122M|SI009394M|SI010190M|SI034323M|SI033890M|SI036861M|SI016195M|SI009617M|SI021249M|SI000320M|SI000510M|SI028787M|SI028765M|SI005930M|SI009255M|SI001860M|SI000318M|SI021342M|SI034128M|SI010472M|SI034699M|SI010985M
271	0.0014128	0.027864	33	651	958	33220	polysaccharide biosynthetic process	SI000179M|SI035254M|SI005694M|SI013204M|SI028762M|SI002132M|SI029403M|SI022850M|SI001859M|SI020701M|SI028770M|SI034020M|SI001623M|SI022408M|SI006118M|SI006758M|SI000023M|SI029187M|SI034817M|SI015973M|SI002301M|SI028860M|SI005742M|SI028761M|SI035740M|SI000021M|SI026295M|SI026893M|SI005538M|SI026080M|SI019880M|SI014044M|SI018591M
43478	0.0015517	0.029437	8	76	958	33220	pigment accumulation in response to UV light	SI000078M|SI015973M|SI028762M|SI001859M|SI006118M|SI026295M|SI028770M|SI006758M
43479	0.0015517	0.029437	8	76	958	33220	pigment accumulation in tissues in response to UV light	SI000078M|SI015973M|SI028762M|SI001859M|SI006118M|SI026295M|SI028770M|SI006758M
43480	0.0015517	0.029437	8	76	958	33220	pigment accumulation in tissues	SI000078M|SI015973M|SI028762M|SI001859M|SI006118M|SI026295M|SI028770M|SI006758M
43481	0.0015517	0.029437	8	76	958	33220	anthocyanin accumulation in tissues in response to UV light	SI000078M|SI015973M|SI028762M|SI001859M|SI006118M|SI026295M|SI028770M|SI006758M
43473	0.0016886	0.031436	8	77	958	33220	pigmentation	SI000078M|SI015973M|SI028762M|SI001859M|SI006118M|SI026295M|SI028770M|SI006758M
43476	0.0016886	0.031436	8	77	958	33220	pigment accumulation	SI000078M|SI015973M|SI028762M|SI001859M|SI006118M|SI026295M|SI028770M|SI006758M
7349	0.001763	0.032518	3	9	958	33220	cellularization	SI028739M|SI000202M|SI000060M
6084	0.0020684	0.037801	12	157	958	33220	acetyl-CoA metabolic process	SI006240M|SI009394M|SI030398M|SI016421M|SI026415M|SI002110M|SI010046M|SI010263M|SI026295M|SI010442M|SI025993M|SI022178M
9892	0.0022102	0.040025	40	858	958	33220	negative regulation of metabolic process	SI005167M|SI000101M|SI000533M|SI007398M|SI000763M|SI010526M|SI002441M|SI033989M|SI001805M|SI024576M|SI013650M|SI028691M|SI013185M|SI027766M|SI034000M|SI031122M|SI009394M|SI010190M|SI034323M|SI033890M|SI036861M|SI016195M|SI009617M|SI021249M|SI000320M|SI000033M|SI000510M|SI028787M|SI028765M|SI005930M|SI009255M|SI035768M|SI001860M|SI032161M|SI000318M|SI021342M|SI034128M|SI010472M|SI034699M|SI010985M
48646	0.0022417	0.040229	23	413	958	33220	anatomical structure formation involved in morphogenesis	SI000101M|SI028739M|SI021249M|SI009969M|SI000320M|SI000033M|SI039677M|SI000533M|SI028765M|SI005694M|SI000202M|SI000414M|SI000060M|SI009255M|SI037085M|SI009216M|SI026295M|SI037565M|SI001860M|SI034000M|SI023082M|SI000834M|SI023178M
6552	0.0023024	0.040951	4	20	958	33220	leucine catabolic process	SI034344M|SI021299M|SI013473M|SI024653M
43617	0.0024648	0.04345	3	10	958	33220	cellular response to sucrose starvation	SI009977M|SI001034M|SI021521M
45492	0.0025497	0.044552	12	161	958	33220	xylan biosynthetic process	SI034020M|SI000179M|SI035254M|SI001623M|SI019880M|SI034817M|SI002301M|SI022408M|SI028761M|SI035740M|SI018591M|SI005538M
48229	0.0026465	0.045612	37	785	958	33220	gametophyte development	SI005167M|SI009969M|SI039898M|SI000763M|SI000202M|SI000414M|SI000060M|SI001548M|SI009216M|SI013472M|SI013593M|SI013616M|SI021028M|SI010463M|SI009617M|SI028739M|SI000023M|SI029585M|SI039677M|SI002311M|SI013427M|SI028787M|SI000348M|SI002533M|SI028977M|SI013374M|SI000021M|SI033867M|SI000936M|SI006274M|SI019880M|SI014434M|SI023082M|SI013968M|SI001022M|SI034699M|SI016582M
9698	0.0026561	0.045612	29	572	958	33220	phenylpropanoid metabolic process	SI035121M|SI026109M|SI034638M|SI030761M|SI018567M|SI010526M|SI002124M|SI036280M|SI037194M|SI010609M|SI000492M|SI028770M|SI006255M|SI035935M|SI014900M|SI026915M|SI013616M|SI010661M|SI021577M|SI030339M|SI009837M|SI029585M|SI030334M|SI016343M|SI030398M|SI026198M|SI000813M|SI036505M|SI027690M
70828	0.0027424	0.04669	5	34	958	33220	heterochromatin organization	SI005167M|SI023519M|SI024224M|SI000320M|SI013593M
9913	0.0027878	0.047061	27	522	958	33220	epidermal cell differentiation	SI005167M|SI037661M|SI000763M|SI005694M|SI028762M|SI036290M|SI001859M|SI013650M|SI028770M|SI016939M|SI013593M|SI015031M|SI001873M|SI016602M|SI026509M|SI006118M|SI006704M|SI006758M|SI018572M|SI000033M|SI015973M|SI028860M|SI026295M|SI020202M|SI036200M|SI019880M|SI018591M
5976	0.0028781	0.048179	44	982	958	33220	polysaccharide metabolic process	SI000561M|SI000179M|SI035254M|SI005694M|SI013204M|SI028762M|SI002132M|SI029403M|SI022850M|SI001859M|SI020701M|SI028770M|SI006114M|SI034020M|SI001623M|SI022408M|SI006118M|SI006758M|SI009427M|SI000023M|SI029187M|SI000221M|SI004722M|SI034817M|SI020916M|SI015973M|SI002301M|SI022784M|SI028860M|SI005742M|SI028761M|SI035740M|SI000021M|SI026295M|SI026893M|SI005538M|SI026080M|SI026072M|SI019880M|SI038956M…
10413	0.0029695	0.049183	11	143	958	33220	glucuronoxylan metabolic process	SI034020M|SI000179M|SI035254M|SI001623M|SI019880M|SI034817M|SI002301M|SI022408M|SI028761M|SI035740M|SI018591M
8544	0.0030136	0.049183	27	525	958	33220	epidermis development	SI005167M|SI037661M|SI000763M|SI005694M|SI028762M|SI036290M|SI001859M|SI013650M|SI028770M|SI016939M|SI013593M|SI015031M|SI001873M|SI016602M|SI026509M|SI006118M|SI006704M|SI006758M|SI018572M|SI000033M|SI015973M|SI028860M|SI026295M|SI020202M|SI036200M|SI019880M|SI018591M
7398	0.0030136	0.049183	27	525	958	33220	ectoderm development	SI005167M|SI037661M|SI000763M|SI005694M|SI028762M|SI036290M|SI001859M|SI013650M|SI028770M|SI016939M|SI013593M|SI015031M|SI001873M|SI016602M|SI026509M|SI006118M|SI006704M|SI006758M|SI018572M|SI000033M|SI015973M|SI028860M|SI026295M|SI020202M|SI036200M|SI019880M|SI018591M
30244	0.0030369	0.049183	10	123	958	33220	cellulose biosynthetic process	SI034020M|SI000179M|SI005694M|SI013204M|SI028762M|SI028860M|SI005742M|SI028761M|SI035740M|SI028770M
