# Supplementary material for: Genotype-specific physiological and transcriptomic responses to drought stress in Setaria italica (an emerging model for Panicoideae grasses)
Source: Sci Rep. 2017 Aug 30;7:10009. doi: 10.1038/s41598-017-08854-6 (PMC5577110; doi:10.1038/s41598-017-08854-6)
Supplement: Supplementary file 10 — Dataset 9 [file 41598_2017_8854_MOESM10_ESM.xls]

## Sheet: hormone metabolism
Functional Category	Gene ID	Description	An04.DT vs An04.CL	Yu1.DT vs Yu1.CL	Yu1.CL vs An04.CL
hormone metabolism.abscisic acid.synthesis-degradation	si011065m|pacid:19697261	weakly similar to ( 150) AT2G36020 | Symbols: HVA22J | HVA22J (HVA22-LIKE PROTEIN J) | chr2:15123424-15125140 REVERSEmoderately similar to ( 301) loc_os12g06180 12012.m04609 protein pathogenicity protein PATH531-like protein, putative, expressed no original description	1.76837	ns	ns
hormone metabolism.abscisic acid.synthesis-degradation	si028688m|pacid:19711893	nearly identical (1352) AT3G43600 | Symbols: AAO2 | AAO2 (ALDEHYDE OXIDASE 2); aldehyde oxidase | chr3:15512778-15517375 REVERSEnearly identical (2089) ALDOL_ORYSA Putative aldehyde oxidase-like protein - Oryza sativa (Rice)nearly identical (2076) loc_os07g18120 12007.m06252 protein abscisic-aldehyde oxidase, putative, expressed Ald_Xan_dh_C2 XdhB CoxL PRK09970 XdhA FAD_binding_5 PRK09800 Ald_Xan…	-1.18251	ns	ns
hormone metabolism.abscisic acid.synthesis-degradation	si011128m|pacid:19693845	weakly similar to ( 135) AT2G36020 | Symbols: HVA22J | HVA22J (HVA22-LIKE PROTEIN J) | chr2:15123424-15125140 REVERSEmoderately similar to ( 249) loc_os04g33880 12004.m08482 protein pathogenicity protein PATH531-like protein, putative, expressed no original description	ns	ns	1.21139
hormone metabolism.abscisic acid.synthesis-degradation	si000867m|pacid:19677926	highly similar to ( 585) AT4G32810 | Symbols: CCD8, MAX4, ATCCD8 | CCD8 (CAROTENOID CLEAVAGE DIOXYGENASE 8); oxidoreductase, acting on single donors with incorporation of molecular oxygen, incorporation of two atoms of oxygen | chr4:15828348-15831299 FORWARDhighly similar to ( 700) loc_os01g38580 12001.m150634 protein beta,beta-carotene 9,10-dioxygenase, putative, expressed COG3670 RPE65 no origi…	ns	ns	-1.87683
hormone metabolism.abscisic acid.synthesis-degradation	si036590m|pacid:19680881	moderately similar to ( 220) AT1G75700 | Symbols: HVA22G | HVA22G (HVA22-LIKE PROTEIN G) | chr1:28423956-28424931 FORWARDmoderately similar to ( 334) loc_os03g14610 12003.m06901 protein receptor expression-enhancing protein 3, putative, expressed TB2_DP1_HVA22 no original description	ns	ns	-2.30205
hormone metabolism.abscisic acid.synthesis-degradation.synthesis.9-cis-epoxycarotenoid dioxygenase	si029260m|pacid:19711581	moderately similar to ( 209) AT3G63520 | Symbols: CCD1, ATCCD1, ATNCED1, NCED1 | CCD1 (CAROTENOID CLEAVAGE DIOXYGENASE 1); 9-cis-epoxycarotenoid dioxygenase | chr3:23452940-23455896 FORWARDhighly similar to ( 775) loc_os09g15240 12009.m04786 protein carotenoid cleavage dioxygenase, putative, expressed RPE65 COG3670 no original description	3.55925	-1.3833	3.32774
hormone metabolism.abscisic acid.synthesis-degradation.synthesis.9-cis-epoxycarotenoid dioxygenase	si020040m|pacid:19687200	highly similar to ( 619) AT4G19170 | Symbols: NCED4 | NCED4 (NINE-CIS-EPOXYCAROTENOID DIOXYGENASE 4) | chr4:10481835-10483622 FORWARDhighly similar to ( 821) loc_os02g47510 12002.m09785 protein carotenoid cleavage dioxygenase 1, putative, expressed RPE65 COG3670 no original description	ns	ns	1.3187
hormone metabolism.abscisic acid.synthesis-degradation.synthesis.9-cis-epoxycarotenoid dioxygenase	si039851m|pacid:19680707	highly similar to ( 735) AT1G78390 | Symbols: NCED9, ATNCED9 | NCED9 (NINE-CIS-EPOXYCAROTENOID DIOXYGENASE 9); 9-cis-epoxycarotenoid dioxygenase | chr1:29490895-29492868 REVERSEhighly similar to ( 951) loc_os03g44380 12003.m09477 protein 9-cis-epoxycarotenoid dioxygenase 2, putative, expressed RPE65 COG3670 no original description	1.27159	3.18041	-2.1239
hormone metabolism.abscisic acid.synthesis-degradation.synthesis.9-cis-epoxycarotenoid dioxygenase	si029316m|pacid:19712950	highly similar to ( 717) AT1G78390 | Symbols: NCED9, ATNCED9 | NCED9 (NINE-CIS-EPOXYCAROTENOID DIOXYGENASE 9); 9-cis-epoxycarotenoid dioxygenase | chr1:29490895-29492868 REVERSEhighly similar to ( 840) loc_os07g05940 12007.m05058 protein viviparous-14, putative, expressed RPE65 COG3670 no original description	ns	ns	-2.81751
hormone metabolism.auxin.synthesis-degradation	si029793m|pacid:19713017	moderately similar to ( 432) AT3G02875 | Symbols: ILR1 | ILR1 (IAA-LEUCINE RESISTANT 1); IAA-Leu conjugate hydrolase/ IAA-Phe conjugate hydrolase/ metallopeptidase | chr3:631993-633859 FORWARDhighly similar to ( 590) loc_os07g14590 12007.m05904 protein IAA-amino acid hydrolase ILR1 precursor, putative, expressedAbgB Peptidase_M20 no original description	ns	ns	-1.07997
hormone metabolism.auxin.synthesis-degradation	si001375m|pacid:19675441	moderately similar to ( 412) AT1G51760 | Symbols: IAR3, JR3 | IAR3 (IAA-ALANINE RESISTANT 3); IAA-Ala conjugate hydrolase/ metallopeptidase | chr1:19199562-19201424 FORWARDhighly similar to ( 521) loc_os01g51060 12001.m11287 protein IAA-amino acid hydrolase ILR1-like 4 precursor, putative, expressedAbgB Peptidase_M20 no original description	1.78471	2.25415	ns
hormone metabolism.brassinosteroid.synthesis-degradation.BRs.DET2	si030771m|pacid:19713504	weakly similar to ( 194) AT5G16010 | Symbols: | 3-oxo-5-alpha-steroid 4-dehydrogenase family protein / steroid 5-alpha-reductase family protein | chr5:5227982-5229012 FORWARDmoderately similar to ( 237) loc_os07g06800 12007.m05140 protein 3-oxo-5-alpha-steroid 4-dehydrogenase 2, putative, expressed Steroid_dh no original description	2.93916	ns	ns
hormone metabolism.brassinosteroid.synthesis-degradation.BRs.DET2	si030766m|pacid:19709941	weakly similar to ( 192) AT5G16010 | Symbols: | 3-oxo-5-alpha-steroid 4-dehydrogenase family protein / steroid 5-alpha-reductase family protein | chr5:5227982-5229012 FORWARDmoderately similar to ( 267) loc_os07g06800 12007.m05140 protein 3-oxo-5-alpha-steroid 4-dehydrogenase 2, putative, expressed Steroid_dh no original description	2.85867	ns	1.35052
hormone metabolism.brassinosteroid.synthesis-degradation.sterols.SMT1	si030398m|pacid:19713030	highly similar to ( 542) AT5G13710 | Symbols: SMT1, CPH | SMT1 (STEROL METHYLTRANSFERASE 1); sterol 24-C-methyltransferase | chr5:4424048-4426866 REVERSEhighly similar to ( 618) SMT1_ORYSA Cycloartenol-C-24-methyltransferase 1 (EC 2.1.1.41) (24-sterol C-methyltransferase 1) (Sterol C-methyltransferase 1) - Oryza sativa (Rice)highly similar to ( 620) loc_os07g10600 12007.m28956 protein cycloarteno…	-1.18871	ns	-1.0446
hormone metabolism.brassinosteroid.synthesis-degradation.sterols.SMT2	si036276m|pacid:19682756	highly similar to ( 562) AT1G20330 | Symbols: SMT2, CVP1, FRL1 | SMT2 (STEROL METHYLTRANSFERASE 2); S-adenosylmethionine-dependent methyltransferase | chr1:7038968-7040053 REVERSEhighly similar to ( 697) SMT2_ORYSA 24-methylenesterol C-methyltransferase 2 (EC 2.1.1.143) (24-sterol C-methyltransferase 2) (Sterol-C-methyltransferase 2) - Oryza sativa (Rice)highly similar to ( 697) loc_os03g04340 12…	ns	1.07796	-2.38992
hormone metabolism.brassinosteroid.synthesis-degradation.sterols.DWF1	si006158m|pacid:19703232	highly similar to ( 926) AT3G19820 | Symbols: DWF1, DIM, EVE1, DIM1, CBB1 | DWF1 (DWARF 1); calmodulin binding / catalytic | chr3:6879835-6881616 REVERSEhighly similar to ( 920) DIM_PEA Cell elongation protein diminuto - Pisum sativum (Garden pea)nearly identical (1103) loc_os10g25780 12010.m21783 protein cell elongation protein diminuto, putative, expressed GlcD no original description	ns	ns	-1.25407
hormone metabolism.brassinosteroid.synthesis-degradation.sterols.DWF1	si034967m|pacid:19684329	highly similar to ( 925) AT3G19820 | Symbols: DWF1, DIM, EVE1, DIM1, CBB1 | DWF1 (DWARF 1); calmodulin binding / catalytic | chr3:6879835-6881616 REVERSEhighly similar to ( 914) DIM_PEA Cell elongation protein diminuto - Pisum sativum (Garden pea)nearly identical (1098) loc_os10g25780 12010.m21783 protein cell elongation protein diminuto, putative, expressed GlcD no original description	ns	ns	-2.38478
hormone metabolism.cytokinin.synthesis-degradation	si000960m|pacid:19678142	highly similar to ( 617) AT1G75450 | Symbols: CKX5, ATCKX5, ATCKX6 | CKX5 (CYTOKININ OXIDASE 5); cytokinin dehydrogenase | chr1:28315248-28318064 REVERSEmoderately similar to ( 394) CKX1_MAIZE Cytokinin dehydrogenase 1 precursor (EC 1.5.99.12) (Cytokinin oxidase 1) (CKO 1) (COX 1) (ZmCKX1) - Zea mays (Maize)highly similar to ( 785) loc_os01g56810 12001.m11838 protein cytokinin dehydrogenase 5 pre…	1.72557	ns	ns
hormone metabolism.cytokinin.synthesis-degradation	si035175m|pacid:19681888	moderately similar to ( 430) AT3G63440 | Symbols: ATCKX6, CKX6, ATCKX7 | CKX6 (CYTOKININ OXIDASE/DEHYDROGENASE 6); cytokinin dehydrogenase | chr3:23424291-23426265 FORWARDmoderately similar to ( 349) CKX1_MAIZE Cytokinin dehydrogenase 1 precursor (EC 1.5.99.12) (Cytokinin oxidase 1) (CKO 1) (COX 1) (ZmCKX1) - Zea mays (Maize)highly similar to ( 912) loc_os10g34230 12010.m06250 protein cytokinin d…	ns	-1.21274	ns
hormone metabolism.cytokinin.synthesis-degradation	si020675m|pacid:19693750	moderately similar to ( 258) AT3G63110 | Symbols: ATIPT3, IPT3 | ATIPT3 (ARABIDOPSIS THALIANA ISOPENTENYLTRANSFERASE 3); ATP binding / tRNA isopentenyltransferase/ transferase, transferring alkyl or aryl (other than methyl) groups | chr3:23318437-23319447 REVERSEmoderately similar to ( 305) loc_os05g24660 12005.m06760 protein cytokinin synthase, putative, expressed miaA MiaA IPPT no original desc…	ns	7.33563	ns
hormone metabolism.cytokinin.synthesis-degradation	si022046m|pacid:19699910	moderately similar to ( 439) AT5G20040 | Symbols: ATIPT9 | ATIPT9; ATP binding / tRNA isopentenyltransferase | chr5:6767939-6770980 REVERSEhighly similar to ( 590) loc_os06g51350 12006.m09658 protein ATIPT9, putative, expressed miaA MiaA IPPT no original description	-1.11262	ns	ns
hormone metabolism.cytokinin.synthesis-degradation	si001019m|pacid:19674297	moderately similar to ( 449) AT4G29740 | Symbols: CKX4, ATCKX4 | CKX4 (CYTOKININ OXIDASE 4); amine oxidase/ cytokinin dehydrogenase | chr4:14566351-14568754 FORWARDhighly similar to ( 801) CKX1_MAIZE Cytokinin dehydrogenase 1 precursor (EC 1.5.99.12) (Cytokinin oxidase 1) (CKO 1) (COX 1) (ZmCKX1) - Zea mays (Maize)highly similar to ( 654) loc_os01g09260 12001.m07551 protein cytokinin dehydrogenas…	ns	1.81996	ns
hormone metabolism.cytokinin.synthesis-degradation	si024711m|pacid:19700744	moderately similar to ( 221) AT1G68460 | Symbols: ATIPT1 | ATIPT1 (isopentenyltransferase 1); adenylate dimethylallyltransferase | chr1:25668976-25670049 REVERSEmoderately similar to ( 399) loc_os05g47840 12005.m08856 protein ATIPT1, putative, expressed MiaA miaA IPPT no original description	ns	-3.60042	ns
hormone metabolism.ethylene.synthesis-degradation	si002323m|pacid:19677326	moderately similar to ( 317) AT2G19590 | Symbols: ACO1 | ACO1 (ACC OXIDASE 1); 1-aminocyclopropane-1-carboxylate oxidase | chr2:8476239-8477354 REVERSEmoderately similar to ( 266) ACCO1_ORYSA 1-aminocyclopropane-1-carboxylate oxidase 1 (EC 1.14.17.4) (ACC oxidase 1) (Ethylene-forming enzyme) (EFE) - Oryza sativa (Rice)moderately similar to ( 461) loc_os01g39860 12001.m10259 protein 1-aminocyclopr…	ns	3.24872	-1.19719
hormone metabolism.ethylene.synthesis-degradation	si008155m|pacid:19704399	moderately similar to ( 275) AT5G20400 | Symbols: | oxidoreductase, 2OG-Fe(II) oxygenase family protein | chr5:6894871-6896185 FORWARDweakly similar to ( 167) FLS_PETHY Flavonol synthase/flavanone 3-hydroxylase (EC 1.14.11.23) (EC 1.14.11.9) (FLS) - Petunia hybrida (Petunia)moderately similar to ( 399) loc_os06g08023 12006.m05525 protein flavonol synthase/flavanone 3-hydroxylase, putative PcbC 2O…	ns	1.66445	1.42089
hormone metabolism.ethylene.synthesis-degradation	si022805m|pacid:19700918	moderately similar to ( 333) AT3G11180 | Symbols: | oxidoreductase, 2OG-Fe(II) oxygenase family protein | chr3:3504249-3506688 FORWARDweakly similar to ( 178) LDOX_PETHY Leucoanthocyanidin dioxygenase (EC 1.14.11.19) (LDOX) (Leucocyanidin oxygenase) (Leucoanthocyanidin hydroxylase) - Petunia hybrida (Petunia)moderately similar to ( 407) loc_os05g03640 12005.m04898 protein flavonol synthase/flavan…	ns	ns	1.05826
hormone metabolism.ethylene.synthesis-degradation	si036235m|pacid:19680645	moderately similar to ( 464) AT5G51810 | Symbols: GA20OX2, AT2353, ATGA20OX2 | GA20OX2 (GIBBERELLIN 20 OXIDASE 2); gibberellin 20-oxidase | chr5:21055389-21056746 REVERSEhighly similar to ( 570) GAO1A_WHEAT Gibberellin 20 oxidase 1-A (EC 1.14.11.-) (Gibberellin C-20 oxidase 1-B) (GA 20-oxidase 1-A) (Ta20ox1A) (TaGA20ox1-A) - Triticum aestivum (Wheat)highly similar to ( 546) loc_os03g63970 12003.m…	ns	-1.16465	ns
hormone metabolism.ethylene.synthesis-degradation	si037596m|pacid:19681207	moderately similar to ( 281) AT5G24530 | Symbols: DMR6 | DMR6 (DOWNY MILDEW RESISTANT 6); oxidoreductase/ oxidoreductase, acting on paired donors, with incorporation or reduction of molecular oxygen, 2-oxoglutarate as one donor, and incorporation of one atom each of oxygen into both donors | chr5:8378964-8383154 FORWARDweakly similar to ( 160) GAOX2_ORYSA Gibberellin 20 oxidase 2 (EC 1.14.11.-) (…	1.73433	ns	ns
hormone metabolism.ethylene.synthesis-degradation	si010491m|pacid:19695907	moderately similar to ( 427) AT4G10500 | Symbols: | oxidoreductase, 2OG-Fe(II) oxygenase family protein | chr4:6491089-6492342 FORWARDmoderately similar to ( 214) FL3H_DIACA Naringenin,2-oxoglutarate 3-dioxygenase (EC 1.14.11.9) (Flavonone-3-hydroxylase) (F3H) (FHT) - Dianthus caryophyllus (Carnation) (Clove pink)highly similar to ( 623) loc_os04g49210 12004.m09856 protein naringenin,2-oxoglutara…	2.75961	2.55141	ns
hormone metabolism.ethylene.synthesis-degradation	si027427m|pacid:19706808	moderately similar to ( 248) AT1G06650 | Symbols: | 2-oxoglutarate-dependent dioxygenase, putative | chr1:2035909-2037186 FORWARDmoderately similar to ( 211) DV4H_CATRO Desacetoxyvindoline 4-hydroxylase (EC 1.14.11.20) - Catharanthus roseus (Rosy periwinkle) (Madagascar periwinkle)moderately similar to ( 274) loc_os08g30210 12008.m07023 protein 1-aminocyclopropane-1-carboxylate oxidase, putative,…	ns	ns	-1.81557
hormone metabolism.ethylene.synthesis-degradation	si022586m|pacid:19699316	moderately similar to ( 227) AT5G24530 | Symbols: DMR6 | DMR6 (DOWNY MILDEW RESISTANT 6); oxidoreductase/ oxidoreductase, acting on paired donors, with incorporation or reduction of molecular oxygen, 2-oxoglutarate as one donor, and incorporation of one atom each of oxygen into both donors | chr5:8378964-8383154 FORWARDweakly similar to ( 180) FLS_PETHY Flavonol synthase/flavanone 3-hydroxylase (…	ns	ns	-1.33803
hormone metabolism.ethylene.synthesis-degradation	si010636m|pacid:19696985	weakly similar to ( 124) AT4G10490 | Symbols: | oxidoreductase, 2OG-Fe(II) oxygenase family protein | chr4:6483900-6485179 FORWARDweakly similar to ( 131) ACCO1_MALDO 1-aminocyclopropane-1-carboxylate oxidase 1 (EC 1.14.17.4) (ACC oxidase 1) (Ethylene-forming enzyme) (EFE) (Protein AP4) (PAE12) - Malus domestica (Apple) (Malus sylvestris)highly similar to ( 525) loc_os04g55070 12004.m10399 protei…	9.95522	-6.53716	6.53716
hormone metabolism.ethylene.synthesis-degradation	si004825m|pacid:19673960	moderately similar to ( 279) AT1G17010 | Symbols: | oxidoreductase, 2OG-Fe(II) oxygenase family protein | chr1:5817667-5819183 FORWARDweakly similar to ( 183) FLS_PETHY Flavonol synthase/flavanone 3-hydroxylase (EC 1.14.11.23) (EC 1.14.11.9) (FLS) - Petunia hybrida (Petunia)moderately similar to ( 431) loc_os10g40880 12010.m06856 protein flavonol synthase/flavanone 3-hydroxylase, putative, expres…	ns	-4.45399	ns
hormone metabolism.ethylene.synthesis-degradation	si036258m|pacid:19681332	moderately similar to ( 244) AT1G17020 | Symbols: SRG1, ATSRG1 | SRG1 (SENESCENCE-RELATED GENE 1); oxidoreductase, acting on diphenols and related substances as donors, oxygen as acceptor / oxidoreductase, acting on paired donors, with incorporation or reduction of molecular oxygen, 2-oxoglutarate as one donor, and inc | chr1:5820258-5821741 FORWARDweakly similar to ( 148) FL3H_MALDO Naringenin,2…	ns	-3.01866	6.65423
hormone metabolism.ethylene.synthesis-degradation	si010340m|pacid:19695492	moderately similar to ( 285) AT1G06620 | Symbols: | 2-oxoglutarate-dependent dioxygenase, putative | chr1:2025618-2027094 FORWARDmoderately similar to ( 246) DV4H_CATRO Desacetoxyvindoline 4-hydroxylase (EC 1.14.11.20) - Catharanthus roseus (Rosy periwinkle) (Madagascar periwinkle)moderately similar to ( 341) loc_os03g48430 12003.m09851 protein 1-aminocyclopropane-1-carboxylate oxidase, putative,…	ns	6.64987	ns
hormone metabolism.ethylene.synthesis-degradation	si013917m|pacid:19692144	moderately similar to ( 367) AT2G36690 | Symbols: | oxidoreductase, 2OG-Fe(II) oxygenase family protein | chr2:15379930-15381987 FORWARDweakly similar to ( 170) LDOX_PETHY Leucoanthocyanidin dioxygenase (EC 1.14.11.19) (LDOX) (Leucocyanidin oxygenase) (Leucoanthocyanidin hydroxylase) - Petunia hybrida (Petunia)moderately similar to ( 440) loc_os08g44590 12008.m08432 protein gibberellin 20 oxidase…	ns	1.23917	ns
hormone metabolism.ethylene.synthesis-degradation	si026669m|pacid:19708230	moderately similar to ( 367) AT1G77330 | Symbols: | 1-aminocyclopropane-1-carboxylate oxidase, putative / ACC oxidase, putative | chr1:29063215-29064447 REVERSEmoderately similar to ( 255) ACCO3_PETHY 1-aminocyclopropane-1-carboxylate oxidase 3 (EC 1.14.17.4) (ACC oxidase 3) (Ethylene-forming enzyme) (EFE) - Petunia hybrida (Petunia)moderately similar to ( 476) loc_os11g08380 12011.m05034 protein…	ns	-7.36645	7.36645
hormone metabolism.ethylene.synthesis-degradation	si001876m|pacid:19673621	moderately similar to ( 419) AT3G11180 | Symbols: | oxidoreductase, 2OG-Fe(II) oxygenase family protein | chr3:3504249-3506688 FORWARDmoderately similar to ( 213) LDOX_MALDO Leucoanthocyanidin dioxygenase (EC 1.14.11.19) (LDOX) (Leucocyanidin oxygenase) (Leucoanthocyanidin hydroxylase) (Anthocyanidin synthase) - Malus domestica (Apple) (Malus sylvestris)highly similar to ( 544) loc_os01g61610 120…	ns	1.63484	ns
hormone metabolism.ethylene.synthesis-degradation	si036450m|pacid:19680933	moderately similar to ( 318) AT4G16765 | Symbols: | oxidoreductase, 2OG-Fe(II) oxygenase family protein | chr4:9430467-9431791 REVERSEweakly similar to ( 106) LDOX_PETHY Leucoanthocyanidin dioxygenase (EC 1.14.11.19) (LDOX) (Leucocyanidin oxygenase) (Leucoanthocyanidin hydroxylase) - Petunia hybrida (Petunia)moderately similar to ( 484) loc_os10g37899 12010.m06575 protein transposon protein, puta…	1.21502	ns	ns
hormone metabolism.ethylene.synthesis-degradation	si039520m|pacid:19683896	moderately similar to ( 299) AT1G17010 | Symbols: | oxidoreductase, 2OG-Fe(II) oxygenase family protein | chr1:5817667-5819183 FORWARDmoderately similar to ( 213) FLS_PETHY Flavonol synthase/flavanone 3-hydroxylase (EC 1.14.11.23) (EC 1.14.11.9) (FLS) - Petunia hybrida (Petunia)highly similar to ( 502) loc_os10g40934 12010.m06860 protein flavonol synthase/flavanone 3-hydroxylase, putative, expres…	ns	ns	-1.49946
hormone metabolism.ethylene.synthesis-degradation	si036188m|pacid:19683513	moderately similar to ( 382) AT3G11180 | Symbols: | oxidoreductase, 2OG-Fe(II) oxygenase family protein | chr3:3504249-3506688 FORWARDmoderately similar to ( 211) LDOX_MALDO Leucoanthocyanidin dioxygenase (EC 1.14.11.19) (LDOX) (Leucocyanidin oxygenase) (Leucoanthocyanidin hydroxylase) (Anthocyanidin synthase) - Malus domestica (Apple) (Malus sylvestris)highly similar to ( 509) loc_os03g18030 120…	ns	ns	1.64419
hormone metabolism.ethylene.synthesis-degradation	si038648m|pacid:19682413	very weakly similar to (82.8) AT1G17020 | Symbols: SRG1, ATSRG1 | SRG1 (SENESCENCE-RELATED GENE 1); oxidoreductase, acting on diphenols and related substances as donors, oxygen as acceptor / oxidoreductase, acting on paired donors, with incorporation or reduction of molecular oxygen, 2-oxoglutarate as one donor, and inc | chr1:5820258-5821741 FORWARDweakly similar to ( 177) loc_os10g40990 12010.m…	ns	-1.03426	1.08746
hormone metabolism.ethylene.synthesis-degradation	si039830m|pacid:19683687	moderately similar to ( 278) AT1G17020 | Symbols: SRG1, ATSRG1 | SRG1 (SENESCENCE-RELATED GENE 1); oxidoreductase, acting on diphenols and related substances as donors, oxygen as acceptor / oxidoreductase, acting on paired donors, with incorporation or reduction of molecular oxygen, 2-oxoglutarate as one donor, and inc | chr1:5820258-5821741 FORWARDweakly similar to ( 188) FLS_PETHY Flavonol synt…	ns	6.63068	ns
hormone metabolism.ethylene.synthesis-degradation	si008092m|pacid:19703323	weakly similar to ( 196) AT5G58660 | Symbols: | oxidoreductase, 2OG-Fe(II) oxygenase family protein | chr5:23701509-23703802 FORWARDvery weakly similar to (92.8) G2OX1_PEA Gibberellin 2-beta-dioxygenase 1 (EC 1.14.11.13) (Gibberellin 2-beta-hydroxylase 1) (Gibberellin 2-oxidase 1) (GA 2-oxidase 1) (Protein SLENDER) - Pisum sativum (Garden pea)moderately similar to ( 272) loc_os04g33360 12004.m084…	ns	ns	-1.22373
hormone metabolism.ethylene.synthesis-degradation	si030502m|pacid:19710645	moderately similar to ( 399) AT1G05010 | Symbols: EFE, ACO4, EAT1 | EFE (ETHYLENE-FORMING ENZYME); 1-aminocyclopropane-1-carboxylate oxidase | chr1:1431419-1432695 REVERSEhighly similar to ( 536) ACCO1_ORYSA 1-aminocyclopropane-1-carboxylate oxidase 1 (EC 1.14.17.4) (ACC oxidase 1) (Ethylene-forming enzyme) (EFE) - Oryza sativa (Rice)highly similar to ( 536) loc_os09g27820 12009.m05933 protein 1-…	ns	ns	-1.40584
hormone metabolism.ethylene.synthesis-degradation	si003803m|pacid:19673872	weakly similar to ( 196) AT1G04350 | Symbols: | 2-oxoglutarate-dependent dioxygenase, putative | chr1:1165296-1166538 FORWARDweakly similar to ( 159) DV4H_CATRO Desacetoxyvindoline 4-hydroxylase (EC 1.14.11.20) - Catharanthus roseus (Rosy periwinkle) (Madagascar periwinkle)moderately similar to ( 323) loc_os01g35230 12001.m09825 protein desacetoxyvindoline 4-hydroxylase, putative, expressed PcbC …	ns	-8.39707	ns
hormone metabolism.ethylene.synthesis-degradation	si036349m|pacid:19681138	moderately similar to ( 216) AT1G17020 | Symbols: SRG1, ATSRG1 | SRG1 (SENESCENCE-RELATED GENE 1); oxidoreductase, acting on diphenols and related substances as donors, oxygen as acceptor / oxidoreductase, acting on paired donors, with incorporation or reduction of molecular oxygen, 2-oxoglutarate as one donor, and inc | chr1:5820258-5821741 FORWARDweakly similar to ( 156) FLS_PETHY Flavonol synt…	ns	ns	-2.52274
hormone metabolism.ethylene.synthesis-degradation	si001899m|pacid:19674926	moderately similar to ( 226) AT1G03400 | Symbols: | 2-oxoglutarate-dependent dioxygenase, putative | chr1:842895-844158 REVERSEweakly similar to ( 186) DV4H_CATRO Desacetoxyvindoline 4-hydroxylase (EC 1.14.11.20) - Catharanthus roseus (Rosy periwinkle) (Madagascar periwinkle)moderately similar to ( 473) loc_os06g14400 12006.m06155 protein 1-aminocyclopropane-1-carboxylate oxidase, putative, expre…	5.49995	2.86053	3.39901
hormone metabolism.ethylene.synthesis-degradation	si024975m|pacid:19700704	weakly similar to ( 174) AT4G10490 | Symbols: | oxidoreductase, 2OG-Fe(II) oxygenase family protein | chr4:6483900-6485179 FORWARDweakly similar to ( 146) DV4H_CATRO Desacetoxyvindoline 4-hydroxylase (EC 1.14.11.20) - Catharanthus roseus (Rosy periwinkle) (Madagascar periwinkle)moderately similar to ( 364) loc_os07g07410 12007.m05200 protein hyoscyamine 6-dioxygenase, putative, expressed PcbC no …	4.1998	-9.52775	4.67967
hormone metabolism.ethylene.synthesis-degradation	si014025m|pacid:19692126	weakly similar to ( 197) AT5G24530 | Symbols: DMR6 | DMR6 (DOWNY MILDEW RESISTANT 6); oxidoreductase/ oxidoreductase, acting on paired donors, with incorporation or reduction of molecular oxygen, 2-oxoglutarate as one donor, and incorporation of one atom each of oxygen into both donors | chr5:8378964-8383154 FORWARDweakly similar to ( 169) FLS_PETHY Flavonol synthase/flavanone 3-hydroxylase (EC 1…	ns	ns	-1.56046
hormone metabolism.ethylene.synthesis-degradation	si010254m|pacid:19695772	moderately similar to ( 320) AT1G06650 | Symbols: | 2-oxoglutarate-dependent dioxygenase, putative | chr1:2035909-2037186 FORWARDmoderately similar to ( 296) DV4H_CATRO Desacetoxyvindoline 4-hydroxylase (EC 1.14.11.20) - Catharanthus roseus (Rosy periwinkle) (Madagascar periwinkle)highly similar to ( 515) loc_os04g10350 12004.m06287 protein 1-aminocyclopropane-1-carboxylate oxidase, putative, exp…	2.94443	ns	2.03275
hormone metabolism.ethylene.synthesis-degradation	si022729m|pacid:19700368	moderately similar to ( 398) AT1G77330 | Symbols: | 1-aminocyclopropane-1-carboxylate oxidase, putative / ACC oxidase, putative | chr1:29063215-29064447 REVERSEmoderately similar to ( 310) ACCO1_MALDO 1-aminocyclopropane-1-carboxylate oxidase 1 (EC 1.14.17.4) (ACC oxidase 1) (Ethylene-forming enzyme) (EFE) (Protein AP4) (PAE12) - Malus domestica (Apple) (Malus sylvestris)highly similar to ( 525) …	2.31837	ns	ns
hormone metabolism.ethylene.synthesis-degradation	si022337m|pacid:19699038	moderately similar to ( 308) AT1G06650 | Symbols: | 2-oxoglutarate-dependent dioxygenase, putative | chr1:2035909-2037186 FORWARDmoderately similar to ( 272) DV4H_CATRO Desacetoxyvindoline 4-hydroxylase (EC 1.14.11.20) - Catharanthus roseus (Rosy periwinkle) (Madagascar periwinkle)moderately similar to ( 367) loc_os03g48430 12003.m09851 protein 1-aminocyclopropane-1-carboxylate oxidase, putative,…	1.94337	ns	1.48517
hormone metabolism.ethylene.synthesis-degradation.1-aminocyclopropane-1-carboxylate synthase	si009971m|pacid:19695652	highly similar to ( 612) AT4G11280 | Symbols: ACS6 | ACS6 (1-AMINOCYCLOPROPANE-1-CARBOXYLIC ACID (ACC) SYNTHASE 6); 1-aminocyclopropane-1-carboxylate synthase | chr4:6864168-6865922 FORWARDhighly similar to ( 637) 1A1C_SOYBN 1-aminocyclopropane-1-carboxylate synthase (EC 4.4.1.14) (ACC synthase) (S-adenosyl-L-methionine methylthioadenosine-lyase) - Glycine max (Soybean)highly similar to ( 788) lo…	ns	1.47868	ns
hormone metabolism.gibberelin.synthesis-degradation.copalyl diphosphate synthase	si029001m|pacid:19711855	highly similar to ( 620) AT4G02780 | Symbols: GA1, ABC33, ATCPS1 | GA1 (GA REQUIRING 1); ent-copalyl diphosphate synthase/ magnesium ion binding | chr4:1237881-1244766 REVERSEhighly similar to ( 663) KSA_PEA Ent-kaurene synthase A, chloroplast precursor (EC 5.5.1.13) (Ent-copalyl diphosphate synthase) (KSA) - Pisum sativum (Garden pea)highly similar to ( 852) loc_os02g36210 12002.m08708 protein e…	2.54764	2.83215	1.01913
hormone metabolism.gibberelin.synthesis-degradation.GA3 oxidase	si001832m|pacid:19677349	moderately similar to ( 201) AT1G15550 | Symbols: GA4, ATGA3OX1, GA3OX1 | GA3OX1 (GIBBERELLIN 3-OXIDASE 1); gibberellin 3-beta-dioxygenase/ transcription factor binding | chr1:5344569-5346078 REVERSEhighly similar to ( 510) G3O22_WHEAT Gibberellin 3-beta-dioxygenase 2-2 (EC 1.14.11.15) (Gibberellin 3 beta-hydroxylase 2-2) (Gibberellin 3-oxidase 2-2) - Triticum aestivum (Wheat)moderately similar t…	ns	1.57623	-1.84305
hormone metabolism.gibberelin.synthesis-degradation.GA2 oxidase	si002030m|pacid:19674314	weakly similar to ( 193) AT1G78440 | Symbols: ATGA2OX1 | ATGA2OX1 (gibberellin 2-oxidase 1); gibberellin 2-beta-dioxygenase | chr1:29511772-29512990 REVERSEmoderately similar to ( 213) G2OX1_PEA Gibberellin 2-beta-dioxygenase 1 (EC 1.14.11.13) (Gibberellin 2-beta-hydroxylase 1) (Gibberellin 2-oxidase 1) (GA 2-oxidase 1) (Protein SLENDER) - Pisum sativum (Garden pea)moderately similar to ( 280) lo…	9.00368	9.41162	ns
hormone metabolism.gibberelin.synthesis-degradation.GA2 oxidase	si012495m|pacid:19694513	weakly similar to ( 200) AT1G02400 | Symbols: ATGA2OX4, ATGA2OX6, DTA1, GA2OX6 | GA2OX6 (GIBBERELLIN 2-OXIDASE 6); gibberellin 2-beta-dioxygenase | chr1:486964-489391 FORWARDmoderately similar to ( 212) G2OX2_PEA Gibberellin 2-beta-dioxygenase 2 (EC 1.14.11.13) (Gibberellin 2-beta-hydroxylase 2) (Gibberellin 2-oxidase 2) (GA 2-oxidase 2) - Pisum sativum (Garden pea)moderately similar to ( 360) lo…	ns	ns	-7.17972
hormone metabolism.gibberelin.synthesis-degradation.GA2 oxidase	si022380m|pacid:19698316	weakly similar to ( 161) AT1G78440 | Symbols: ATGA2OX1 | ATGA2OX1 (gibberellin 2-oxidase 1); gibberellin 2-beta-dioxygenase | chr1:29511772-29512990 REVERSEweakly similar to ( 191) G2OX1_PEA Gibberellin 2-beta-dioxygenase 1 (EC 1.14.11.13) (Gibberellin 2-beta-hydroxylase 1) (Gibberellin 2-oxidase 1) (GA 2-oxidase 1) (Protein SLENDER) - Pisum sativum (Garden pea)moderately similar to ( 218) loc_os…	2.05507	ns	ns
hormone metabolism.gibberelin.synthesis-degradation.GA2 oxidase	si022227m|pacid:19699076	very weakly similar to (98.6) AT1G30040 | Symbols: ATGA2OX2 | ATGA2OX2 (GIBBERELLIN 2-OXIDASE); gibberellin 2-beta-dioxygenase | chr1:10537769-10538781 FORWARDweakly similar to ( 103) G2OX1_PEA Gibberellin 2-beta-dioxygenase 1 (EC 1.14.11.13) (Gibberellin 2-beta-hydroxylase 1) (Gibberellin 2-oxidase 1) (GA 2-oxidase 1) (Protein SLENDER) - Pisum sativum (Garden pea)weakly similar to ( 107) loc_os0…	ns	1.28093	ns
hormone metabolism.gibberelin.synthesis-degradation.GA2 oxidase	si017671m|pacid:19689475	moderately similar to ( 332) AT4G21200 | Symbols: ATGA2OX8, GA2OX8 | GA2OX8 (GIBBERELLIN 2-OXIDASE 8); gibberellin 2-beta-dioxygenase | chr4:11302751-11304032 FORWARDweakly similar to ( 133) GAOX1_ORYSA Gibberellin 20 oxidase 1 (EC 1.14.11.-) (Gibberellin C-20 oxidase 1) (GA 20-oxidase 1) (Os20ox) - Oryza sativa (Rice)highly similar to ( 525) loc_os02g41954 12002.m09232 protein gibberellin 2-beta…	ns	ns	-2.20779
hormone metabolism.gibberelin.synthesis-degradation.GA2 oxidase	si010639m|pacid:19695463	weakly similar to ( 126) AT1G30040 | Symbols: ATGA2OX2 | ATGA2OX2 (GIBBERELLIN 2-OXIDASE); gibberellin 2-beta-dioxygenase | chr1:10537769-10538781 FORWARDweakly similar to ( 131) GAO1B_WHEAT Gibberellin 20 oxidase 1-B (EC 1.14.11.-) (Gibberellin C-20 oxidase 1-B) (GA 20-oxidase 1-B) (Ta20ox1B) (TaGA20ox1-B) - Triticum aestivum (Wheat)moderately similar to ( 466) loc_os04g55070 12004.m10399 protei…	ns	1.0166	-1.06265
hormone metabolism.gibberelin.synthesis-degradation.GA2 oxidase	si020696m|pacid:19693701	moderately similar to ( 305) AT4G21200 | Symbols: ATGA2OX8, GA2OX8 | GA2OX8 (GIBBERELLIN 2-OXIDASE 8); gibberellin 2-beta-dioxygenase | chr4:11302751-11304032 FORWARDweakly similar to ( 145) GAOX1_ORYSA Gibberellin 20 oxidase 1 (EC 1.14.11.-) (Gibberellin C-20 oxidase 1) (GA 20-oxidase 1) (Os20ox) - Oryza sativa (Rice)moderately similar to ( 427) loc_os07g01340 12007.m04614 protein gibberellin 2-…	ns	-2.15346	1.95912

## Sheet: hormone signaling
Functional Category	GeneID	An04.DT vs An04.CL	Yu1.DT vs Yu1.CL	Yu1.CL vs An04.CL	ATG	Atname	Atanno	Os	Osanno
AUX1	Si026295m	-1.54607	ns	-2.43867	AT1G77690.1	LAX3	like AUX1 3	LOC_Os11g06820.1	transmembrane amino acid transporter protein, putative, expressed
AUX/IAA	Si004034m	2.01274	ns	ns	AT1G04250.1	AXR3,IAA17	AUX/IAA transcriptional regulator family protein	LOC_Os01g08320.1	OsIAA1 - Auxin-responsive Aux/IAA gene family member, expressed
AUX/IAA	Si023354m	2.24775	ns	ns	AT1G04250.1	AXR3,IAA17	AUX/IAA transcriptional regulator family protein	LOC_Os05g08570.2	OsIAA15 - Auxin-responsive Aux/IAA gene family member, expressed
AUX/IAA	Si014923m	ns	-1.41271	ns	AT3G16500.1	IAA26,PAP1	phytochrome-associated protein 1	LOC_Os08g01780.1	OsIAA25 - Auxin-responsive Aux/IAA gene family member, expressed
AUX/IAA	Si022572m	ns	1.52222	ns	AT3G16500.1	IAA26,PAP1	phytochrome-associated protein 1	LOC_Os05g44810.2	OsIAA18 - Auxin-responsive Aux/IAA gene family member, expressed
AUX/IAA	Si018481m	3.45798	ns	1.90635	AT5G43700.1	ATAUX2-11,IAA4	AUX/IAA transcriptional regulator family protein	LOC_Os02g56120.1	OsIAA9 - Auxin-responsive Aux/IAA gene family member, expressed
AUX/IAA	Si007360m	2.19258	ns	ns	AT4G14550.1	IAA14,SLR	indole-3-acetic acid inducible 14	LOC_Os06g39590.1	OsIAA23 - Auxin-responsive Aux/IAA gene family member, expressed
AUX/IAA	Si022946m	2.50292	ns	ns	AT2G22670.4	IAA8	indoleacetic acid-induced protein 8	LOC_Os05g48590.1	OsIAA19 - Auxin-responsive Aux/IAA gene family member, expressed
ARF	Si004598m	-1.43462	ns	-2.28601	AT2G33860.1	ARF3,ETT	Transcriptional factor B3 family protein / auxin-responsive factor AUX/IAA-related	LOC_Os01g48060.3	auxin response factor, putative, expressed
GH3	Si021468m	ns	1.53402	ns	AT5G54510.1	DFL1,GH3.6	Auxin-responsive GH3 family protein	LOC_Os05g42150.1	OsGH3.4 - Probable indole-3-acetic acid-amido synthetase, expressed
GH3	Si029251m	ns	1.12568	ns	AT2G14960.1	GH3.1	Auxin-responsive GH3 family protein	LOC_Os07g40290.1	OsGH3.8 - Probable indole-3-acetic acid-amido synthetase, expressed
GH3	Si029299m	2.07034	ns	ns	AT2G47750.1	GH3.9	putative indole-3-acetic acid-amido synthetase GH3.9	LOC_Os07g47490.1	OsGH3.11 - Probable indole-3-acetic acid-amido synthetase, expressed
GH3	Si000713m	ns	1.64506	ns	AT5G54510.1	DFL1,GH3.6	Auxin-responsive GH3 family protein	LOC_Os01g57610.1	OsGH3.1 - Probable indole-3-acetic acid-amido synthetase, expressed
GH3	Si000732m	ns	1.54018	1.32969	AT4G37390.1	AUR3,BRU6,GH3-2,GH3.2,YDK1	Auxin-responsive GH3 family protein	LOC_Os01g55940.1	OsGH3.2 - Probable indole-3-acetic acid-amido synthetase, expressed
SAUR	Si012071m	ns	-6.827	1.31445	AT1G79130.1	null	SAUR-like auxin-responsive protein family	LOC_Os04g52670.1	OsSAUR21 - Auxin-responsive SAUR gene family member, expressed
SAUR	Si007457m	ns	-2.79841	1.17092	AT2G24400.1	null	SAUR-like auxin-responsive protein family	LOC_Os06g48850.1	OsSAUR27 - Auxin-responsive SAUR gene family member, expressed
SAUR	Si023684m	ns	-1.1597	ns	AT1G56150.1	null	SAUR-like auxin-responsive protein family	LOC_Os12g43110.1	OsSAUR58 - Auxin-responsive SAUR gene family member, expressed
SAUR	Si040097m	ns	1.63427	ns	AT2G46690.1	null	SAUR-like auxin-responsive protein family	LOC_Os10g36703.1	CPuORF40 - conserved peptide uORF-containing transcript, expressed
SAUR	Si019642m	8.94452	2.65134	7.20624	AT1G75580.1	null	SAUR-like auxin-responsive protein family	LOC_Os02g24740.1	OsSAUR9 - Auxin-responsive SAUR gene family member, expressed
SAUR	Si031255m	ns	1.72297	ns	AT3G43120.1	null	SAUR-like auxin-responsive protein family	LOC_Os09g26610.1	OsSAUR38 - Auxin-responsive SAUR gene family member, expressed
SAUR	Si011311m	3.90444	ns	ns	AT5G20810.2	null	SAUR-like auxin-responsive protein family	LOC_Os02g05050.1	OsSAUR4 - Auxin-responsive SAUR gene family member, expressed
SAUR	Si008664m	9.45268	ns	ns	AT3G20220.1	null	SAUR-like auxin-responsive protein family	LOC_Os06g48860.1	OsSAUR28 - Auxin-responsive SAUR gene family member, expressed
AHP	Si031430m	1.26171	ns	ns	AT1G03430.1	AHP5	histidine-containing phosphotransfer factor 5	LOC_Os09g39400.1	histidine-containing phosphotransfer protein, putative, expressed
AHP	Si003230m	ns	1.45434	ns	AT3G16360.2	AHP4	HPT phosphotransmitter 4	LOC_Os01g54050.1	histidine-containing phosphotransfer protein, putative, expressed
A-ARR	Si018625m	ns	-4.22345	ns	AT1G59940.1	ARR3	response regulator 3	LOC_Os02g42060.1	response regulator receiver domain containing protein, expressed
A-ARR	Si010966m	ns	-1.11063	-1.10531	AT1G10470.1	ARR4,ATRR1,IBC7,MEE7	response regulator 4	LOC_Os04g36070.1	OsRR1 type-A response regulator, expressed
GID1	Si022513m	2.3629	ns	1.06484	AT5G27320.1	ATGID1C,GID1C	alpha/beta-Hydrolases superfamily protein	LOC_Os05g33730.1	gibberellin receptor GID1L2, putative, expressed
TF	Si035819m	1.4079	ns	1.14076	AT2G20180.2	PIF1,PIL5	phytochrome interacting factor 3-like 5	LOC_Os03g56950.1	phytochrome-interacting factor 4, putative, expressed
PYR/PYL	Si018378m	ns	-1.05261	ns	AT2G26040.1	PYL2,RCAR14	PYR1-like 2	LOC_Os02g13330.1	bet v I allergen family protein, putative, expressed
PYR/PYL	Si037529m	-1.18032	ns	ns	AT4G17870.1	PYR1,RCAR11	Polyketide cyclase/dehydrase and lipid transport superfamily protein	LOC_Os10g42280.1	cyclase/dehydrase family protein, putative, expressed
PP2C	Si030198m	3.60112	1.50575	1.83456	AT1G07430.1	HAI2	highly ABA-induced PP2C gene 2	LOC_Os09g15670.1	protein phosphatase 2C, putative, expressed
PP2C	Si022243m	ns	7.937	-3.54944	AT2G29380.1	HAI3	highly ABA-induced PP2C gene 3	LOC_Os01g46760.1	protein phosphatase 2C, putative, expressed
PP2C	Si024914m	ns	2.9314	ns	AT1G07430.1	HAI2	highly ABA-induced PP2C gene 2	LOC_Os05g38290.2	protein phosphatase 2C, putative, expressed
PP2C	Si036015m	2.45424	1.61633	ns	AT1G07430.1	HAI2	highly ABA-induced PP2C gene 2	LOC_Os03g16170.1	protein phosphatase 2C, putative, expressed
PP2C	Si022343m	1.88998	1.46108	ns	AT1G72770.1	HAB1	homology to ABI1	LOC_Os05g46040.1	protein phosphatase 2C, putative, expressed
PP2C	Si010073m	ns	3.4048	2.645	AT5G51760.1	AHG1	Protein phosphatase 2C family protein	LOC_Os09g15670.1	protein phosphatase 2C, putative, expressed
PP2C	Si013648m	3.76597	4.35537	ns	AT5G51760.1	AHG1	Protein phosphatase 2C family protein	LOC_Os01g62760.1	protein phosphatase 2C, putative, expressed
SnRK2	Si022448m	-1.04215	ns	-2.08458	AT1G10940.1	ASK1,SNRK2-4,SNRK2.4,SRK2A	Protein kinase superfamily protein	LOC_Os01g64970.1	CAMK_CAMK_like.11 - CAMK includes calcium/calmodulin depedent protein kinases, expressed
SnRK2	Si036041m	2.84939	1.87049	1.44436	AT1G78290.2	SNRK2-8,SNRK2.8,SRK2C	Protein kinase superfamily protein	LOC_Os03g27280.1	CAMK_CAMK_like.19 - CAMK includes calcium/calmodulin depedent protein kinases, expressed
ABF	Si003247m	2.79118	1.17814	1.27356	AT1G03970.1	GBF4	G-box binding factor 4	LOC_Os01g64730.1	bZIP transcription factor domain containing protein, expressed
ABF	Si038381m	ns	-2.32369	ns	AT3G56850.1	AREB3,DPBF3	ABA-responsive element binding protein 3	LOC_Os07g48660.1	bZIP transcription factor domain containing protein, expressed
ABF	Si001731m	2.45128	1.53714	ns	AT2G36270.1	ABI5,GIA1	Basic-leucine zipper (bZIP) transcription factor family protein	LOC_Os01g64000.2	bZIP transcription factor, putative, expressed
ABF	Si006889m	1.89453	1.28211	ns	AT1G45249.1	ABF2,AREB1,ATAREB1	abscisic acid responsive elements-binding factor 2	LOC_Os06g10880.2	bZIP transcription factor, putative, expressed
ABF	Si017618m	1.57036	ns	1.10633	AT1G45249.1	ABF2,AREB1,ATAREB1	abscisic acid responsive elements-binding factor 2	LOC_Os02g52780.1	bZIP transcription factor, putative, expressed
BSK	Si035120m	1.59909	ns	ns	AT4G35230.1	BSK1	BR-signaling kinase 1	LOC_Os03g04050.1	protein kinase family protein, putative, expressed
BIN	Si001682m	1.42392	ns	ns	AT1G06390.1	ATGSK1,ATSK2-3,ATSK22,BIL2,GSK1,SK22	GSK3/SHAGGY-like protein kinase 1	LOC_Os01g10840.1	CGMC_GSK.2 - CGMC includes CDA, MAPK, GSK3, and CLKC kinases, expressed
BZR	Si000892m	2.01323	ns	ns	AT1G78700.1	AtBZR1	BR-signalling positive regulator-related	LOC_Os01g10610.1	BES1/BZR1 homolog protein, putative, expressed
