# Supplementary material for: Genotype-specific physiological and transcriptomic responses to drought stress in Setaria italica (an emerging model for Panicoideae grasses)
Source: Sci Rep. 2017 Aug 30;7:10009. doi: 10.1038/s41598-017-08854-6 (PMC5577110; doi:10.1038/s41598-017-08854-6)
Supplement: Supplementary file 11 — Dataset 10 [file 41598_2017_8854_MOESM11_ESM.xls]

## Sheet: TF list
CLASS	BinName	Gene ID	An04.DT vs An04.CL	Yu1.DT vs Yu1.CL	Yu1.CL vs An04.CL	ATG	Atname	Atanno	Os	Osanno
AP2/EREBP	RNA.regulation of transcription.AP2/EREBP, APETALA2/Ethylene-responsive element binding protein family	Si030741m	4.43638	-2.26144	3.05742	AT1G68550.1	null	Integrase-type DNA-binding superfamily protein	LOC_Os09g13940.2	AP2 domain containing protein, expressed
AP2/EREBP	RNA.regulation of transcription.AP2/EREBP, APETALA2/Ethylene-responsive element binding protein family	Si031079m	-1.68927	0	-6.54356	AT3G16770.1	ATEBP,EBP,ERF72,RAP2.3	ethylene-responsive element binding protein	LOC_Os07g47790.2	AP2 domain containing protein, expressed
AP2/EREBP	RNA.regulation of transcription.AP2/EREBP, APETALA2/Ethylene-responsive element binding protein family	Si022619m	1.28578	0.134684	0.659592	AT2G40340.1	AtERF48,DREB2C	Integrase-type DNA-binding superfamily protein	LOC_Os05g27930.1	AP2 domain containing protein, expressed
AP2/EREBP	RNA.regulation of transcription.AP2/EREBP, APETALA2/Ethylene-responsive element binding protein family	Si037714m	3.78234	8.09207	-3.24961	AT2G36450.1	HRD	Integrase-type DNA-binding superfamily protein	LOC_Os10g38000.1	dehydration-responsive element-binding protein, putative, expressed
AP2/EREBP	RNA.regulation of transcription.AP2/EREBP, APETALA2/Ethylene-responsive element binding protein family	Si024427m	9.98607	1.95296	7.25048	AT2G40340.1	AtERF48,DREB2C	Integrase-type DNA-binding superfamily protein	LOC_Os05g39590.2	AP2 domain containing protein, expressed
AP2/EREBP	RNA.regulation of transcription.AP2/EREBP, APETALA2/Ethylene-responsive element binding protein family	Si018144m	7.88309	2.62189	3.33579	AT2G47520.1	HRE2	Integrase-type DNA-binding superfamily protein	LOC_Os02g52670.1	AP2 domain containing protein, expressed
AP2/EREBP	RNA.regulation of transcription.AP2/EREBP, APETALA2/Ethylene-responsive element binding protein family	Si034722m	1.33147	2.2025	-1.39052	AT4G37750.1	ANT,CKC,CKC1,DRG	Integrase-type DNA-binding superfamily protein	LOC_Os01g67410.1	AP2/EREBP transcription factor BABY BOOM, putative, expressed
AP2/EREBP	RNA.regulation of transcription.AP2/EREBP, APETALA2/Ethylene-responsive element binding protein family	Si024834m	-7.39093	1.23043	-1.48326	AT1G64380.1	null	Integrase-type DNA-binding superfamily protein	LOC_Os05g49700.1	AP2 domain containing protein, expressed
AP2/EREBP	RNA.regulation of transcription.AP2/EREBP, APETALA2/Ethylene-responsive element binding protein family	Si010228m	2.51224	0.503394	0.0902343	AT1G50640.1	ATERF3,ERF3	ethylene responsive element binding factor 3	LOC_Os04g52090.1	AP2 domain containing protein, expressed
AP2/EREBP	RNA.regulation of transcription.AP2/EREBP, APETALA2/Ethylene-responsive element binding protein family	Si030129m	-1.47771	0.510159	-1.78248	AT1G16060.1	ADAP	ARIA-interacting double AP2 domain protein	LOC_Os06g05340.1	AP2 domain containing protein, expressed
AP2/EREBP	RNA.regulation of transcription.AP2/EREBP, APETALA2/Ethylene-responsive element binding protein family	Si007199m	1.06726	4.63483	-4.26365	AT4G25470.1	ATCBF2,CBF2,DREB1C,FTQ4	C-repeat/DRE binding factor 2	LOC_Os06g03670.1	dehydration-responsive element-binding protein, putative, expressed
AP2/EREBP	RNA.regulation of transcription.AP2/EREBP, APETALA2/Ethylene-responsive element binding protein family	Si030810m	2.34277	1.48025	1.11942	AT5G61890.1	null	Integrase-type DNA-binding superfamily protein	LOC_Os04g32620.1	ethylene-responsive transcription factor ERF114, putative, expressed
AP2/EREBP	RNA.regulation of transcription.AP2/EREBP, APETALA2/Ethylene-responsive element binding protein family	Si031001m	1.69985	0.441006	-0.168364	AT5G51990.1	CBF4,DREB1D	C-repeat-binding factor 4	LOC_Os09g35030.1	dehydration-responsive element-binding protein, putative, expressed
AP2/EREBP	RNA.regulation of transcription.AP2/EREBP, APETALA2/Ethylene-responsive element binding protein family	Si030998m	2.54189	0.469889	-0.0492392	AT5G51990.1	CBF4,DREB1D	C-repeat-binding factor 4	LOC_Os09g35030.1	dehydration-responsive element-binding protein, putative, expressed
AP2/EREBP	RNA.regulation of transcription.AP2/EREBP, APETALA2/Ethylene-responsive element binding protein family	Si036118m	1.70109	0.147367	0.0982241	AT1G72360.3	HRE1	Integrase-type DNA-binding superfamily protein	LOC_Os03g08500.1	AP2 domain containing protein, expressed
AP2/EREBP	RNA.regulation of transcription.AP2/EREBP, APETALA2/Ethylene-responsive element binding protein family	Si012254m	1.6325	0.344788	0.14393	AT2G44940.1	null	Integrase-type DNA-binding superfamily protein	LOC_Os04g46440.1	AP2 domain containing protein, expressed
AP2/EREBP	RNA.regulation of transcription.AP2/EREBP, APETALA2/Ethylene-responsive element binding protein family	Si002010m	1.11155	1.08858	0.0553492	AT5G61890.1	null	Integrase-type DNA-binding superfamily protein	LOC_Os01g64790.1	AP2 domain containing protein, expressed
AP2/EREBP	RNA.regulation of transcription.AP2/EREBP, APETALA2/Ethylene-responsive element binding protein family	Si014237m	0.72326	7.63136	-5.70766	AT4G34410.1	RRTF1	redox responsive transcription factor 1	LOC_Os08g36920.1	AP2 domain containing protein, expressed
AP2/EREBP	RNA.regulation of transcription.AP2/EREBP, APETALA2/Ethylene-responsive element binding protein family	Si024352m	1.7289	-2.53556	2.20423	AT5G25190.1	null	Integrase-type DNA-binding superfamily protein	LOC_Os04g56150.1	AP2 domain containing protein, expressed
AP2/EREBP	RNA.regulation of transcription.AP2/EREBP, APETALA2/Ethylene-responsive element binding protein family	Si032956m	2.64228	0.0429489	-0.629549	AT4G25470.1	ATCBF2,CBF2,DREB1C,FTQ4	C-repeat/DRE binding factor 2	LOC_Os09g35030.1	dehydration-responsive element-binding protein, putative, expressed
AP2/EREBP	RNA.regulation of transcription.AP2/EREBP, APETALA2/Ethylene-responsive element binding protein family	Si030856m	1.11271	1.15147	-0.627471	AT4G34410.1	RRTF1	redox responsive transcription factor 1	LOC_Os09g28440.1	AP2 domain containing protein, expressed
AP2/EREBP	RNA.regulation of transcription.AP2/EREBP, APETALA2/Ethylene-responsive element binding protein family	Si036827m	2.28221	-0.746094	0.562031	AT1G78080.1	RAP2.4	related to AP2 4	LOC_Os03g09170.1	ethylene-responsive transcription factor, putative, expressed
AP2/EREBP	RNA.regulation of transcription.AP2/EREBP, APETALA2/Ethylene-responsive element binding protein family	Si026709m	3.89537	2.38325	2.21063	AT5G61890.1	null	Integrase-type DNA-binding superfamily protein	LOC_Os11g06770.2	ethylene-responsive transcription factor ERF110, putative, expressed
AP2/EREBP	RNA.regulation of transcription.AP2/EREBP, APETALA2/Ethylene-responsive element binding protein family	Si019636m	-0.621556	-7.89605	0.434167	AT1G19210.1	null	Integrase-type DNA-binding superfamily protein	LOC_Os02g54050.1	ethylene-responsive transcription factor, putative, expressed
AP2/EREBP	RNA.regulation of transcription.AP2/EREBP, APETALA2/Ethylene-responsive element binding protein family	Si036647m	2.2628	1.09763	1.32233	AT1G53910.3	RAP2.12	related to AP2 12	LOC_Os03g08460.1	AP2 domain containing protein, expressed
AP2/EREBP	RNA.regulation of transcription.AP2/EREBP, APETALA2/Ethylene-responsive element binding protein family	Si036615m	-0.209496	-1.78886	0.598628	AT1G72360.3	HRE1	Integrase-type DNA-binding superfamily protein	LOC_Os03g08470.3	AP2 domain containing protein, expressed
AP2/EREBP	RNA.regulation of transcription.AP2/EREBP, APETALA2/Ethylene-responsive element binding protein family	Si013986m	4.00911	0.65088	2.64988	AT5G61890.1	null	Integrase-type DNA-binding superfamily protein	LOC_Os04g32620.1	ethylene-responsive transcription factor ERF114, putative, expressed
AP2/EREBP	RNA.regulation of transcription.AP2/EREBP, APETALA2/Ethylene-responsive element binding protein family	Si018550m	2.10519	-2.29535	-0.597444	AT5G25190.1	null	Integrase-type DNA-binding superfamily protein	LOC_Os02g55380.1	AP2 domain containing protein, expressed
AP2/EREBP	RNA.regulation of transcription.AP2/EREBP, APETALA2/Ethylene-responsive element binding protein family	Si000593m	-1.96159	-0.971952	-2.58069	AT1G51190.1	PLT2	Integrase-type DNA-binding superfamily protein	LOC_Os01g67410.1	AP2/EREBP transcription factor BABY BOOM, putative, expressed
AP2/EREBP	RNA.regulation of transcription.AP2/EREBP, APETALA2/Ethylene-responsive element binding protein family	Si014469m	1.99468	-0.209311	-0.159688	AT1G03800.1	ATERF10,ERF10	ERF domain protein 10	LOC_Os04g52090.1	AP2 domain containing protein, expressed
AP2/EREBP	RNA.regulation of transcription.AP2/EREBP, APETALA2/Ethylene-responsive element binding protein family	Si010289m	2.98653	1.20914	2.9764	AT5G61890.1	null	Integrase-type DNA-binding superfamily protein	LOC_Os04g32620.1	ethylene-responsive transcription factor ERF114, putative, expressed
AP2/EREBP	RNA.regulation of transcription.AP2/EREBP, APETALA2/Ethylene-responsive element binding protein family	Si011005m	-0.0182778	1.15167	-1.95328	AT4G25480.1	ATCBF3,CBF3,DREB1A	dehydration response element B1A	LOC_Os04g48350.1	dehydration-responsive element-binding protein, putative, expressed
AP2/EREBP	RNA.regulation of transcription.AP2/EREBP, APETALA2/Ethylene-responsive element binding protein family	Si004045m	1.10042	0.633722	0.339644	AT1G13260.1	EDF4,RAV1	related to ABI3/VP1 1	LOC_Os01g49830.1	B3 DNA binding domain containing protein, expressed
AP2/EREBP	RNA.regulation of transcription.AP2/EREBP, APETALA2/Ethylene-responsive element binding protein family	Si010747m	4.35768	8.06891	0.485427	AT1G72570.1	null	Integrase-type DNA-binding superfamily protein	LOC_Os01g67410.1	AP2/EREBP transcription factor BABY BOOM, putative, expressed
AP2/EREBP	RNA.regulation of transcription.AP2/EREBP, APETALA2/Ethylene-responsive element binding protein family	Si002714m	0.884963	-6.73821	6.73821	AT1G12980.1	DRN,ESR1	Integrase-type DNA-binding superfamily protein	LOC_Os01g04020.1	AP2 domain containing protein, expressed
AP2/EREBP	RNA.regulation of transcription.AP2/EREBP, APETALA2/Ethylene-responsive element binding protein family	Si013842m	6.15671	1.59043	4.95937	AT1G16060.1	ADAP	ARIA-interacting double AP2 domain protein	LOC_Os12g03290.1	AP2 domain containing protein, expressed
AP2/EREBP	RNA.regulation of transcription.AP2/EREBP, APETALA2/Ethylene-responsive element binding protein family	Si019997m	2.29373	2.88133	0.414835	AT2G20880.1	null	Integrase-type DNA-binding superfamily protein	LOC_Os02g42585.1	AP2 domain containing protein, expressed
AP2/EREBP	RNA.regulation of transcription.AP2/EREBP, APETALA2/Ethylene-responsive element binding protein family	Si024576m	1.81392	0.301455	2.08302	AT1G68840.1	EDF2,RAP2.8,RAV2,TEM2	related to ABI3/VP1 2	LOC_Os05g47650.1	B3 DNA binding domain containing protein, expressed
AP2/EREBP	RNA.regulation of transcription.AP2/EREBP, APETALA2/Ethylene-responsive element binding protein family	Si018222m	-0.540876	-6.74623	-0.305669	AT5G11590.1	TINY2	Integrase-type DNA-binding superfamily protein	LOC_Os02g13710.1	ethylene-responsive transcription factor TINY, putative, expressed
AP2/EREBP	RNA.regulation of transcription.AP2/EREBP, APETALA2/Ethylene-responsive element binding protein family	Si002749m	0.884963	-6.54434	6.54434	AT5G25810.1	tny	Integrase-type DNA-binding superfamily protein	LOC_Os01g10370.1	AP2 domain containing protein, expressed
ARF	RNA.regulation of transcription.ARF, Auxin Response Factor family	Si021216m	1.31749	0.358963	0.257714	AT5G62000.1	ARF1-BP,ARF2,HSS,ORE14	auxin response factor 2	LOC_Os12g29520.1	auxin response factor, putative, expressed
ARF	RNA.regulation of transcription.ARF, Auxin Response Factor family	Si021157m	-1.21377	0.169101	-1.26814	AT5G37020.1	ARF8,ATARF8	auxin response factor 8	LOC_Os12g41950.1	auxin response factor, putative, expressed
ARF	RNA.regulation of transcription.ARF, Auxin Response Factor family	Si000545m	-1.0489	-0.225126	-0.535636	AT2G33860.1	ARF3,ETT	Transcriptional factor B3 family protein / auxin-responsive factor AUX/IAA-related	LOC_Os01g54990.1	auxin response factor, putative, expressed
ARF	RNA.regulation of transcription.ARF, Auxin Response Factor family	Si000340m	1.11567	0.0514039	0.371868	AT5G62000.1	ARF1-BP,ARF2,HSS,ORE14	auxin response factor 2	LOC_Os01g70270.1	auxin response factor, putative, expressed
ARF	RNA.regulation of transcription.ARF, Auxin Response Factor family	Si004598m	-1.43462	-0.284394	-2.28601	AT2G33860.1	ARF3,ETT	Transcriptional factor B3 family protein / auxin-responsive factor AUX/IAA-related	LOC_Os01g48060.3	auxin response factor, putative, expressed
ARR	RNA.regulation of transcription.ARR	Si018243m	0.158869	-1.0455	-0.552734	AT1G59940.1	ARR3	response regulator 3	LOC_Os02g35180.1	OsRR2 type-A response regulator, expressed
ARR	RNA.regulation of transcription.ARR	Si018625m	0.770184	-4.22345	-0.943468	AT1G59940.1	ARR3	response regulator 3	LOC_Os02g42060.1	response regulator receiver domain containing protein, expressed
ARR	RNA.regulation of transcription.ARR	Si010966m	0.387579	-1.11063	-1.10531	AT1G10470.1	ARR4,ATRR1,IBC7,MEE7	response regulator 4	LOC_Os04g36070.1	OsRR1 type-A response regulator, expressed
ARR	RNA.regulation of transcription.ARR	Si019233m	3.6049	0	3.35948	AT1G10470.1	ARR4,ATRR1,IBC7,MEE7	response regulator 4	LOC_Os02g58350.1	OsRR3 type-A response regulator, expressed
Aux/IAA	RNA.regulation of transcription.Aux/IAA family	Si014923m	1.59757	-1.41271	0.582274	AT3G16500.1	IAA26,PAP1	phytochrome-associated protein 1	LOC_Os08g01780.1	OsIAA25 - Auxin-responsive Aux/IAA gene family member, expressed
Aux/IAA	RNA.regulation of transcription.Aux/IAA family	Si023354m	2.24775	0.114751	0.761067	AT1G04250.1	AXR3,IAA17	AUX/IAA transcriptional regulator family protein	LOC_Os05g08570.2	OsIAA15 - Auxin-responsive Aux/IAA gene family member, expressed
Aux/IAA	RNA.regulation of transcription.Aux/IAA family	Si026625m	-0.736093	1.56542	-1.91517	AT3G16500.1	IAA26,PAP1	phytochrome-associated protein 1	LOC_Os11g11410.1	OsIAA27 - Auxin-responsive Aux/IAA gene family member, expressed
Aux/IAA	RNA.regulation of transcription.Aux/IAA family	Si007360m	2.19258	0.258341	0.600187	AT4G14550.1	IAA14,SLR	indole-3-acetic acid inducible 14	LOC_Os06g39590.1	OsIAA23 - Auxin-responsive Aux/IAA gene family member, expressed
Aux/IAA	RNA.regulation of transcription.Aux/IAA family	Si015942m	2.53299	-0.0357919	1.22874	AT1G51950.1	IAA18	indole-3-acetic acid inducible 18	LOC_Os05g09480.1	OsIAA16 - Auxin-responsive Aux/IAA gene family member, expressed
Aux/IAA	RNA.regulation of transcription.Aux/IAA family	Si004034m	2.01274	0.177538	0.488603	AT1G04250.1	AXR3,IAA17	AUX/IAA transcriptional regulator family protein	LOC_Os01g08320.1	OsIAA1 - Auxin-responsive Aux/IAA gene family member, expressed
Aux/IAA	RNA.regulation of transcription.Aux/IAA family	Si022572m	-0.359071	1.52222	-0.729294	AT3G16500.1	IAA26,PAP1	phytochrome-associated protein 1	LOC_Os05g44810.2	OsIAA18 - Auxin-responsive Aux/IAA gene family member, expressed
Aux/IAA	RNA.regulation of transcription.Aux/IAA family	Si022946m	2.50292	-0.17084	0.546409	AT2G22670.4	IAA8	indoleacetic acid-induced protein 8	LOC_Os05g48590.1	OsIAA19 - Auxin-responsive Aux/IAA gene family member, expressed
Aux/IAA	RNA.regulation of transcription.Aux/IAA family	Si018481m	3.45798	0.18979	1.90635	AT5G43700.1	ATAUX2-11,IAA4	AUX/IAA transcriptional regulator family protein	LOC_Os02g56120.1	OsIAA9 - Auxin-responsive Aux/IAA gene family member, expressed
B3	RNA.regulation of transcription.ABI3/VP1-related B3-domain-containing transcription factor family	Si010849m	3.44326	7.10233	-3.7528	AT5G06250.2	null	AP2/B3-like transcriptional factor family protein	LOC_Os12g06080.1	expressed protein
B3	RNA.regulation of transcription.ABI3/VP1-related B3-domain-containing transcription factor family	Si008509m	0.884963	-7.26452	7.26452	AT1G13260.1	EDF4,RAV1	related to ABI3/VP1 1	LOC_Os06g01860.1	expressed protein
B3	RNA.regulation of transcription.ABI3/VP1-related B3-domain-containing transcription factor family	Si020241m	1.67715	1.7013	0.255846	AT2G46870.1	NGA1	AP2/B3-like transcriptional factor family protein	LOC_Os02g45850.1	B3 DNA binding domain containing protein, expressed
B3	RNA.regulation of transcription.ABI3/VP1-related B3-domain-containing transcription factor family	Si007342m	3.36701	0.305517	1.24029	AT5G58280.1	null	AP2/B3-like transcriptional factor family protein	LOC_Os06g02230.1	B3 DNA binding domain containing protein, expressed
B3	RNA.regulation of transcription.B3 transcription factor family	Si035266m	1.44471	-0.654058	0.886959	AT4G33280.1	null	AP2/B3-like transcriptional factor family protein	LOC_Os03g42240.1	B3 DNA binding domain containing protein, expressed
B3	RNA.regulation of transcription.B3 transcription factor family	Si040023m	-1.24693	-0.978747	-1.41982	AT4G33280.1	null	AP2/B3-like transcriptional factor family protein	LOC_Os03g42430.1	B3 DNA binding domain containing protein, expressed
B3	RNA.regulation of transcription.B3 transcription factor family	Si014404m	-2.33926	1.05162	-3.80146	AT3G19184.1	null	AP2/B3-like transcriptional factor family protein	LOC_Os06g09420.1	B3 DNA binding domain containing protein, expressed
B3	RNA.regulation of transcription.B3 transcription factor family	Si037266m	-1.58918	-1.18131	-3.37256	AT3G19184.1	null	AP2/B3-like transcriptional factor family protein	LOC_Os03g08620.1	B3 DNA binding domain containing protein, expressed
B3	RNA.regulation of transcription.B3 transcription factor family	Si022505m	1.32783	0.0155233	-1.38331	AT4G33280.1	null	AP2/B3-like transcriptional factor family protein	LOC_Os12g40120.1	B3 DNA binding domain containing protein, expressed
B3	RNA.regulation of transcription.B3 transcription factor family	Si024423m	-0.252662	2.07432	-0.948259	AT4G33280.1	null	AP2/B3-like transcriptional factor family protein	LOC_Os12g40120.1	B3 DNA binding domain containing protein, expressed
B3	RNA.regulation of transcription.B3 transcription factor family	Si003241m	0.61888	1.36706	-1.28219	AT4G31640.1	null	transcriptional factor B3 family protein	LOC_Os04g28000.1	B3 DNA binding domain containing protein, expressed
bHLH	RNA.regulation of transcription.bHLH,Basic Helix-Loop-Helix family	Si015031m	2.87897	0.259737	1.38085	AT2G24260.1	LRL1	LJRHL1-like 1	LOC_Os06g09370.2	PTF1, putative, expressed
bHLH	RNA.regulation of transcription.bHLH,Basic Helix-Loop-Helix family	Si002881m	-1.40438	2.04954	-0.73534	AT4G20970.1	null	basic helix-loop-helix (bHLH) DNA-binding superfamily protein	LOC_Os01g01840.1	helix-loop-helix DNA-binding domain containing protein, expressed
bHLH	RNA.regulation of transcription.bHLH,Basic Helix-Loop-Helix family	Si023133m	1.68344	-0.32166	0.88856	AT5G54680.1	bHLH105,ILR3	basic helix-loop-helix (bHLH) DNA-binding superfamily protein	LOC_Os05g38140.1	basic helix-loop-helix DND-binding domain containing protein, expressed
bHLH	RNA.regulation of transcription.bHLH,Basic Helix-Loop-Helix family	Si010736m	2.46328	0.446269	0.303502	AT5G57150.1	null	basic helix-loop-helix (bHLH) DNA-binding superfamily protein	LOC_Os04g23550.1	basic helix-loop-helix family protein, putative, expressed
bHLH	RNA.regulation of transcription.bHLH,Basic Helix-Loop-Helix family	Si010513m	4.11031	1.1312	0.93801	AT1G05805.1	null	basic helix-loop-helix (bHLH) DNA-binding superfamily protein	LOC_Os04g41229.1	helix-loop-helix DNA-binding domain containing protein, expressed
bHLH	RNA.regulation of transcription.bHLH,Basic Helix-Loop-Helix family	Si040099m	-7.58626	-2.13081	0.0295422	AT3G56970.1	BHLH038,ORG2	basic helix-loop-helix (bHLH) DNA-binding superfamily protein	LOC_Os01g72370.1	helix-loop-helix DNA-binding domain containing protein, expressed
bHLH	RNA.regulation of transcription.bHLH,Basic Helix-Loop-Helix family	Si004142m	2.38754	0.202429	1.42396	AT1G29950.1	null	basic helix-loop-helix (bHLH) DNA-binding superfamily protein	LOC_Os01g43680.3	CPuORF29 - conserved peptide uORF-containing transcript, expressed
bHLH	RNA.regulation of transcription.bHLH,Basic Helix-Loop-Helix family	Si026387m	-1.09988	-2.78797	-1.47567	AT3G07340.1	null	basic helix-loop-helix (bHLH) DNA-binding superfamily protein	LOC_Os11g25560.1	BHLH transcription factor, putative, expressed
bHLH	RNA.regulation of transcription.bHLH,Basic Helix-Loop-Helix family	Si006332m	1.06691	0.247308	0.609055	AT5G58010.1	LRL3	LJRHL1-like 3	LOC_Os06g09370.2	PTF1, putative, expressed
bHLH	RNA.regulation of transcription.bHLH,Basic Helix-Loop-Helix family	Si036716m	1.85484	2.0132	-0.288866	AT5G43650.1	BHLH92	basic helix-loop-helix (bHLH) DNA-binding superfamily protein	LOC_Os03g53020.1	helix-loop-helix DNA-binding domain containing protein, expressed
bHLH	RNA.regulation of transcription.bHLH,Basic Helix-Loop-Helix family	Si006500m	-1.82127	0.182296	-1.32725	AT2G16910.1	AMS	basic helix-loop-helix (bHLH) DNA-binding superfamily protein	LOC_Os02g02820.1	helix-loop-helix DNA-binding domain containing protein, expressed
bHLH	RNA.regulation of transcription.bHLH,Basic Helix-Loop-Helix family	Si009323m	1.01476	0.313872	0.039503	AT2G27230.1	LHW	transcription factor-related	LOC_Os12g06335.1	expressed protein
bHLH	RNA.regulation of transcription.bHLH,Basic Helix-Loop-Helix family	Si035819m	1.4079	-0.352546	1.14076	AT2G20180.2	PIF1,PIL5	phytochrome interacting factor 3-like 5	LOC_Os03g56950.1	phytochrome-interacting factor 4, putative, expressed
bHLH	RNA.regulation of transcription.bHLH,Basic Helix-Loop-Helix family	Si034040m	-2.4738	1.27365	-4.02367	AT4G38070.1	null	basic helix-loop-helix (bHLH) DNA-binding superfamily protein	LOC_Os03g48490.1	centromere protein, putative, expressed
bHLH	RNA.regulation of transcription.bHLH,Basic Helix-Loop-Helix family	Si032717m	-6.40998	0	-2.11275	AT2G16910.1	AMS	basic helix-loop-helix (bHLH) DNA-binding superfamily protein	LOC_Os07g36460.1	helix-loop-helix DNA-binding domain containing protein, expressed
bHLH	RNA.regulation of transcription.bHLH,Basic Helix-Loop-Helix family	Si025089m	7.61978	-0.627875	8.36764	AT2G20180.1	PIF1,PIL5	phytochrome interacting factor 3-like 5	LOC_Os12g40730.1	helix-loop-helix DNA-binding domain containing protein, expressed
bHLH	RNA.regulation of transcription.bHLH,Basic Helix-Loop-Helix family	Si006640m	0.644872	1.30225	-0.208416	AT3G06120.1	MUTE	basic helix-loop-helix (bHLH) DNA-binding superfamily protein	LOC_Os06g33450.2	helix-loop-helix DNA-binding domain containing protein, expressed
bHLH	RNA.regulation of transcription.bHLH,Basic Helix-Loop-Helix family	Si036185m	0.592701	2.11458	-3.18594	AT4G37850.1	null	basic helix-loop-helix (bHLH) DNA-binding superfamily protein	LOC_Os03g46860.1	helix-loop-helix DNA-binding protein, putative, expressed
bHLH	RNA.regulation of transcription.bHLH,Basic Helix-Loop-Helix family	Si011841m	2.82743	-6.81333	1.95778	AT3G07340.1	null	basic helix-loop-helix (bHLH) DNA-binding superfamily protein	LOC_Os04g28280.1	BEE 3, putative, expressed
bHLH	RNA.regulation of transcription.bHLH,Basic Helix-Loop-Helix family	Si039730m	1.53657	-0.907872	-1.23552	AT1G68810.1	null	basic helix-loop-helix (bHLH) DNA-binding superfamily protein	LOC_Os03g15440.1	basic helix-loop-helix, putative, expressed
bHLH	RNA.regulation of transcription.bHLH,Basic Helix-Loop-Helix family	Si002517m	2.42097	1.98549	1.73848	AT1G68810.1	null	basic helix-loop-helix (bHLH) DNA-binding superfamily protein	LOC_Os01g11910.1	basic helix-loop-helix, putative, expressed
bHLH	RNA.regulation of transcription.bHLH,Basic Helix-Loop-Helix family	Si001123m	1.37045	-0.0666831	0.679903	AT1G05805.1	null	basic helix-loop-helix (bHLH) DNA-binding superfamily protein	LOC_Os01g67480.1	helix-loop-helix DNA-binding domain containing protein, expressed
bHLH	RNA.regulation of transcription.bHLH,Basic Helix-Loop-Helix family	Si020234m	-2.29874	2.62394	-3.90364	AT4G20970.1	null	basic helix-loop-helix (bHLH) DNA-binding superfamily protein	LOC_Os02g13670.1	helix-loop-helix DNA-binding domain containing protein, expressed
bHLH	RNA.regulation of transcription.bHLH,Basic Helix-Loop-Helix family	Si017997m	-0.265628	-2.03788	0.0585108	AT1G29950.1	null	basic helix-loop-helix (bHLH) DNA-binding superfamily protein	LOC_Os03g39432.2	CPuORF31 - conserved peptide uORF-containing transcript, expressed
bHLH	RNA.regulation of transcription.bHLH,Basic Helix-Loop-Helix family	Si001328m	2.05443	2.5377	-0.0889129	AT5G56960.1	null	basic helix-loop-helix (bHLH) DNA-binding family protein	LOC_Os01g09990.1	helix-loop-helix DNA-binding domain containing protein, expressed
bHLH	RNA.regulation of transcription.bHLH,Basic Helix-Loop-Helix family	Si002720m	-2.90417	-1.10412	1.15082	AT3G56970.1	BHLH038,ORG2	basic helix-loop-helix (bHLH) DNA-binding superfamily protein	LOC_Os01g72370.1	helix-loop-helix DNA-binding domain containing protein, expressed
bHLH	RNA.regulation of transcription.bHLH,Basic Helix-Loop-Helix family	Si002655m	1.16572	1.36998	0.606964	AT2G40200.1	null	basic helix-loop-helix (bHLH) DNA-binding superfamily protein	LOC_Os01g06640.2	basic helix-loop-helix, putative, expressed
bHLH	RNA.regulation of transcription.bHLH,Basic Helix-Loop-Helix family	Si017482m	1.5116	7.3215	-6.43964	AT3G06120.1	MUTE	basic helix-loop-helix (bHLH) DNA-binding superfamily protein	LOC_Os02g15760.1	helix-loop-helix DNA-binding domain containing protein, expressed
bHLH	RNA.regulation of transcription.bHLH,Basic Helix-Loop-Helix family	Si039620m	2.32362	0	-4.08661	AT1G26260.1	CIB5	cryptochrome-interacting basic-helix-loop-helix 5	LOC_Os03g12940.2	OsFBO13 - F-box and other domain containing protein, expressed
bHLH	RNA.regulation of transcription.bHLH,Basic Helix-Loop-Helix family	Si007662m	1.73446	-1.32759	0.829701	AT1G26945.1	KDR	basic helix-loop-helix (bHLH) DNA-binding superfamily protein	LOC_Os02g51320.1	helix-loop-helix DNA-binding domain containing protein, expressed
bHLH	RNA.regulation of transcription.bHLH,Basic Helix-Loop-Helix family	Si026752m	3.90085	0.676875	2.21027	AT3G47640.1	PYE	basic helix-loop-helix (bHLH) DNA-binding superfamily protein	LOC_Os11g38870.1	helix-loop-helix DNA-binding domain containing protein, expressed
bHLH	RNA.regulation of transcription.bHLH,Basic Helix-Loop-Helix family	Si000845m	1.95871	1.28187	0.374258	AT1G63650.1	ATMYC-2,EGL1,EGL3	basic helix-loop-helix (bHLH) DNA-binding superfamily protein	LOC_Os04g47040.1	anthocyanin regulatory Lc protein, putative, expressed
bHLH	RNA.regulation of transcription.bHLH,Basic Helix-Loop-Helix family	Si016939m	1.72612	0.36974	1.49913	AT5G58010.1	LRL3	LJRHL1-like 3	LOC_Os02g35660.1	PTF1, putative, expressed
bHLH	RNA.regulation of transcription.bHLH,Basic Helix-Loop-Helix family	Si029604m	1.44007	0.531144	0.315231	AT1G69010.1	BIM2	BES1-interacting Myc-like protein 2	LOC_Os09g29930.1	transcription factor BIM2, putative, expressed
bHLH	RNA.regulation of transcription.bHLH,Basic Helix-Loop-Helix family	Si015349m	-6.10699	0	-5.92156	AT3G50330.1	HEC2	basic helix-loop-helix (bHLH) DNA-binding superfamily protein	LOC_Os08g36740.1	bHelix-loop-helix transcription factor, putative, expressed
bHLH	RNA.regulation of transcription.bHLH,Basic Helix-Loop-Helix family	Si040271m	-0.486599	-3.01361	-1.55179	AT2G46810.1	null	basic helix-loop-helix (bHLH) DNA-binding superfamily protein	LOC_Os03g03000.1	helix-loop-helix DNA-binding domain containing protein, expressed
bHLH	RNA.regulation of transcription.bHLH,Basic Helix-Loop-Helix family	Si010413m	-0.2408	1.28211	0.316766	AT5G57150.4	null	basic helix-loop-helix (bHLH) DNA-binding superfamily protein	LOC_Os04g23550.1	basic helix-loop-helix family protein, putative, expressed
bHLH	RNA.regulation of transcription.bHLH,Basic Helix-Loop-Helix family	Si024602m	-5.067	-1.51291	2.60281	AT2G20180.1	PIF1,PIL5	phytochrome interacting factor 3-like 5	LOC_Os12g40590.1	helix-loop-helix DNA-binding domain containing protein, expressed
bHLH	RNA.regulation of transcription.bHLH,Basic Helix-Loop-Helix family	Si007837m	-1.28497	0.526391	-2.9456	AT2G16910.1	AMS	basic helix-loop-helix (bHLH) DNA-binding superfamily protein	LOC_Os02g02820.1	helix-loop-helix DNA-binding domain containing protein, expressed
bHLH	RNA.regulation of transcription.bHLH,Basic Helix-Loop-Helix family	Si010812m	2.08751	1.9577	-1.69731	AT5G57150.1	null	basic helix-loop-helix (bHLH) DNA-binding superfamily protein	LOC_Os04g23550.1	basic helix-loop-helix family protein, putative, expressed
bHLH	RNA.regulation of transcription.bHLH,Basic Helix-Loop-Helix family	Si017553m	1.78218	0.106186	0.846983	AT2G24260.1	LRL1	LJRHL1-like 1	LOC_Os02g55250.1	BHLH transcription factor, putative, expressed
bHLH	RNA.regulation of transcription.bHLH,Basic Helix-Loop-Helix family	Si004438m	-7.70702	0	-7.5216	AT3G06120.1	MUTE	basic helix-loop-helix (bHLH) DNA-binding superfamily protein	LOC_Os05g51820.1	helix-loop-helix DNA-binding protein, putative, expressed
bHLH	RNA.regulation of transcription.bHLH,Basic Helix-Loop-Helix family	Si035110m	2.07196	-0.111799	1.14549	AT2G20180.2	PIF1,PIL5	phytochrome interacting factor 3-like 5	LOC_Os03g43810.1	helix-loop-helix DNA-binding domain containing protein, expressed
bHLH	RNA.regulation of transcription.bHLH,Basic Helix-Loop-Helix family	Si001242m	-1.19187	-0.324023	-0.695258	AT3G07340.1	null	basic helix-loop-helix (bHLH) DNA-binding superfamily protein	LOC_Os01g68700.2	BHLH transcription factor, putative, expressed
bHLH	RNA.regulation of transcription.bHLH,Basic Helix-Loop-Helix family	Si002320m	2.70107	2.76411	0.563856	AT5G43650.1	BHLH92	basic helix-loop-helix (bHLH) DNA-binding superfamily protein	LOC_Os01g56690.1	helix-loop-helix DNA-binding domain containing protein, expressed
bHLH	RNA.regulation of transcription.bHLH,Basic Helix-Loop-Helix family	Si017063m	2.62347	-2.61901	1.68447	AT1G31050.1	null	basic helix-loop-helix (bHLH) DNA-binding superfamily protein	LOC_Os02g45010.1	ethylene-responsive protein related, putative, expressed
bHLH	RNA.regulation of transcription.bHLH,Basic Helix-Loop-Helix family	Si029522m	-1.38837	0.0237621	-0.83862	AT1G31050.1	null	basic helix-loop-helix (bHLH) DNA-binding superfamily protein	LOC_Os07g28890.1	ethylene-responsive protein related, putative, expressed
bHLH	RNA.regulation of transcription.bHLH,Basic Helix-Loop-Helix family	Si039339m	-1.0512	-0.538363	-1.38504	AT4G00120.1	EDA33,GT140,IND,IND1	basic helix-loop-helix (bHLH) DNA-binding superfamily protein	LOC_Os03g27390.2	CPuORF35 - conserved peptide uORF-containing transcript, expressed
bZIP	RNA.regulation of transcription.bZIP transcription factor family	Si015823m	1.43922	0.751232	-0.16832	AT4G38900.2	null	Basic-leucine zipper (bZIP) transcription factor family protein	LOC_Os08g43090.1	bZIP family transcription factor, putative, expressed
bZIP	RNA.regulation of transcription.bZIP transcription factor family	Si031938m	2.5984	-0.112435	0.669021	AT1G68640.1	PAN	bZIP transcription factor family protein	LOC_Os01g59350.1	transcription factor, putative, expressed
bZIP	RNA.regulation of transcription.bZIP transcription factor family	Si002546m	-1.05981	1.02596	-2.71279	AT2G42380.2	ATBZIP34,BZIP34	Basic-leucine zipper (bZIP) transcription factor family protein	LOC_Os01g55150.1	bZIP transcription factor domain containing protein, expressed
bZIP	RNA.regulation of transcription.bZIP transcription factor family	Si036380m	2.08449	-0.390664	-0.124021	AT2G40620.1	null	Basic-leucine zipper (bZIP) transcription factor family protein	LOC_Os03g21800.2	bZIP transcription factor family protein, putative, expressed
bZIP	RNA.regulation of transcription.bZIP transcription factor family	Si006417m	1.77914	-0.0161514	1.90142	AT5G06839.3	bZIP65,TGA10	bZIP transcription factor family protein	LOC_Os06g41100.1	transcription factor, putative, expressed
bZIP	RNA.regulation of transcription.bZIP transcription factor family	Si035841m	-0.423964	-1.38924	-0.897186	AT4G38900.2	null	Basic-leucine zipper (bZIP) transcription factor family protein	LOC_Os03g03550.1	bZIP family transcription factor, putative, expressed
bZIP	RNA.regulation of transcription.bZIP transcription factor family	Si022331m	4.61023	0.151958	2.62555	AT5G28770.2	AtbZIP63,BZO2H3	bZIP transcription factor family protein	LOC_Os12g40920.1	bZIP transcription factor domain containing protein, expressed
bZIP	RNA.regulation of transcription.bZIP transcription factor family	Si021442m	1.52923	0.312305	0.259394	AT2G40950.1	BZIP17	Basic-leucine zipper (bZIP) transcription factor family protein	LOC_Os05g34050.1	bZIP transcription factor domain containing protein, expressed
bZIP	RNA.regulation of transcription.bZIP transcription factor family	Si022106m	2.42062	-0.705039	2.04439	AT1G08320.1	bZIP21,TGA9	bZIP transcription factor family protein	LOC_Os05g37170.6	transcription factor, putative, expressed
bZIP	RNA.regulation of transcription.bZIP transcription factor family	Si007043m	1.44599	-0.0304538	0.973791	AT5G24800.1	ATBZIP9,BZIP9,BZO2H2	basic leucine zipper 9	LOC_Os06g45140.1	bZIP transcription factor domain containing protein, expressed
bZIP	RNA.regulation of transcription.bZIP transcription factor family	Si002311m	-1.34615	-0.256051	-1.28246	AT3G58120.1	ATBZIP61,BZIP61	Basic-leucine zipper (bZIP) transcription factor family protein	LOC_Os01g11350.1	bZIP transcription factor domain containing protein, expressed
bZIP	RNA.regulation of transcription.bZIP transcription factor family	Si026452m	7.37287	3.10275	4.81394	AT1G19490.1	null	Basic-leucine zipper (bZIP) transcription factor family protein	LOC_Os11g05640.1	bZIP transcription factor domain containing protein, expressed
bZIP	RNA.regulation of transcription.bZIP transcription factor family	Si003247m	2.79118	1.17814	1.27356	AT1G03970.1	GBF4	G-box binding factor 4	LOC_Os01g64730.1	bZIP transcription factor domain containing protein, expressed
bZIP	RNA.regulation of transcription.bZIP transcription factor family	Si001929m	2.25323	3.46377	-0.775831	AT2G46270.1	GBF3	G-box binding factor 3	LOC_Os01g46970.2	transcription factor, putative, expressed
bZIP	RNA.regulation of transcription.bZIP transcription factor family	Si013962m	2.32517	1.69492	0.734606	AT1G77920.1	null	bZIP transcription factor family protein	LOC_Os08g07970.1	transcription factor, putative, expressed
bZIP	RNA.regulation of transcription.bZIP transcription factor family	Si022388m	1.20819	-0.0217397	1.36527	AT2G46270.1	GBF3	G-box binding factor 3	LOC_Os05g49420.1	transcription factor, putative, expressed
bZIP	RNA.regulation of transcription.bZIP transcription factor family	Si001731m	2.45128	1.53714	0.654385	AT2G36270.1	ABI5,GIA1	Basic-leucine zipper (bZIP) transcription factor family protein	LOC_Os01g64000.2	bZIP transcription factor, putative, expressed
bZIP	RNA.regulation of transcription.bZIP transcription factor family	Si003289m	0.556259	1.85621	-0.743808	AT1G75390.1	AtbZIP44,bZIP44	basic leucine-zipper 44	LOC_Os01g36220.1	bZIP transcription factor domain containing protein, expressed
bZIP	RNA.regulation of transcription.bZIP transcription factor family	Si014546m	0.0906477	-1.73457	-0.9902	AT4G35900.1	atbzip14,FD,FD-1	Basic-leucine zipper (bZIP) transcription factor family protein	LOC_Os06g50600.1	bZIP transcription factor domain containing protein, expressed
bZIP	RNA.regulation of transcription.bZIP transcription factor family	Si031077m	1.6428	-0.0304485	0.578198	AT2G17770.2	ATBZIP27,BZIP27,FDP	basic region/leucine zipper motif 27	LOC_Os09g36910.1	bZIP transcription factor domain containing protein, expressed
bZIP	RNA.regulation of transcription.bZIP transcription factor family	Si006889m	1.89453	1.28211	0.356281	AT1G45249.1	ABF2,AREB1,ATAREB1	abscisic acid responsive elements-binding factor 2	LOC_Os06g10880.2	bZIP transcription factor, putative, expressed
bZIP	RNA.regulation of transcription.bZIP transcription factor family	Si017618m	1.57036	0.938913	1.10633	AT1G45249.1	ABF2,AREB1,ATAREB1	abscisic acid responsive elements-binding factor 2	LOC_Os02g52780.1	bZIP transcription factor, putative, expressed
bZIP	RNA.regulation of transcription.bZIP transcription factor family	Si038381m	0.236003	-2.32369	0.367992	AT3G56850.1	AREB3,DPBF3	ABA-responsive element binding protein 3	LOC_Os07g48660.1	bZIP transcription factor domain containing protein, expressed
C2C2 CO	RNA.regulation of transcription.C2C2(Zn) CO-like, Constans-like zinc finger family	Si038745m	3.04211	2.66038	-0.397889	AT3G43440.1	JAZ11,TIFY3A	jasmonate-zim-domain protein 11	LOC_Os10g25230.1	ZIM domain containing protein, putative, expressed
C2C2 CO	RNA.regulation of transcription.C2C2(Zn) CO-like, Constans-like zinc finger family	Si010592m	2.18253	-0.0953365	0.946715	AT5G57660.1	ATCOL5,COL5	CONSTANS-like 5	LOC_Os04g42020.1	CCT/B-box zinc finger protein, putative, expressed
C2C2 CO	RNA.regulation of transcription.C2C2(Zn) CO-like, Constans-like zinc finger family	Si030140m	-0.818906	-1.28523	-0.391418	AT2G47890.1	null	B-box type zinc finger protein with CCT domain	LOC_Os07g47140.1	CCT/B-box zinc finger protein, putative, expressed
C2C2 CO	RNA.regulation of transcription.C2C2(Zn) CO-like, Constans-like zinc finger family	Si001636m	1.22452	1.06722	-1.29753	AT1G78600.1	DBB3,LZF1,STH3	light-regulated zinc finger protein 1	LOC_Os01g10580.1	B-box zinc finger family protein, putative, expressed
C2C2 CO	RNA.regulation of transcription.C2C2(Zn) CO-like, Constans-like zinc finger family	Si037592m	1.92422	1.85629	0.390523	AT1G19180.1	JAZ1,TIFY10A	jasmonate-zim-domain protein 1	LOC_Os03g08320.1	ZIM domain containing protein, putative, expressed
C2C2 CO	RNA.regulation of transcription.C2C2(Zn) CO-like, Constans-like zinc finger family	Si010870m	2.56786	-0.690267	1.37378	AT1G75540.1	STH2	salt tolerance homolog2	LOC_Os04g45690.1	B-box zinc finger family protein, putative, expressed
C2C2 CO	RNA.regulation of transcription.C2C2(Zn) CO-like, Constans-like zinc finger family	Si035901m	1.4695	1.42618	0.501679	AT1G04500.1	null	CCT motif family protein	LOC_Os10g32900.1	CCT motif family protein, expressed
C2C2 CO	RNA.regulation of transcription.C2C2(Zn) CO-like, Constans-like zinc finger family	Si011920m	1.01032	-6.63316	1.89371	AT5G15850.1	ATCOL1,COL1	CONSTANS-like 1	LOC_Os07g15770.1	CCT motif family protein, expressed
C2C2 CO	RNA.regulation of transcription.C2C2(Zn) CO-like, Constans-like zinc finger family	Si024510m	2.25678	1.46796	-0.180515	AT1G78600.2	DBB3,LZF1,STH3	light-regulated zinc finger protein 1	LOC_Os12g10660.1	B-box zinc finger family protein, putative, expressed
C2C2 CO	RNA.regulation of transcription.C2C2(Zn) CO-like, Constans-like zinc finger family	Si034611m	1.65026	0.133573	0.812693	AT2G33500.1	null	B-box type zinc finger protein with CCT domain	LOC_Os03g22770.1	CCT/B-box zinc finger protein, putative, expressed
C2C2 CO	RNA.regulation of transcription.C2C2(Zn) CO-like, Constans-like zinc finger family	Si018081m	-0.514251	1.6093	-1.19457	AT1G75540.1	STH2	salt tolerance homolog2	LOC_Os04g45690.1	B-box zinc finger family protein, putative, expressed
C2C2 CO	RNA.regulation of transcription.C2C2(Zn) CO-like, Constans-like zinc finger family	Si006690m	1.33324	-0.218399	1.08924	AT5G57660.1	ATCOL5,COL5	CONSTANS-like 5	LOC_Os06g44450.1	CCT/B-box zinc finger protein, putative, expressed
C2C2 CO	RNA.regulation of transcription.C2C2(Zn) CO-like, Constans-like zinc finger family	Si014224m	1.89286	-0.333195	1.25216	AT5G57660.1	ATCOL5,COL5	CONSTANS-like 5	LOC_Os08g15050.1	CCT/B-box zinc finger protein, putative, expressed
C2C2 CO	RNA.regulation of transcription.C2C2(Zn) CO-like, Constans-like zinc finger family	Si037536m	1.87005	1.71878	-0.228294	AT3G43440.1	JAZ11,TIFY3A	jasmonate-zim-domain protein 11	LOC_Os03g08310.1	ZIM domain containing protein, putative, expressed
C2C2 CO	RNA.regulation of transcription.C2C2(Zn) CO-like, Constans-like zinc finger family	Si036910m	1.27039	0.0310863	1.26421	AT5G57660.1	ATCOL5,COL5	CONSTANS-like 5	LOC_Os10g41100.1	CCT motif family protein, expressed
C2C2 DOF	RNA.regulation of transcription.C2C2(Zn) DOF zinc finger family	Si036311m	-0.858092	-2.36898	0.0459935	AT5G65590.1	null	Dof-type zinc finger DNA-binding family protein	LOC_Os03g38870.1	dof zinc finger domain containing protein, putative, expressed
C2C2 DOF	RNA.regulation of transcription.C2C2(Zn) DOF zinc finger family	Si035812m	1.24858	0.0679649	1.0854	AT5G39660.1	CDF2	cycling DOF factor 2	LOC_Os03g07360.1	expressed protein
C2C2 DOF	RNA.regulation of transcription.C2C2(Zn) DOF zinc finger family	Si000689m	2.23021	1.21934	1.17004	AT5G39660.1	CDF2	cycling DOF factor 2	LOC_Os01g15900.1	expressed protein
C2C2 DOF	RNA.regulation of transcription.C2C2(Zn) DOF zinc finger family	Si007011m	0.182543	8.2956	-6.6066	AT1G51700.1	ADOF1,DOF1	DOF zinc finger protein 1	LOC_Os06g17410.1	dof zinc finger domain containing protein, putative, expressed
C2C2 DOF	RNA.regulation of transcription.C2C2(Zn) DOF zinc finger family	Si023256m	1.71115	-0.0508729	0.657364	AT5G66940.1	null	Dof-type zinc finger DNA-binding family protein	LOC_Os04g58190.3	dof zinc finger domain containing protein, putative, expressed
C2C2 DOF	RNA.regulation of transcription.C2C2(Zn) DOF zinc finger family	Si030774m	0.674971	-1.16402	0.27771	AT1G51700.1	ADOF1,DOF1	DOF zinc finger protein 1	LOC_Os08g38220.1	dof zinc finger domain containing protein, putative, expressed
C2C2 DOF	RNA.regulation of transcription.C2C2(Zn) DOF zinc finger family	Si040117m	3.55579	-6.5407	1.10261	AT5G60200.1	TMO6	TARGET OF MONOPTEROS 6	LOC_Os10g35300.2	dof zinc finger domain containing protein, putative, expressed
C2C2 GATA	RNA.regulation of transcription.C2C2(Zn) GATA transcription factor family	Si011269m	0.733199	-1.04977	0.971315	AT3G06740.1	GATA15	GATA transcription factor 15	LOC_Os01g24070.1	GATA zinc finger domain containing protein, expressed
C2C2 GATA	RNA.regulation of transcription.C2C2(Zn) GATA transcription factor family	Si002983m	0.349142	1.14742	-2.02731	AT3G16870.1	GATA17	GATA transcription factor 17	LOC_Os01g74540.1	GATA zinc finger domain containing protein, expressed
C2C2 GATA	RNA.regulation of transcription.C2C2(Zn) GATA transcription factor family	Si006733m	1.22008	-0.0829346	0.377389	AT5G56860.1	GATA21,GNC	GATA type zinc finger transcription factor family protein	LOC_Os06g37450.1	GATA zinc finger domain containing protein, expressed
C2C2 GATA	RNA.regulation of transcription.C2C2(Zn) GATA transcription factor family	Si010130m	1.52379	0.460385	0.412857	AT5G25830.1	GATA12	GATA transcription factor 12	LOC_Os12g07120.1	GATA zinc finger domain containing protein, expressed
C2C2 YABBY	RNA.regulation of transcription.C2C2(Zn) YABBY family	Si037789m	-1.9048	-1.68181	-1.08943	AT2G26580.1	YAB5	plant-specific transcription factor YABBY family protein	LOC_Os03g44710.1	YABBY domain containing protein, putative, expressed
C2C2 YABBY	RNA.regulation of transcription.C2C2(Zn) YABBY family	Si036788m	1.42936	2.51403	-1.55342	AT2G45190.1	AFO,FIL,YAB1	Plant-specific transcription factor YABBY family protein	LOC_Os10g36420.1	YABBY domain containing protein, putative, expressed
C2H2/C3H zinc	RNA.regulation of transcription.C2H2 zinc finger family	Si022296m	0.923093	1.80135	-0.477523	AT1G51220.1	WIP5	WIP domain protein 5	LOC_Os05g37190.1	ZOS5-08 - C2H2 zinc finger protein, expressed
C2H2/C3H zinc	RNA.regulation of transcription.C2H2 zinc finger family	Si037395m	6.26901	8.19581	0.485427	AT1G27730.1	STZ,ZAT10	salt tolerance zinc finger	LOC_Os03g32230.1	ZOS3-12 - C2H2 zinc finger protein, expressed
C2H2/C3H zinc	RNA.regulation of transcription.C2H2 zinc finger family	Si014969m	1.23269	1.9031	2.46534	AT5G25160.1	ZFP3	zinc finger protein 3	LOC_Os08g17640.1	ZOS8-02 - C2H2 zinc finger protein, expressed
C2H2/C3H zinc	RNA.regulation of transcription.C2H2 zinc finger family	Si023286m	1.60352	-0.371869	1.18568	AT1G24625.1	ZFP7	zinc finger protein 7	LOC_Os12g39220.1	ZOS12-08 - C2H2 zinc finger protein, expressed
C2H2/C3H zinc	RNA.regulation of transcription.C2H2 zinc finger family	Si006737m	7.32897	6.84504	0.485427	AT4G31420.1	null	Zinc finger protein 622	LOC_Os06g47840.1	ZOS6-08 - C2H2 zinc finger protein, expressed
C2H2/C3H zinc	RNA.regulation of transcription.C2H2 zinc finger family	Si026973m	2.80379	2.64511	0.915697	AT3G53600.1	null	C2H2-type zinc finger family protein	LOC_Os11g47630.1	ZOS11-10 - C2H2 zinc finger protein, expressed
C2H2/C3H zinc	RNA.regulation of transcription.C2H2 zinc finger family	Si020219m	1.31837	0.712405	0.698764	AT3G10470.1	null	C2H2-type zinc finger family protein	LOC_Os02g57790.1	ZOS2-19 - C2H2 zinc finger protein, expressed
C2H2/C3H zinc	RNA.regulation of transcription.C2H2 zinc finger family	Si031222m	2.21332	7.36755	-6.21085	AT3G28210.1	PMZ,SAP12	zinc finger (AN1-like) family protein	LOC_Os09g21710.1	AN1-like zinc finger domain containing protein, expressed
C2H2/C3H zinc	RNA.regulation of transcription.C2H2 zinc finger family	Si037164m	2.06078	-0.266809	1.33097	AT1G24625.1	ZFP7	zinc finger protein 7	LOC_Os12g39220.1	ZOS12-08 - C2H2 zinc finger protein, expressed
C2H2/C3H zinc	RNA.regulation of transcription.C2H2 zinc finger family	Si026682m	1.29627	0.804418	0.278915	AT5G14140.1	null	zinc ion binding;nucleic acid binding;zinc ion binding	LOC_Os11g30484.1	ZOS11-03 - C2H2 zinc finger protein, expressed
C2H2/C3H zinc	RNA.regulation of transcription.C2H2 zinc finger family	Si036255m	1.39296	0.227105	0.595696	AT3G42860.1	null	zinc knuckle (CCHC-type) family protein	LOC_Os03g57260.2	GRF zinc finger family protein, expressed
C2H2/C3H zinc	RNA.regulation of transcription.C2H2 zinc finger family	Si022781m	0.602373	2.24934	0.289605	AT5G12330.4	LRP1	Lateral root primordium (LRP) protein-related	LOC_Os05g32070.1	LRP1, putative, expressed
C2H2/C3H zinc	RNA.regulation of transcription.C2H2 zinc finger family	Si009863m	-0.674908	1.87244	-3.17955	AT1G75710.1	null	C2H2-like zinc finger protein	LOC_Os04g02510.1	ZOS4-01 - C2H2 zinc finger protein, expressed
C2H2/C3H zinc	RNA.regulation of transcription.C2H2 zinc finger family	Si030360m	1.83726	1.56441	-0.335286	AT1G13290.1	DOT5,WIP6	C2H2-like zinc finger protein	LOC_Os09g13680.1	ZOS9-04 - C2H2 zinc finger protein, expressed
C2H2/C3H zinc	RNA.regulation of transcription.C2H2 zinc finger family	Si032699m	-2.89676	-0.429014	-2.20739	AT5G14010.1	KNU	C2H2 and C2HC zinc fingers superfamily protein	LOC_Os07g05900.1	ZOS7-02 - C2H2 zinc finger protein, expressed
C2H2/C3H zinc	RNA.regulation of transcription.C2H2 zinc finger family	Si038797m	1.37413	-1.16993	0.308175	AT1G66140.1	ZFP4	zinc finger protein 4	LOC_Os03g13600.2	ZOS3-07 - C2H2 zinc finger protein, expressed
C2H2/C3H zinc	RNA.regulation of transcription.C2H2 zinc finger family	Si027432m	9.07655	7.09622	0.485427	AT3G53600.1	null	C2H2-type zinc finger family protein	LOC_Os11g47630.1	ZOS11-10 - C2H2 zinc finger protein, expressed
C2H2/C3H zinc	RNA.regulation of transcription.C2H2 zinc finger family	Si002891m	8.60665	2.22681	5.68946	AT3G53600.1	null	C2H2-type zinc finger family protein	LOC_Os01g62130.1	ZOS1-14 - C2H2 zinc finger protein, expressed
C2H2/C3H zinc	RNA.regulation of transcription.C2H2 zinc finger family	Si037914m	0.785463	-2.88823	0.418488	AT5G57520.1	ATZFP2,ZFP2	zinc finger protein 2	LOC_Os09g26200.1	ZOS9-11 - C2H2 zinc finger protein, expressed
C2H2/C3H zinc	RNA.regulation of transcription.C2H2 zinc finger family	Si035083m	1.62516	0.547533	0.456469	AT5G66730.1	null	C2H2-like zinc finger protein	LOC_Os07g39310.1	ZOS7-06 - C2H2 zinc finger protein, expressed
C2H2/C3H zinc	RNA.regulation of transcription.C2H2 zinc finger family	Si022364m	1.84013	0.249611	0.490106	AT1G72050.2	TFIIIA	transcription factor IIIA	LOC_Os05g03020.1	ZOS5-03 - C2H2 zinc finger protein, expressed
C2H2/C3H zinc	RNA.regulation of transcription.C2H2 zinc finger family	Si037660m	0.826832	-6.56643	-0.25743	AT2G28710.1	null	C2H2-type zinc finger family protein	LOC_Os03g17150.1	ZOS3-09 - C2H2 zinc finger protein, expressed
C2H2/C3H zinc	RNA.regulation of transcription.C2H2 zinc finger family	Si032473m	9.33404	1.68389	6.47735	AT5G66350.1	SHI	Lateral root primordium (LRP) protein-related	LOC_Os09g36160.1	LRP1, putative, expressed
C2H2/C3H zinc	RNA.regulation of transcription.C2H2 zinc finger family	Si006867m	0.280374	1.21082	-1.63322	AT4G21160.1	AGD12,ZAC	Calcium-dependent ARF-type GTPase activating protein family	LOC_Os06g40704.1	stromal membrane-associated protein, putative, expressed
C2H2/C3H zinc	RNA.regulation of transcription.C2H2 zinc finger family	Si030680m	-0.450254	-3.39838	-0.115765	AT2G41940.1	ZFP8	zinc finger protein 8	LOC_Os09g27320.1	ZOS9-13 - C2H2 zinc finger protein, expressed
C2H2/C3H zinc	RNA.regulation of transcription.C2H2 zinc finger family	Si031234m	0.0490014	-1.9388	0.0402618	AT1G24625.1	ZFP7	zinc finger protein 7	LOC_Os07g40300.1	ZOS7-10 - C2H2 zinc finger protein, expressed
C2H2/C3H zinc	RNA.regulation of transcription.C2H2 zinc finger family	Si037251m	2.19185	0.487293	-0.218212	AT3G46080.1	null	C2H2-type zinc finger family protein	LOC_Os03g60570.1	ZOS3-22 - C2H2 zinc finger protein, expressed
C2H2/C3H zinc	RNA.regulation of transcription.C2H2 zinc finger family	Si009633m	-1.02308	0.0879831	-0.497175	AT2G02070.1	AtIDD5,IDD5	indeterminate(ID)-domain 5	LOC_Os04g47860.6	ZOS4-11 - C2H2 zinc finger protein, expressed
C2H2/C3H zinc	RNA.regulation of transcription.C2H2 zinc finger family	Si037672m	3.97286	3.13149	0.770758	AT5G59820.1	RHL41,ZAT12	C2H2-type zinc finger family protein	LOC_Os03g60560.1	ZOS3-21 - C2H2 zinc finger protein, expressed
C2H2/C3H zinc	RNA.regulation of transcription.C2H2 zinc finger family	Si003051m	4.86634	5.85152	-1.2925	AT3G46080.1	null	C2H2-type zinc finger family protein	LOC_Os01g62190.1	ZOS1-15 - C2H2 zinc finger protein, expressed
C2H2/C3H zinc	RNA.regulation of transcription.C2H2 zinc finger family	Si022931m	1.43827	0.00649841	0.390776	AT5G63280.1	null	C2H2-like zinc finger protein	LOC_Os12g13130.3	ZOS12-03 - C2H2 zinc finger protein, expressed
C2H2/C3H zinc	RNA.regulation of transcription.C2H2 zinc finger family	Si015301m	-1.29573	-2.22552	-0.792125	AT5G66350.1	SHI	Lateral root primordium (LRP) protein-related	LOC_Os08g43410.1	LRP1, putative, expressed
C2H2/C3H zinc	RNA.regulation of transcription.C2H2 zinc finger family	Si014125m	2.25134	-1.17456	1.97692	AT2G41940.1	ZFP8	zinc finger protein 8	LOC_Os08g36110.1	ZOS8-06 - C2H2 zinc finger protein, expressed
C2H2/C3H zinc	RNA.regulation of transcription.C2H2 zinc finger family	Si010000m	-1.14463	-0.0720483	-0.574311	AT1G34370.1	STOP1	C2H2 and C2HC zinc fingers superfamily protein	LOC_Os01g65080.2	ZOS1-18 - C2H2 zinc finger protein, expressed
C2H2/C3H zinc	RNA.regulation of transcription.C2H2 zinc finger family	Si006572m	1.86794	0.373267	0.199934	AT4G31420.1	null	Zinc finger protein 622	LOC_Os06g47840.1	ZOS6-08 - C2H2 zinc finger protein, expressed
C2H2/C3H zinc	RNA.regulation of transcription.C2H2 zinc finger family	Si037516m	7.46188	7.73874	0.485427	AT5G04340.1	C2H2,CZF2,ZAT6	zinc finger of Arabidopsis thaliana 6	LOC_Os03g32220.1	ZOS3-11 - C2H2 zinc finger protein, expressed
C2H2/C3H zinc	RNA.regulation of transcription.C2H2 zinc finger family	Si023013m	4.16473	2.95685	1.05885	AT1G27730.1	STZ,ZAT10	salt tolerance zinc finger	LOC_Os12g39400.1	ZOS12-09 - C2H2 zinc finger protein, expressed
C2H2/C3H zinc	RNA.regulation of transcription.C2H2 zinc finger family	Si027104m	0.449445	-1.07714	1.46551	AT3G53600.1	null	C2H2-type zinc finger family protein	LOC_Os11g47620.1	ZOS11-09 - C2H2 zinc finger protein, expressed
C2H2/C3H zinc	RNA.regulation of transcription.C2H2 zinc finger family	Si031273m	1.52285	-1.12509	1.64735	AT5G48890.1	null	C2H2-like zinc finger protein	LOC_Os07g05900.1	ZOS7-02 - C2H2 zinc finger protein, expressed
C2H2/C3H zinc	RNA.regulation of transcription.C2H2 zinc finger family	Si031489m	3.67492	-0.712481	2.68409	AT5G57520.1	ATZFP2,ZFP2	zinc finger protein 2	LOC_Os09g26210.1	ZOS9-12 - C2H2 zinc finger protein, expressed
C2H2/C3H zinc	RNA.regulation of transcription.C2H2 zinc finger family	Si021519m	0.206434	1.15136	-0.895619	AT1G74250.1	null	DNAJ heat shock N-terminal domain-containing protein	LOC_Os12g31840.1	ZOS12-05 - C2H2 zinc finger protein, expressed
C2H2/C3H zinc	RNA.regulation of transcription.C3H zinc finger family	Si002050m	-1.49572	-0.925469	-2.73388	AT1G66810.1	null	Zinc finger C-x8-C-x5-C-x3-H type family protein	LOC_Os01g45730.1	zinc finger C-x8-C-x5-C-x3-H type family protein, expressed
C2H2/C3H zinc	RNA.regulation of transcription.C3H zinc finger family	Si022958m	4.85293	2.36062	0.412147	AT2G25900.1	ATCTH,ATTZF1	Zinc finger C-x8-C-x5-C-x3-H type family protein	LOC_Os05g45020.1	zinc finger/CCCH transcription factor, putative, expressed
C2H2/C3H zinc	RNA.regulation of transcription.C3H zinc finger family	Si022648m	-0.0618398	-7.42515	0.441162	AT1G66810.1	null	Zinc finger C-x8-C-x5-C-x3-H type family protein	LOC_Os05g50080.1	zinc finger C-x8-C-x5-C-x3-H type family protein, expressed
C2H2/C3H zinc	RNA.regulation of transcription.C3H zinc finger family	Si024826m	1.35665	0.849439	1.32136	AT4G29190.1	null	Zinc finger C-x8-C-x5-C-x3-H type family protein	LOC_Os05g10670.1	zinc finger CCCH type family protein, putative, expressed
C2H2/C3H zinc	RNA.regulation of transcription.C3H zinc finger family	Si019853m	1.92074	-0.472596	0.95921	AT5G06770.1	null	KH domain-containing protein / zinc finger (CCCH type) family protein	LOC_Os02g10080.1	zinc finger C-x8-C-x5-C-x3-H type family protein, expressed
C2H2/C3H zinc	RNA.regulation of transcription.C3H zinc finger family	Si024089m	2.89414	0	-3.59458	AT2G02160.1	null	CCCH-type zinc finger family protein	LOC_Os05g08400.1	zinc finger C-x8-C-x5-C-x3-H type family protein, expressed
C2H2/C3H zinc	RNA.regulation of transcription.C3H zinc finger family	Si006956m	-1.39746	0	-3.34147	AT3G02820.1	null	zinc knuckle (CCHC-type) family protein	LOC_Os02g52460.1	zinc knuckle domain containing protein, expressed
C2H2/C3H zinc	RNA.regulation of transcription.C3H zinc finger family	Si017193m	1.12752	0.687538	-0.412192	AT3G21810.1	null	Zinc finger C-x8-C-x5-C-x3-H type family protein	LOC_Os02g06584.2	zinc finger C-x8-C-x5-C-x3-H type family protein, expressed
C2H2/C3H zinc	RNA.regulation of transcription.C3H zinc finger family	Si006602m	1.02506	-0.984415	0.736698	AT1G75340.1	null	Zinc finger C-x8-C-x5-C-x3-H type family protein	LOC_Os06g49080.1	zinc finger C-x8-C-x5-C-x3-H type family protein, expressed
CPP	RNA.regulation of transcription.CPP(Zn),CPP1-related transcription factor family	Si008814m	-1.66764	1.227	-1.63089	AT4G29000.1	null	Tesmin/TSO1-like CXC domain-containing protein	LOC_Os06g22670.1	tesmin/TSO1-like CXC domain containing protein, expressed
CPP	RNA.regulation of transcription.CPP(Zn),CPP1-related transcription factor family	Si002871m	8.39993	-0.308426	7.4951	AT3G22760.1	SOL1	Tesmin/TSO1-like CXC domain-containing protein	LOC_Os05g51040.1	tesmin/TSO1-like CXC domain containing protein, expressed
CPP	RNA.regulation of transcription.CPP(Zn),CPP1-related transcription factor family	Si022450m	1.39964	-0.609259	0.644534	AT3G22760.1	SOL1	Tesmin/TSO1-like CXC domain-containing protein	LOC_Os05g43380.1	tesmin/TSO1-like CXC domain containing protein, expressed
CPP	RNA.regulation of transcription.CPP(Zn),CPP1-related transcription factor family	Si022238m	1.92641	0.534839	0.301854	AT4G14770.1	ATTCX2,TCX2	TESMIN/TSO1-like CXC 2	LOC_Os12g41210.1	tesmin/TSO1-like CXC domain containing protein, expressed
CPP	RNA.regulation of transcription.CPP(Zn),CPP1-related transcription factor family	Si008122m	0.233618	1.16193	0.126156	AT4G29000.1	null	Tesmin/TSO1-like CXC domain-containing protein	LOC_Os06g22670.1	tesmin/TSO1-like CXC domain containing protein, expressed
GARP G2	RNA.regulation of transcription.G2-like transcription factor family, GARP	Si022265m	-0.937771	-1.46055	0.155869	AT3G04030.3	null	Homeodomain-like superfamily protein	LOC_Os05g40960.1	Myb transcription factor, putative, expressed
GARP G2	RNA.regulation of transcription.G2-like transcription factor family, GARP	Si014152m	1.46418	0.127769	0.820913	AT2G01060.1	null	myb-like HTH transcriptional regulator family protein	LOC_Os08g25820.2	myb-like DNA-binding domain containing protein, expressed
GARP G2	RNA.regulation of transcription.G2-like transcription factor family, GARP	Si007179m	3.2929	2.14327	1.38804	AT1G14600.1	null	Homeodomain-like superfamily protein	LOC_Os06g45890.1	MYB family transcription factor, putative, expressed
GARP G2	RNA.regulation of transcription.G2-like transcription factor family, GARP	Si006312m	0.710502	1.10859	-0.96237	AT2G38300.1	null	myb-like HTH transcriptional regulator family protein	LOC_Os06g35140.1	MYB family transcription factor, putative, expressed
GARP G2	RNA.regulation of transcription.G2-like transcription factor family, GARP	Si014513m	1.2859	-0.362182	0.511498	AT3G24120.1	null	Homeodomain-like superfamily protein	LOC_Os08g25799.1	Myb transcription factor, putative, expressed
GARP G2	RNA.regulation of transcription.G2-like transcription factor family, GARP	Si002016m	3.27945	0.155463	1.86578	AT5G59570.1	null	Homeodomain-like superfamily protein	LOC_Os01g62660.1	MYB family transcription factor, putative, expressed
GRAS	RNA.regulation of transcription.GRAS transcription factor family	Si008220m	-1.32985	7.86272	-9.37162	AT1G63100.1	null	GRAS family transcription factor	LOC_Os06g03710.1	DELLA protein SLR1, putative, expressed
GRAS	RNA.regulation of transcription.GRAS transcription factor family	Si003000m	1.65804	0.208968	0.585296	AT5G59460.1	null	scarecrow-like transcription factor 11 (SCL11)	LOC_Os01g05130.1	expressed protein
GRAS	RNA.regulation of transcription.GRAS transcription factor family	Si009972m	-0.0375591	3.69401	-2.78666	AT3G03450.1	RGL2	RGA-like 2	LOC_Os04g35250.1	MONOCULM 1, putative, expressed
GRAS	RNA.regulation of transcription.GRAS transcription factor family	Si035728m	3.24388	1.27953	2.04864	AT4G00150.1	ATHAM3,HAM3	GRAS family transcription factor	LOC_Os10g40390.1	scarecrow, putative, expressed
GRAS	RNA.regulation of transcription.GRAS transcription factor family	Si000234m	1.3289	0.170602	0.932184	AT2G37650.1	null	GRAS family transcription factor	LOC_Os01g62460.1	ZOS1-16 - C2H2 zinc finger protein, expressed
GRAS	RNA.regulation of transcription.GRAS transcription factor family	Si009933m	1.93602	3.91805	-3.05732	AT1G50420.1	SCL-3,SCL3	scarecrow-like 3	LOC_Os12g04370.1	GRAS family transcription factor containing protein, expressed
GRAS	RNA.regulation of transcription.GRAS transcription factor family	Si034627m	1.01949	0.210213	0.0316471	AT1G07530.1	ATGRAS2,GRAS2,SCL14	SCARECROW-like 14	LOC_Os04g50060.1	GRAS family transcription factor domain containing protein, expressed
GRAS	RNA.regulation of transcription.GRAS transcription factor family	Si034417m	1.01892	-0.101596	0.719419	AT2G37650.1	null	GRAS family transcription factor	LOC_Os03g48450.2	SCARECROW, putative, expressed
GRAS	RNA.regulation of transcription.GRAS transcription factor family	Si000832m	1.07711	0.688949	0.748154	AT1G21450.1	SCL1	SCARECROW-like 1	LOC_Os01g65900.1	chitin-inducible gibberellin-responsive protein, putative, expressed
GRAS	RNA.regulation of transcription.GRAS transcription factor family	Si016627m	-0.170213	1.49149	-1.64399	AT5G52510.1	SCL8	SCARECROW-like 8	LOC_Os02g45760.1	chitin-inducible gibberellin-responsive protein 2, putative, expressed
GRAS	RNA.regulation of transcription.GRAS transcription factor family	Si029418m	1.76259	0.51758	0.618795	AT5G48150.1	PAT1	GRAS family transcription factor	LOC_Os07g39470.1	gibberellin response modulator protein, putative, expressed
GRAS	RNA.regulation of transcription.GRAS transcription factor family	Si001436m	2.77814	1.3961	0.31572	AT1G50420.1	SCL-3,SCL3	scarecrow-like 3	LOC_Os01g71970.1	GRAS family transcription factor containing protein, expressed
HB	RNA.regulation of transcription.HB,Homeobox transcription factor family	Si018237m	3.33887	3.66728	0.912504	AT2G46680.1	ATHB-7,ATHB7,HB-7	homeobox 7	LOC_Os02g43330.1	homeobox associated leucine zipper, putative, expressed
HB	RNA.regulation of transcription.HB,Homeobox transcription factor family	Si039068m	0.848501	-2.25058	1.23362	AT4G08150.1	BP,BP1,KNAT1	KNOTTED-like from Arabidopsis thaliana	LOC_Os07g03770.1	Homeobox domain containing protein, expressed
HB	RNA.regulation of transcription.HB,Homeobox transcription factor family	Si037189m	1.23459	-0.215616	1.33441	AT4G37790.1	HAT22	Homeobox-leucine zipper protein family	LOC_Os10g01470.1	homeobox associated leucine zipper, putative, expressed
HB	RNA.regulation of transcription.HB,Homeobox transcription factor family	Si014568m	1.21632	-1.70144	2.29744	AT5G25220.1	KNAT3	KNOTTED1-like homeobox gene 3	LOC_Os08g19650.1	homeobox protein knotted-1, putative, expressed
HB	RNA.regulation of transcription.HB,Homeobox transcription factor family	Si031009m	2.50128	1.72024	0.134616	AT2G18550.1	ATHB21,HB-2,HB21	homeobox protein 21	LOC_Os07g39320.1	homeobox domain containing protein, expressed
HB	RNA.regulation of transcription.HB,Homeobox transcription factor family	Si022944m	-1.59611	2.19229	-4.1129	AT2G28610.1	PRS,PRS1,WOX3	Homeodomain-like superfamily protein	LOC_Os05g02730.1	homeobox domain containing protein, expressed
HB	RNA.regulation of transcription.HB,Homeobox transcription factor family	Si010550m	3.16347	3.5929	1.55875	AT2G46680.1	ATHB-7,ATHB7,HB-7	homeobox 7	LOC_Os04g45810.1	homeobox associated leucine zipper, putative, expressed
HB	RNA.regulation of transcription.HB,Homeobox transcription factor family	Si007019m	-1.40495	0.11759	-1.30675	AT4G17460.1	HAT1	Homeobox-leucine zipper protein 4 (HB-4) / HD-ZIP protein	LOC_Os06g04870.1	homeobox associated leucine zipper, putative, expressed
HB	RNA.regulation of transcription.HB,Homeobox transcription factor family	Si038700m	1.53537	1.59579	-0.339717	AT4G08150.1	BP,BP1,KNAT1	KNOTTED-like from Arabidopsis thaliana	LOC_Os03g51690.2	Homeobox domain containing protein, expressed
HB	RNA.regulation of transcription.HB,Homeobox transcription factor family	Si007238m	5.84588	7.69944	0.485427	AT5G06710.1	HAT14	homeobox from Arabidopsis thaliana	LOC_Os06g48290.1	homeobox associated leucine zipper, putative, expressed
HB	RNA.regulation of transcription.HB,Homeobox transcription factor family	Si039908m	-1.89287	0.74281	-1.83935	AT4G08150.1	BP,BP1,KNAT1	KNOTTED-like from Arabidopsis thaliana	LOC_Os07g03770.1	Homeobox domain containing protein, expressed
HB	RNA.regulation of transcription.HB,Homeobox transcription factor family	Si020494m	1.48175	-0.194786	0.287593	AT5G25220.2	KNAT3	KNOTTED1-like homeobox gene 3	LOC_Os02g08544.2	homeobox protein knotted-1, putative, expressed
HB	RNA.regulation of transcription.HB,Homeobox transcription factor family	Si002508m	1.77199	0.457911	-0.662607	AT4G35550.1	ATWOX13,HB-4,WOX13	WUSCHEL related homeobox 13	LOC_Os01g60270.1	homeobox domain containing protein, expressed
HB	RNA.regulation of transcription.HB,Homeobox transcription factor family	Si040014m	0.912815	-1.18062	0.810642	AT4G40060.1	ATHB-16,ATHB16,HB16	homeobox protein 16	LOC_Os10g23090.1	homeobox associated leucine zipper, putative, expressed
HB	RNA.regulation of transcription.HB,Homeobox transcription factor family	Si037255m	2.27765	1.36179	0.590258	AT2G18550.1	ATHB21,HB-2,HB21	homeobox protein 21	LOC_Os03g10210.1	homeobox domain containing protein, expressed
HB	RNA.regulation of transcription.HB,Homeobox transcription factor family	Si019736m	0.358346	1.81939	-1.22772	AT5G06710.1	HAT14	homeobox from Arabidopsis thaliana	LOC_Os02g35770.1	homeobox associated leucine zipper, putative, expressed
HB	RNA.regulation of transcription.HB,Homeobox transcription factor family	Si014954m	2.73358	3.16867	-0.813589	AT5G06710.1	HAT14	homeobox from Arabidopsis thaliana	LOC_Os08g36220.1	homeobox associated leucine zipper, putative, expressed
HB	RNA.regulation of transcription.HB,Homeobox transcription factor family	Si010958m	1.56541	0.294041	0.428134	AT3G60390.1	HAT3	homeobox-leucine zipper protein 3	LOC_Os04g46350.1	homeobox associated leucine zipper, putative, expressed
HB	RNA.regulation of transcription.HB,Homeobox transcription factor family	Si036519m	-1.51112	0.879731	-2.36318	AT1G69780.1	ATHB13	Homeobox-leucine zipper protein family	LOC_Os03g07450.1	homeobox associated leucine zipper, putative, expressed
HB	RNA.regulation of transcription.HB,Homeobox transcription factor family	Si009396m	1.07303	1.53124	-1.19484	AT3G61150.1	HD-GL2-1,HDG1	homeodomain GLABROUS 1	LOC_Os04g48070.2	homeobox and START domains containing protein, putative, expressed
HB	RNA.regulation of transcription.HB,Homeobox transcription factor family	Si030836m	3.43487	-2.05473	1.46969	AT3G03660.1	WOX11	WUSCHEL related homeobox 11	LOC_Os07g48560.1	homeobox domain containing protein, expressed
HB	RNA.regulation of transcription.HB,Homeobox transcription factor family	Si006303m	-2.04264	-0.592914	-0.100964	AT5G41410.1	BEL1	POX (plant homeobox) family protein	LOC_Os06g01934.1	homeobox domain containing protein, expressed
HB	RNA.regulation of transcription.HB,Homeobox transcription factor family	Si018305m	8.82372	2.48824	5.76659	AT4G37790.1	HAT22	Homeobox-leucine zipper protein family	LOC_Os02g05640.1	homeobox associated leucine zipper, putative, expressed
HB	RNA.regulation of transcription.HB,Homeobox transcription factor family	Si036193m	0.628362	1.3132	0.0817999	AT4G08150.1	BP,BP1,KNAT1	KNOTTED-like from Arabidopsis thaliana	LOC_Os03g51710.2	homeobox protein knotted-1, putative, expressed
HB	RNA.regulation of transcription.HB,Homeobox transcription factor family	Si003100m	2.29016	0.746944	0.137095	AT1G27050.1	ATHB54,HB54	homeobox protein 54	LOC_Os01g56969.1	homeobox-leucine zipper protein ATHB-54, putative, expressed
HSF	RNA.regulation of transcription.HSF,Heat-shock transcription factor family	Si035840m	1.61019	0.225943	0.101013	AT4G17750.1	ATHSF1,ATHSFA1A,HSF1,HSFA1A	heat shock factor 1	LOC_Os03g12370.1	HSF-type DNA-binding domain containing protein, expressed
HSF	RNA.regulation of transcription.HSF,Heat-shock transcription factor family	Si002580m	1.27817	1.49175	0.45464	AT3G24520.1	AT-HSFC1,HSFC1	heat shock transcription factor C1	LOC_Os01g53220.1	HSF-type DNA-binding domain containing protein, expressed
HSF	RNA.regulation of transcription.HSF,Heat-shock transcription factor family	Si016943m	2.24355	0.0888489	1.22068	AT5G03720.1	AT-HSFA3,HSFA3	heat shock transcription factor A3	LOC_Os02g32590.1	HSF-type DNA-binding domain containing protein, expressed
HSF	RNA.regulation of transcription.HSF,Heat-shock transcription factor family	Si033243m	0.186828	1.72718	-2.04772	AT1G46264.1	AT-HSFB4,HSFB4,SCZ	heat shock transcription factor B4	LOC_Os07g44690.1	HSF-type DNA-binding domain containing protein, expressed
HSF	RNA.regulation of transcription.HSF,Heat-shock transcription factor family	Si036304m	1.20526	0.197895	0.753011	AT3G22830.1	AT-HSFA6B,HSFA6B	heat shock transcription factor A6B	LOC_Os10g28340.1	heat stress transcription factor, putative, expressed
HSF	RNA.regulation of transcription.HSF,Heat-shock transcription factor family	Si022026m	2.63076	1.84607	0.7732	AT4G18880.1	AT-HSFA4A,HSF A4A	heat shock transcription factor A4A	LOC_Os05g45410.1	HSF-type DNA-binding domain containing protein, expressed
HSF	RNA.regulation of transcription.HSF,Heat-shock transcription factor family	Si040272m	-0.926752	1.3622	-3.32584	AT1G46264.1	AT-HSFB4,HSFB4,SCZ	heat shock transcription factor B4	LOC_Os03g25120.1	HSF-type DNA-binding domain containing protein, expressed
HSF	RNA.regulation of transcription.HSF,Heat-shock transcription factor family	Si030611m	2.52812	2.85216	-0.0751895	AT4G36990.1	AT-HSFB1,ATHSF4,HSF4,HSFB1	heat shock factor 4	LOC_Os09g28354.1	CPuORF39 - conserved peptide uORF-containing transcript, expressed
HSF	RNA.regulation of transcription.HSF,Heat-shock transcription factor family	Si030256m	2.72405	0.679832	0.286592	AT3G22830.1	AT-HSFA6B,HSFA6B	heat shock transcription factor A6B	LOC_Os07g08140.1	heat stress transcription factor, putative, expressed
HSF	RNA.regulation of transcription.HSF,Heat-shock transcription factor family	Si030056m	1.14918	0.734997	-1.83725	AT1G46264.1	AT-HSFB4,HSFB4,SCZ	heat shock transcription factor B4	LOC_Os09g28200.1	HSF-type DNA-binding domain containing protein, expressed
MADS	RNA.regulation of transcription.MADS box transcription factor family	Si037358m	2.11099	-0.177718	0.902054	AT2G22540.1	AGL22,SVP	K-box region and MADS-box transcription factor family protein	LOC_Os03g08754.1	OsMADS47 - MADS-box family gene with MIKCc type-box, expressed
MADS	RNA.regulation of transcription.MADS box transcription factor family	Si008920m	0.730153	1.9622	-0.6294	null	null	null	LOC_Os06g30810.1	OsMADS75 - MADS-box family gene with M-alpha type-box, expressed
MADS	RNA.regulation of transcription.MADS box transcription factor family	Si024640m	-10.2998	0.436926	-1.36955	AT1G71692.1	AGL12,XAL1	AGAMOUS-like 12	LOC_Os12g10520.1	OsMADS33 - MADS-box family gene with MIKCc type-box, expressed
MADS	RNA.regulation of transcription.MADS box transcription factor family	Si008672m	1.47207	0.680461	1.05221	AT4G11880.1	AGL14	AGAMOUS-like 14	LOC_Os08g41960.1	OsMADS37 - MADS-box family gene with MIKC* type-box, expressed
MADS	RNA.regulation of transcription.MADS box transcription factor family	Si019880m	14.883	1.30727	12.3903	AT3G57230.1	AGL16	AGAMOUS-like 16	LOC_Os02g49840.1	OsMADS57 - MADS-box family gene with MIKCc type-box, expressed
MADS	RNA.regulation of transcription.MADS box transcription factor family	Si023214m	0.459374	3.25673	-2.14928	AT5G20240.1	PI	K-box region and MADS-box transcription factor family protein	LOC_Os05g34940.2	OsMADS4 - MADS-box family gene with MIKCc type-box, expressed
MADS	RNA.regulation of transcription.MADS box transcription factor family	Si007187m	0.884963	6.75904	0.485427	AT1G69120.1	AGL7,AP1	K-box region and MADS-box transcription factor family protein	LOC_Os06g45650.1	OsMADS30 - MADS-box family gene with MIKCc type-box, expressed
MADS	RNA.regulation of transcription.MADS box transcription factor family	Si019862m	2.76669	-1.34983	3.45814	AT3G57230.1	AGL16	AGAMOUS-like 16	LOC_Os02g36924.1	OsMADS27 - MADS-box family gene with MIKCc type-box, expressed
MADS	RNA.regulation of transcription.MADS box transcription factor family	Si014540m	1.89911	0.959615	0.180763	AT4G11880.1	AGL14	AGAMOUS-like 14	LOC_Os08g41960.1	OsMADS37 - MADS-box family gene with MIKC* type-box, expressed
MADS	RNA.regulation of transcription.MADS box transcription factor family	Si019337m	-14.72	0.555024	-1.30473	AT3G57230.2	AGL16	AGAMOUS-like 16	LOC_Os04g38770.1	OsMADS61 - MADS-box family gene with MIKCc type-box, expressed
MADS	RNA.regulation of transcription.MADS box transcription factor family	Si007453m	-0.451203	-1.0618	0.397112	null	null	null	LOC_Os06g24190.1	expressed protein
MADS	RNA.regulation of transcription.MADS box transcription factor family	Si025315m	1.49238	0	-8.30128	AT5G60910.1	AGL8,FUL	AGAMOUS-like 8	LOC_Os12g31748.2	OsMADS20 - MADS-box family gene with MIKCc type-box, expressed
MADS	RNA.regulation of transcription.MADS box transcription factor family	Si038067m	2.63242	-0.395005	0.520137	AT4G22950.1	AGL19,GL19	AGAMOUS-like 19	LOC_Os10g39130.1	OsMADS56 - MADS-box family gene with MIKCc type-box, expressed
MADS	RNA.regulation of transcription.MADS box transcription factor family	Si017524m	1.44158	0.241013	0.299433	AT2G22540.1	AGL22,SVP	K-box region and MADS-box transcription factor family protein	LOC_Os02g52340.1	OsMADS22 - MADS-box family gene with MIKCc type-box, expressed
MADS	RNA.regulation of transcription.MADS box transcription factor family	Si037696m	-6.04676	0	-3.24783	AT3G02310.1	AGL4,SEP2	K-box region and MADS-box transcription factor family protein	LOC_Os03g11614.1	OsMADS1 - MADS-box family gene with MIKCc type-box, expressed
MADS	RNA.regulation of transcription.MADS box transcription factor family	Si012517m	0.884963	-2.44964	16.0167	AT4G09960.4	AGL11,STK	K-box region and MADS-box transcription factor family protein	LOC_Os04g38770.1	OsMADS61 - MADS-box family gene with MIKCc type-box, expressed
MADS	RNA.regulation of transcription.MADS box transcription factor family	Si003421m	1.49451	0.00754417	0.433562	null	null	null	LOC_Os01g69850.1	OsMADS65 - MADS-box family gene with MIKC* type-box, expressed
MYB	RNA.regulation of transcription.MYB domain transcription factor family	Si030273m	0.722098	2.32001	0.740334	AT4G21440.1	ATM4,ATMYB102,MYB102	MYB-like 102	LOC_Os07g37210.1	MYB family transcription factor, putative, expressed
MYB	RNA.regulation of transcription.MYB domain transcription factor family	Si015585m	-1.20955	-6.40556	-1.85158	AT5G57620.1	AtMYB36,MYB36	myb domain protein 36	LOC_Os08g15020.1	MYB family transcription factor, putative, expressed
MYB	RNA.regulation of transcription.MYB domain transcription factor family	Si035742m	1.29567	0.00945739	0.314977	AT2G47210.1	null	myb-like transcription factor family protein	LOC_Os05g46330.1	MYB family transcription factor, putative, expressed
MYB	RNA.regulation of transcription.MYB domain transcription factor family	Si030711m	-0.0323256	1.23078	-0.959697	AT1G66230.1	AtMYB20,MYB20	myb domain protein 20	LOC_Os09g23620.1	MYB family transcription factor, putative, expressed
MYB	RNA.regulation of transcription.MYB domain transcription factor family	Si017899m	1.62259	6.76582	-3.01069	AT5G26660.1	ATMYB86,MYB86	myb domain protein 86	LOC_Os02g02370.1	myb-like DNA-binding domain containing protein, putative, expressed
MYB	RNA.regulation of transcription.MYB domain transcription factor family	Si038845m	-1.67929	-0.790337	-1.29202	AT3G28910.1	ATMYB30,MYB30	myb domain protein 30	LOC_Os03g26130.1	MYB family transcription factor, putative, expressed
MYB	RNA.regulation of transcription.MYB domain transcription factor family	Si024031m	-6.74851	0	-6.56308	AT2G23290.1	AtMYB70,MYB70	myb domain protein 70	LOC_Os03g13310.1	MYB family transcription factor, putative, expressed
MYB	RNA.regulation of transcription.MYB domain transcription factor family	Si010822m	2.13135	2.45094	1.03235	AT4G13480.1	AtMYB79,MYB79	myb domain protein 79	LOC_Os04g42950.1	MYB family transcription factor, putative, expressed
MYB	RNA.regulation of transcription.MYB domain transcription factor family	Si024470m	1.02979	-0.924463	1.35397	AT5G59780.3	ATMYB59,ATMYB59-1,ATMYB59-2,ATMYB59-3,MYB59	myb domain protein 59	LOC_Os05g02420.2	expressed protein
MYB	RNA.regulation of transcription.MYB domain transcription factor family	Si017785m	-0.554102	-1.98448	-0.477291	AT1G34670.1	AtMYB93,MYB93	myb domain protein 93	LOC_Os06g11780.1	MYB family transcription factor, putative, expressed
MYB	RNA.regulation of transcription.MYB domain transcription factor family	Si002629m	1.72591	-0.179229	1.52134	AT4G37780.1	ATMYB87,MYB87	myb domain protein 87	LOC_Os01g09590.1	myb-like DNA-binding domain containing protein, putative, expressed
MYB	RNA.regulation of transcription.MYB domain transcription factor family	Si000907m	-0.184526	-1.12475	0.258098	AT5G06100.1	ATMYB33,MYB33	myb domain protein 33	LOC_Os01g59660.1	MYB family transcription factor, putative, expressed
MYB	RNA.regulation of transcription.MYB domain transcription factor family	Si017934m	-1.33935	0.833239	-3.56671	AT3G61250.1	AtMYB17,MYB17	myb domain protein 17	LOC_Os02g42870.1	MYB family transcription factor, putative, expressed
MYB	RNA.regulation of transcription.MYB domain transcription factor family	Si013994m	-1.1221	0.482323	-2.34011	AT3G01140.1	AtMYB106,MYB106,NOK	myb domain protein 106	LOC_Os08g33660.1	MYB family transcription factor, putative, expressed
MYB	RNA.regulation of transcription.MYB domain transcription factor family	Si002220m	-1.03752	-0.635032	-0.670123	AT5G26660.1	ATMYB86,MYB86	myb domain protein 86	LOC_Os01g36460.1	MYB family transcription factor, putative, expressed
MYB	RNA.regulation of transcription.MYB domain transcription factor family	Si032544m	-4.40924	7.82783	-4.22381	AT1G66230.1	AtMYB20,MYB20	myb domain protein 20	LOC_Os09g23620.1	MYB family transcription factor, putative, expressed
MYB	RNA.regulation of transcription.MYB domain transcription factor family	Si010608m	-4.11333	-2.4284	-2.5092	AT3G28910.1	ATMYB30,MYB30	myb domain protein 30	LOC_Os12g03150.1	myb-like DNA-binding domain containing protein, putative, expressed
MYB	RNA.regulation of transcription.MYB domain transcription factor family	Si040527m	2.45329	1.25331	0.178785	AT3G23250.1	ATMYB15,ATY19,MYB15	myb domain protein 15	LOC_Os10g33810.1	myb-related protein Myb4, putative, expressed
MYB	RNA.regulation of transcription.MYB domain transcription factor family	Si021925m	1.03027	0.26314	0.0176489	AT2G47210.1	null	myb-like transcription factor family protein	LOC_Os05g46330.1	MYB family transcription factor, putative, expressed
MYB	RNA.regulation of transcription.MYB domain transcription factor family	Si022831m	3.70818	3.62607	1.32746	AT1G48000.1	AtMYB112,MYB112	myb domain protein 112	LOC_Os12g37690.1	MYB family transcription factor, putative, expressed
MYB	RNA.regulation of transcription.MYB domain transcription factor family	Si026574m	2.05962	1.50266	0.841251	AT5G49620.1	AtMYB78,MYB78	myb domain protein 78	LOC_Os11g45740.1	MYB family transcription factor, putative, expressed
MYB	RNA.regulation of transcription.MYB domain transcription factor family	Si022730m	-1.08488	1.28775	-1.92126	AT5G26660.1	ATMYB86,MYB86	myb domain protein 86	LOC_Os05g46610.1	myb-like DNA-binding domain containing protein, putative, expressed
MYB	RNA.regulation of transcription.MYB domain transcription factor family	Si030750m	-1.06025	-0.42566	-0.974326	AT4G12350.1	AtMYB42,MYB42	myb domain protein 42	LOC_Os09g36250.1	MYB family transcription factor, putative, expressed
MYB	RNA.regulation of transcription.MYB domain transcription factor family	Si017415m	5.58817	-6.74131	6.74131	AT5G57620.1	AtMYB36,MYB36	myb domain protein 36	LOC_Os02g54520.1	MYB family transcription factor, putative, expressed
MYB	RNA.regulation of transcription.MYB domain transcription factor family	Si010627m	-2.27645	-0.931823	-1.19958	AT5G57620.1	AtMYB36,MYB36	myb domain protein 36	LOC_Os08g15020.1	MYB family transcription factor, putative, expressed
MYB	RNA.regulation of transcription.MYB domain transcription factor family	Si021218m	-1.29666	0.274825	-2.19903	AT4G32730.2	ATMYB3R-1,ATMYB3R1,MYB3R-1,MYB3R1,PC-MYB1	Homeodomain-like protein	LOC_Os01g12860.1	MYB family transcription factor, putative, expressed
MYB	RNA.regulation of transcription.MYB domain transcription factor family	Si012032m	1.71208	7.05074	-3.91252	AT3G60460.1	DUO1	myb-like HTH transcriptional regulator family protein	LOC_Os04g46384.1	MYB family transcription factor, putative, expressed
MYB	RNA.regulation of transcription.MYB domain transcription factor family	Si002319m	-0.361828	-1.8431	-0.330769	AT3G13890.2	ATMYB26,MS35,MYB26	myb domain protein 26	LOC_Os01g51260.1	MYB family transcription factor, putative, expressed
MYB	RNA.regulation of transcription.MYB domain transcription factor family	Si015412m	-1.59039	1.44068	-1.97687	AT4G12350.1	AtMYB42,MYB42	myb domain protein 42	LOC_Os09g36250.1	MYB family transcription factor, putative, expressed
MYB	RNA.regulation of transcription.MYB domain transcription factor family	Si014103m	-0.0251422	-1.08195	-1.78805	AT1G34670.1	AtMYB93,MYB93	myb domain protein 93	LOC_Os08g37970.1	MYB family transcription factor, putative, expressed
MYB	RNA.regulation of transcription.MYB domain transcription factor family	Si035368m	1.4175	-0.117251	0.393425	AT1G26580.1	null	null	LOC_Os03g31230.1	MYB family transcription factor, putative, expressed
MYB	RNA.regulation of transcription.MYB domain transcription factor family	Si037281m	8.72208	8.67453	0.485427	AT3G24310.1	ATMYB71,MYB305	myb domain protein 305	LOC_Os03g04900.1	MYB family transcription factor, putative, expressed
MYB	RNA.regulation of transcription.MYB domain transcription factor family	Si026651m	-8.07113	-6.84426	-1.52687	AT5G62470.2	ATMYB96,MYB96,MYBCOV1	myb domain protein 96	LOC_Os11g03440.1	myb-like DNA-binding domain containing protein, putative, expressed
MYB	RNA.regulation of transcription.MYB domain transcription factor family	Si010352m	-2.1642	0.225503	-2.99244	AT5G15310.1	ATMIXTA,ATMYB16,MYB16	myb domain protein 16	LOC_Os04g38740.1	MYB family transcription factor, putative, expressed
MYB	RNA.regulation of transcription.MYB domain transcription factor family	Si001415m	1.00578	1.46314	-0.744763	AT2G36960.3	TKI1	TSL-kinase interacting protein 1	LOC_Os01g08680.2	myb/SANT domain protein, putative, expressed
MYB	RNA.regulation of transcription.MYB domain transcription factor family	Si001539m	-1.36321	-0.164571	-1.24247	null	null	null	LOC_Os01g03660.3	MYB family transcription factor, putative, expressed
MYB	RNA.regulation of transcription.MYB domain transcription factor family	Si006790m	-1.4666	-0.608237	-1.86197	AT5G16770.1	AtMYB9,MYB9	myb domain protein 9	LOC_Os06g02250.1	MYB family transcription factor, putative, expressed
MYB	RNA.regulation of transcription.MYB domain transcription factor family	Si010814m	1.66755	1.02649	0.29922	AT3G23250.1	ATMYB15,ATY19,MYB15	myb domain protein 15	LOC_Os04g43680.1	MYB family transcription factor, putative, expressed
MYB	RNA.regulation of transcription.MYB-related transcription factor family	Si002467m	1.58008	0.233614	-0.0122077	AT1G72740.2	null	Homeodomain-like/winged-helix DNA-binding family protein	LOC_Os01g51154.1	single myb histone, putative, expressed
MYB	RNA.regulation of transcription.MYB-related transcription factor family	Si010077m	1.82757	0.113301	0.73324	AT5G17300.1	RVE1	Homeodomain-like superfamily protein	LOC_Os04g49450.1	MYB family transcription factor, putative, expressed
MYB	RNA.regulation of transcription.MYB-related transcription factor family	Si002375m	1.451	-0.119984	0.6517	AT1G49950.1	ATTRB1,TRB1	telomere repeat binding factor 1	LOC_Os12g41920.3	single myb histone, putative, expressed
MYB	RNA.regulation of transcription.MYB-related transcription factor family	Si002353m	1.50084	0.740527	1.05734	AT5G56840.1	null	myb-like transcription factor family protein	LOC_Os01g09640.1	Myb transcription factor, putative, expressed
MYB	RNA.regulation of transcription.MYB-related transcription factor family	Si023770m	-1.73599	-2.11398	0.525856	AT4G39250.1	ATRL1,RL1,RSM2	RAD-like 1	LOC_Os05g50340.1	MYB family transcription factor, putative, expressed
MYB	RNA.regulation of transcription.MYB-related transcription factor family	Si013398m	2.27657	1.42098	0.612399	AT1G01060.1	LHY,LHY1	Homeodomain-like superfamily protein	LOC_Os08g06110.5	MYB family transcription factor, putative, expressed
MYB	RNA.regulation of transcription.MYB-related transcription factor family	Si006883m	2.03189	-0.438965	1.13809	AT5G52660.2	null	Homeodomain-like superfamily protein	LOC_Os06g01670.1	myb-like DNA-binding domain containing protein, expressed
MYB	RNA.regulation of transcription.MYB-related transcription factor family	Si003047m	8.86971	2.9177	5.38172	AT3G11280.1	null	Duplicated homeodomain-like superfamily protein	LOC_Os01g64360.1	MYB family transcription factor, putative, expressed
MYB	RNA.regulation of transcription.MYB-related transcription factor family	Si017289m	2.77243	1.42009	1.15271	AT5G17300.1	RVE1	Homeodomain-like superfamily protein	LOC_Os02g46030.1	MYB family transcription factor, putative, expressed
MYB	RNA.regulation of transcription.MYB-related transcription factor family	Si014685m	0.0430009	1.65775	0.113895	AT5G37260.1	CIR1,RVE2	Homeodomain-like superfamily protein	LOC_Os08g06110.3	MYB family transcription factor, putative, expressed
MYB	RNA.regulation of transcription.MYB-related transcription factor family	Si036696m	1.75659	0.0188871	0.712968	AT5G47390.1	null	myb-like transcription factor family protein	LOC_Os10g41200.1	MYB family transcription factor, putative, expressed
MYB	RNA.regulation of transcription.MYB-related transcription factor family	Si038302m	2.56288	-1.13016	3.87176	AT1G75250.1	ATRL6,RL6,RSM3	RAD-like 6	LOC_Os03g14810.1	MYB-like transcription factor DIVARICATA, putative, expressed
NAC	RNA.regulation of transcription.NAC domain transcription factor family	Si034633m	-0.00900535	1.28504	-1.29025	AT5G16610.2	null	null	LOC_Os03g12120.1	no apical meristem protein, putative, expressed
NAC	RNA.regulation of transcription.NAC domain transcription factor family	Si004848m	1.74498	-1.67479	2.02752	AT3G04070.2	anac047,NAC047	NAC domain containing protein 47	LOC_Os01g59640.1	no apical meristem protein, putative, expressed
NAC	RNA.regulation of transcription.NAC domain transcription factor family	Si010053m	0.487047	1.09611	2.27884	AT3G17730.1	anac057,NAC057	NAC domain containing protein 57	LOC_Os05g43960.1	no apical meristem protein, putative, expressed
NAC	RNA.regulation of transcription.NAC domain transcription factor family	Si001021m	1.35496	0.319654	0.649153	AT1G65910.1	anac028,NAC028	NAC domain containing protein 28	LOC_Os01g15640.1	no apical meristem protein, putative, expressed
NAC	RNA.regulation of transcription.NAC domain transcription factor family	Si002301m	-1.24077	-0.182528	-1.13136	AT4G28500.1	ANAC073,NAC073,SND2	NAC domain containing protein 73	LOC_Os01g48130.2	no apical meristem protein, putative, expressed
NAC	RNA.regulation of transcription.NAC domain transcription factor family	Si002386m	3.10118	1.43849	1.98047	AT5G08790.1	anac081,ATAF2	NAC (No Apical Meristem) domain transcriptional regulator superfamily protein	LOC_Os01g60020.1	NAC domain transcription factor, putative, expressed
NAC	RNA.regulation of transcription.NAC domain transcription factor family	Si002413m	2.60818	1.00043	1.06466	AT1G01720.1	ANAC002,ATAF1	NAC (No Apical Meristem) domain transcriptional regulator superfamily protein	LOC_Os01g66120.1	No apical meristem protein, putative, expressed
NAC	RNA.regulation of transcription.NAC domain transcription factor family	Si002586m	0.126233	1.62959	0.462648	AT5G22380.1	anac090,NAC090	NAC domain containing protein 90	LOC_Os01g64310.1	no apical meristem protein, putative, expressed
NAC	RNA.regulation of transcription.NAC domain transcription factor family	Si003116m	10.5999	0.633027	8.07216	AT4G27410.1	ANAC072,RD26	NAC (No Apical Meristem) domain transcriptional regulator superfamily protein	LOC_Os01g01430.1	No apical meristem protein, putative, expressed
NAC	RNA.regulation of transcription.NAC domain transcription factor family	Si006105m	1	-0.701404	0.643289	AT4G35580.2	NTL9	NAC transcription factor-like 9	LOC_Os06g01230.1	no apical meristem protein, putative, expressed
NAC	RNA.regulation of transcription.NAC domain transcription factor family	Si006435m	0.412869	2.00597	-1.81755	AT4G29230.1	anac075,NAC075	NAC domain containing protein 75	LOC_Os06g36480.1	no apical meristem protein, putative, expressed
NAC	RNA.regulation of transcription.NAC domain transcription factor family	Si006565m	0.467474	1.77871	-1.24744	AT2G46770.1	ANAC043,EMB2301,NST1	NAC (No Apical Meristem) domain transcriptional regulator superfamily protein	LOC_Os06g04090.1	no apical meristem protein, putative, expressed
NAC	RNA.regulation of transcription.NAC domain transcription factor family	Si010417m	2.94605	3.28491	0.918398	AT5G18270.2	ANAC087	Arabidopsis NAC domain containing protein 87	LOC_Os12g03050.1	no apical meristem protein, putative, expressed
NAC	RNA.regulation of transcription.NAC domain transcription factor family	Si010504m	-2.22388	1.25865	-1.66327	AT1G12260.1	ANAC007,EMB2749,NAC007,VND4	NAC 007	LOC_Os02g42970.1	NAC domain containing protein, putative, expressed
NAC	RNA.regulation of transcription.NAC domain transcription factor family	Si010553m	1.12327	1.20219	0.881443	AT5G61430.1	ANAC100,ATNAC5,NAC100	NAC domain containing protein 100	LOC_Os04g38720.1	no apical meristem protein, putative, expressed
NAC	RNA.regulation of transcription.NAC domain transcription factor family	Si010680m	3.8723	3.05398	0.408894	AT3G12977.1	null	NAC (No Apical Meristem) domain transcriptional regulator superfamily protein	LOC_Os06g46270.1	no apical meristem protein, putative, expressed
NAC	RNA.regulation of transcription.NAC domain transcription factor family	Si010735m	0.884963	1.69521	5.02287	AT3G01600.1	anac044,NAC044	NAC domain containing protein 44	LOC_Os02g38130.1	no apical meristem protein, putative, expressed
NAC	RNA.regulation of transcription.NAC domain transcription factor family	Si014149m	-0.974209	-1.70532	-1.75144	AT1G71930.1	ANAC030,VND7	vascular related NAC-domain protein 7	LOC_Os08g01330.1	no apical meristem protein, putative, expressed
NAC	RNA.regulation of transcription.NAC domain transcription factor family	Si014180m	0.731576	-1.18946	1.02284	AT3G12977.1	null	NAC (No Apical Meristem) domain transcriptional regulator superfamily protein	LOC_Os08g10080.1	no apical meristem protein, putative, expressed
NAC	RNA.regulation of transcription.NAC domain transcription factor family	Si017567m	1.15855	1.94812	0.243693	AT5G61430.1	ANAC100,ATNAC5,NAC100	NAC domain containing protein 100	LOC_Os02g36880.1	No apical meristem protein, putative, expressed
NAC	RNA.regulation of transcription.NAC domain transcription factor family	Si017641m	4.45099	7.31025	0.485427	AT1G79580.1	ANAC033,SMB	NAC (No Apical Meristem) domain transcriptional regulator superfamily protein	LOC_Os02g15340.1	no apical meristem protein, putative, expressed
NAC	RNA.regulation of transcription.NAC domain transcription factor family	Si017679m	-1.32519	-0.156406	-2.92248	AT1G12260.1	ANAC007,EMB2749,NAC007,VND4	NAC 007	LOC_Os02g42970.1	NAC domain containing protein, putative, expressed
NAC	RNA.regulation of transcription.NAC domain transcription factor family	Si017967m	-1.14731	0.0285455	-2.02629	AT4G28530.1	anac074,NAC074	NAC domain containing protein 74	LOC_Os02g56600.1	no apical meristem protein, putative, expressed
NAC	RNA.regulation of transcription.NAC domain transcription factor family	Si022216m	-0.119323	-3.21343	-1.66459	AT5G09330.1	anac082,NAC082,VNI1	NAC domain containing protein 82	LOC_Os05g35170.1	no apical meristem protein, putative, expressed
NAC	RNA.regulation of transcription.NAC domain transcription factor family	Si022381m	3.1193	2.17319	0.855838	AT1G01720.1	ANAC002,ATAF1	NAC (No Apical Meristem) domain transcriptional regulator superfamily protein	LOC_Os05g34830.1	No apical meristem protein, putative, expressed
NAC	RNA.regulation of transcription.NAC domain transcription factor family	Si022710m	-2.41376	-0.842449	-2.59274	AT4G28500.1	ANAC073,NAC073,SND2	NAC domain containing protein 73	LOC_Os05g48850.1	no apical meristem protein, putative, expressed
NAC	RNA.regulation of transcription.NAC domain transcription factor family	Si022747m	1.65038	1.26635	1.06213	AT1G56010.2	anac021,ANAC022,NAC1	NAC domain containing protein 1	LOC_Os12g41680.1	No apical meristem protein, putative, expressed
NAC	RNA.regulation of transcription.NAC domain transcription factor family	Si024889m	0.0438608	2.09955	-1.08648	AT4G29230.1	anac075,NAC075	NAC domain containing protein 75	LOC_Os01g09550.1	no apical meristem protein, putative, expressed
NAC	RNA.regulation of transcription.NAC domain transcription factor family	Si026530m	8.89745	2.39932	5.67633	AT1G69490.1	ANAC029,ATNAP,NAP	NAC-like, activated by AP3/PI	LOC_Os11g03300.1	NAC domain transcription factor, putative, expressed
NAC	RNA.regulation of transcription.NAC domain transcription factor family	Si026649m	1.63036	2.84572	0.535253	AT5G18270.2	ANAC087	Arabidopsis NAC domain containing protein 87	LOC_Os12g03050.1	no apical meristem protein, putative, expressed
NAC	RNA.regulation of transcription.NAC domain transcription factor family	Si030267m	3.38719	2.93785	0.951163	AT1G61110.1	anac025,NAC025	NAC domain containing protein 25	LOC_Os07g48450.1	no apical meristem protein, putative, expressed
NAC	RNA.regulation of transcription.NAC domain transcription factor family	Si030477m	4.86509	3.58992	2.13967	AT2G43000.1	anac042,NAC042	NAC domain containing protein 42	LOC_Os03g56580.1	no apical meristem protein, putative, expressed
NAC	RNA.regulation of transcription.NAC domain transcription factor family	Si030526m	2.19301	0.610829	1.8623	AT5G61430.1	ANAC100,ATNAC5,NAC100	NAC domain containing protein 100	LOC_Os03g21030.1	no apical meristem protein, putative, expressed
NAC	RNA.regulation of transcription.NAC domain transcription factor family	Si032144m	-0.701427	1.48937	-2.8458	AT1G26870.1	ANAC009,FEZ	NAC (No Apical Meristem) domain transcriptional regulator superfamily protein	LOC_Os08g33910.1	no apical meristem protein, putative, expressed
NAC	RNA.regulation of transcription.NAC domain transcription factor family	Si036301m	0.0283721	1.23525	-0.00191438	AT4G17980.1	anac071,NAC071	NAC domain containing protein 71	LOC_Os10g42130.1	no apical meristem protein, putative, expressed
NAC	RNA.regulation of transcription.NAC domain transcription factor family	Si036303m	2.30744	1.65794	1.43378	AT3G04070.1	anac047,NAC047	NAC domain containing protein 47	LOC_Os03g21060.1	No apical meristem protein, putative, expressed
NAC	RNA.regulation of transcription.NAC domain transcription factor family	Si036363m	3.83813	0.867911	1.80793	AT2G18060.1	ANAC037,VND1	vascular related NAC-domain protein 1	LOC_Os03g03540.1	no apical meristem protein, putative, expressed
NAC	RNA.regulation of transcription.NAC domain transcription factor family	Si036447m	1.79268	1.40465	1.58413	AT2G43000.1	anac042,NAC042	NAC domain containing protein 42	LOC_Os03g56580.1	no apical meristem protein, putative, expressed
NAC	RNA.regulation of transcription.NAC domain transcription factor family	Si036535m	-2.66662	-3.47266	-1.07367	AT3G18400.1	anac058,NAC058	NAC domain containing protein 58	LOC_Os03g42630.1	No apical meristem protein, putative, expressed
NAC	RNA.regulation of transcription.NAC domain transcription factor family	Si036695m	2.12759	0.793105	1.17212	AT5G08790.1	anac081,ATAF2	NAC (No Apical Meristem) domain transcriptional regulator superfamily protein	LOC_Os03g60080.1	NAC domain-containing protein 67, putative, expressed
NAC	RNA.regulation of transcription.NAC domain transcription factor family	Si036835m	7.25222	0.24806	7.41722	AT4G28530.1	anac074,NAC074	NAC domain containing protein 74	LOC_Os10g33760.1	No apical meristem protein, putative, expressed
NF-Y	RNA.regulation of transcription.CCAAT box binding factor family, HAP2	Si037269m	1.15447	0.584797	0.300914	AT3G14020.1	NF-YA6	nuclear factor Y, subunit A6	LOC_Os03g07880.1	nuclear transcription factor Y subunit, putative, expressed
NF-Y	RNA.regulation of transcription.CCAAT box binding factor family, HAP2	Si023231m	1.78203	0.549884	0.466021	AT1G30500.2	NF-YA7	nuclear factor Y, subunit A7	LOC_Os12g41880.2	nuclear transcription factor Y subunit, putative, expressed
NF-Y	RNA.regulation of transcription.CCAAT box binding factor family, HAP5	Si022720m	1.74953	0.312973	0.777055	AT3G12480.1	NF-YC11	nuclear factor Y, subunit C11	LOC_Os05g41450.1	histone-like transcription factor and archaeal histone, putative, expressed
NF-Y	RNA.regulation of transcription.CCAAT box binding factor family, HAP5	Si037200m	-1.33605	-1.24491	1.17834	AT5G63470.1	NF-YC4	nuclear factor Y, subunit C4	LOC_Os03g14669.2	core histone H2A/H2B/H3/H4, putative, expressed
NF-Y	RNA.regulation of transcription.CCAAT box binding factor family, HAP5	Si020107m	-6.93878	0	-6.75335	AT1G56170.1	ATHAP5B,HAP5B,NF-YC2	nuclear factor Y, subunit C2	LOC_Os02g07450.1	core histone H2A/H2B/H3/H4, putative, expressed
NF-Y	RNA.regulation of transcription.CCAAT box binding factor family, HAP5	Si023636m	7.18667	-6.54617	6.54617	AT1G54830.1	NF-YC3	nuclear factor Y, subunit C3	LOC_Os04g58680.1	core histone H2A/H2B/H3/H4, putative, expressed
Others	RNA.regulation of transcription.AT-rich interaction domain containing transcription factor family	Si017073m	1.0744	0.204844	0.553955	AT2G17410.1	null	ARID/BRIGHT DNA-binding domain-containing protein	LOC_Os02g48370.2	ARID/BRIGHT DNA-binding domain-containing protein, putative, expressed
Others	RNA.regulation of transcription	Si003506m	1.85312	0.196348	1.10464	AT5G09830.1	null	BolA-like family protein	LOC_Os01g64680.1	bolA, putative, expressed
Others	RNA.regulation of transcription	Si002589m	1.66409	0.110221	0.499437	AT1G55300.1	TAF7	TBP-associated factor 7	LOC_Os05g28010.1	TATA-binding protein-associated factor TAFII55 family protein, putative, expressed
Others	RNA.regulation of transcription	Si006972m	1.18753	-0.00797479	0.116013	AT5G42520.2	ATBPC6,BBR/BPC6,BPC6	basic pentacysteine 6	LOC_Os06g04010.2	GAGA-binding protein, putative, expressed
Others	RNA.regulation of transcription	Si026580m	-1.26932	-0.690655	-0.861041	AT1G21600.1	PTAC6	plastid transcriptionally active 6	LOC_Os11g01890.1	expressed protein
Others	RNA.regulation of transcription.Alfin-like	Si003369m	1.28018	0.187497	-0.116214	AT5G05610.1	AL1	alfin-like 1	LOC_Os05g07040.1	PHD finger protein, putative, expressed
Others	RNA.regulation of transcription.Alfin-like	Si023053m	-0.546699	-1.2764	-0.113007	AT5G20510.1	AL5	alfin-like 5	LOC_Os04g36730.1	PHD finger protein, putative, expressed
Others	RNA.regulation of transcription.E2F/DP transcription factor family	Si019635m	-2.30821	0	-8.04251	AT3G01330.1	DEL3,E2FF,E2L2	DP-E2F-like protein 3	LOC_Os02g50630.1	E2F family transcription factor protein, putative, expressed
Others	RNA.regulation of transcription.E2F/DP transcription factor family	Si003799m	-0.186346	-2.60879	-0.70818	AT5G03415.1	ATDPB,DPB	Transcription factor DP	LOC_Os01g48700.1	transcription factor Dp, putative, expressed
Others	RNA.regulation of transcription.EIN3-like(EIL) transcription factor family	Si009909m	1.85578	4.24014	-1.14864	AT5G65100.1	null	Ethylene insensitive 3 family protein	LOC_Os04g38400.1	ethylene-insensitive 3, putative, expressed
Others	RNA.regulation of transcription.ELF3	Si021308m	1.50904	-0.163663	0.773632	AT2G25930.1	ELF3,PYK20	hydroxyproline-rich glycoprotein family protein	LOC_Os01g38530.1	ELF3 protein, putative, expressed
Others	RNA.regulation of transcription.FHA transcription factor	Si009263m	-2.07836	-0.869069	-1.03007	AT5G07400.1	null	forkhead-associated domain-containing protein / FHA domain-containing protein	LOC_Os04g33050.1	HIRAN domain containing protein, putative, expressed
Others	RNA.regulation of transcription.GeBP like	Si024669m	-8.62781	-0.39042	0.709508	AT1G11510.1	null	DNA-binding storekeeper protein-related transcriptional regulator	LOC_Os08g36450.1	transcription regulator, putative, expressed
Others	RNA.regulation of transcription.GeBP like	Si033648m	-1	0.58972	-0.866213	null	null	null	LOC_Os09g27850.1	transcription regulator, putative, expressed
Others	RNA.regulation of transcription.General Transcription	Si008205m	2.56165	0	-3.9698	AT5G23710.1	null	DNA binding;DNA-directed RNA polymerases	LOC_Os06g40110.1	RNA polymerase Rpc34 subunit family protein, expressed
Others	RNA.regulation of transcription.General Transcription	Si017911m	1.08715	-0.151054	0.427113	AT5G09380.1	null	RNA polymerase III RPC4	LOC_Os04g32350.1	RNA polymerase III RPC4 domain containing protein, expressed
Others	RNA.regulation of transcription.General Transcription	Si017449m	1.29289	1.12554	-1.05605	AT3G13960.1	AtGRF5,GRF5	growth-regulating factor 5	LOC_Os02g47280.2	growth-regulating factor, putative, expressed
Others	RNA.regulation of transcription.General Transcription	Si017511m	-0.48859	1.40995	-1.76883	AT4G37740.1	AtGRF2,GRF2	growth-regulating factor 2	LOC_Os02g53690.1	growth regulating factor protein, putative, expressed
Others	RNA.regulation of transcription.General Transcription	Si035794m	-0.0916571	1.09583	-2.07787	AT4G37740.1	AtGRF2,GRF2	growth-regulating factor 2	LOC_Os03g47140.1	growth regulating factor protein, putative, expressed
Others	RNA.regulation of transcription.General Transcription	Si018252m	1.40551	0.354088	-1.45799	AT2G36400.1	AtGRF3,GRF3	growth-regulating factor 3	LOC_Os02g45570.2	growth regulating factor protein, putative, expressed
Others	RNA.regulation of transcription.General Transcription	Si023367m	1.52689	0.871374	-1.22578	AT4G00850.1	GIF3	GRF1-interacting factor 3	LOC_Os12g31350.1	SSXT protein, putative, expressed
Others	RNA.regulation of transcription.General Transcription	Si005829m	1.22239	-0.0484344	0.176013	AT5G41580.1	null	RING/U-box superfamily protein	LOC_Os06g06870.1	zinc finger protein, putative, expressed
Others	RNA.regulation of transcription.General Transcription	Si030809m	1.09551	-0.153747	0.632817	AT4G37740.1	AtGRF2,GRF2	growth-regulating factor 2	LOC_Os07g28430.1	growth regulating factor protein, putative, expressed
Others	RNA.regulation of transcription.General Transcription, TBP-binding protein	Si030871m	1.08626	-0.459803	0.450323	AT3G56510.1	null	RNA-binding (RRM/RBD/RNP motifs) family protein	LOC_Os07g46760.1	RNA recognition motif containing protein, putative, expressed
Others	RNA.regulation of transcription.Global transcription factor group	Si031585m	1.68435	0.174624	0.308439	AT3G27260.1	GTE8	global transcription factor group E8	LOC_Os07g32420.2	bromodomain domain containing protein, expressed
Others	RNA.regulation of transcription.Global transcription factor group	Si002711m	2.3284	0.154171	0.513505	AT5G14270.2	ATBET9,BET9	bromodomain and extraterminal domain protein 9	LOC_Os01g46040.1	bromodomain domain containing protein, expressed
Others	RNA.regulation of transcription.Global transcription factor group	Si032535m	1.4807	-0.239734	0.429541	AT5G14270.1	ATBET9,BET9	bromodomain and extraterminal domain protein 9	LOC_Os07g32420.2	bromodomain domain containing protein, expressed
Others	RNA.regulation of transcription.Global transcription factor group	Si013657m	-1.18587	0.311709	-0.469143	AT5G65630.1	GTE7	global transcription factor group E7	LOC_Os08g09340.1	bromodomain containing protein, expressed
Others	RNA.regulation of transcription.Global transcription factor group	Si021086m	1.28517	-0.266369	0.487051	AT4G10710.1	SPT16	global transcription factor C	LOC_Os12g26030.1	FACT complex subunit SPT16, putative, expressed
Others	RNA.regulation of transcription.High mobility group (HMG) family	Si017040m	-1.9021	1.74071	-5.30963	AT4G23800.2	null	HMG (high mobility group) box protein	LOC_Os02g15810.1	HMG1/2, putative, expressed
Others	RNA.regulation of transcription.High mobility group (HMG) family	Si003021m	-0.130396	1.66665	-1.78711	AT2G34450.1	null	HMG-box (high mobility group) DNA-binding family protein	LOC_Os01g47600.1	HMG1/2, putative, expressed
Others	RNA.regulation of transcription.Histone acetyltransferases	Si034940m	0.0068874	1.13144	-1.14368	AT4G16420.1	ADA2B,PRZ1	homolog of yeast ADA2 2B	LOC_Os03g53960.1	transcriptional adaptor, putative, expressed
Others	RNA.regulation of transcription.Histone acetyltransferases	Si017803m	1.44516	0.161487	-0.0263215	AT4G37280.1	null	MRG family protein	LOC_Os04g01130.1	chromatin modification-related protein EAF3, putative, expressed
Others	RNA.regulation of transcription.HDA	Si017398m	2.07137	-0.235082	1.60135	AT5G26040.2	HDA2	histone deacetylase 2	LOC_Os06g37420.1	histone deacetylase, putative, expressed
Others	RNA.regulation of transcription.HDA	Si004270m	-1.06608	-0.853332	-2.05897	AT3G44750.1	ATHD2A,HD2A,HDA3,HDT1	histone deacetylase 3	LOC_Os05g51830.1	ZOS5-12 - C2H2 zinc finger protein, expressed
Others	RNA.regulation of transcription.JUMONJI family	Si016133m	-1.58809	0.630152	-1.71009	AT1G08620.1	PKDM7D	Transcription factor jumonji (jmj) family protein / zinc finger (C5HC2 type) family protein	LOC_Os05g10770.1	transcription factor jumonji, putative, expressed
Others	RNA.regulation of transcription.JUMONJI family	Si013438m	-1.16479	-0.00308864	-1.07469	AT1G30810.1	null	Transcription factor jumonji (jmj) family protein / zinc finger (C5HC2 type) family protein	LOC_Os05g23670.1	transcription factor jumonji, putative, expressed
Others	RNA.regulation of transcription.JUMONJI family	Si036814m	1.85859	-0.384141	1.4966	AT1G78280.1	null	transferases, transferring glycosyl groups	LOC_Os03g27250.1	OsFBO14 - F-box and other domain containing protein, expressed
Others	RNA.regulation of transcription.JUMONJI family	Si013679m	0.686312	3.03803	-1.88514	AT3G20810.1	null	2-oxoglutarate (2OG) and Fe(II)-dependent oxygenase superfamily protein	LOC_Os09g31380.1	jmjC domain-containing protein 5, putative, expressed
Others	RNA.regulation of transcription.Methyl binding domain proteins	Si014177m	1.28946	-0.240106	0.222142	AT5G35330.1	ATMBD2,MBD02,MBD2	methyl-CPG-binding domain protein 02	LOC_Os09g32090.1	methyl-binding domain protein MBD, putative, expressed
Others	RNA.regulation of transcription.Methyl binding domain proteins	Si015222m	1	-0.503344	0.567512	AT1G22310.2	ATMBD8,MBD8	methyl-CPG-binding domain 8	LOC_Os08g37920.1	ZOS8-09 - C2H2 zinc finger protein, expressed
Others	RNA.regulation of transcription.NIN-like bZIP-related family	Si013186m	1.24921	-0.343788	0.960183	AT3G59580.1	null	Plant regulator RWP-RK family protein	LOC_Os04g41850.1	NIN, putative, expressed
Others	RNA.regulation of transcription.NIN-like bZIP-related family	Si016430m	2.92843	1.74809	1.35786	AT4G24020.1	NLP7	NIN like protein 7	LOC_Os02g04340.1	NIN-like protein 2, putative, expressed
Others	RNA.regulation of transcription.NIN-like bZIP-related family	Si002505m	1.46971	0.290849	0.393448	AT1G74480.1	null	RWP-RK domain-containing protein	LOC_Os01g14420.1	RWP-RK domain-containing protein, putative, expressed
Others	RNA.regulation of transcription.Nucleosome/chromatin assembly factor group	Si013593m	-1.34285	-0.325167	-2.16415	AT5G64630.2	FAS2,MUB3.9,NFB01,NFB1	Transducin/WD40 repeat-like superfamily protein	LOC_Os08g01680.1	WD domain, G-beta repeat domain containing protein, expressed
Others	RNA.regulation of transcription.Nucleosome/chromatin assembly factor group	Si014434m	-3.13915	0.456041	-5.88134	AT5G23420.1	HMGB6	high-mobility group box 6	LOC_Os08g01100.1	HMG1/2, putative, expressed
Others	RNA.regulation of transcription.PHD finger transcription factor	Si028686m	-0.440947	1.03509	-0.993862	AT4G14920.1	null	Acyl-CoA N-acyltransferase with RING/FYVE/PHD-type zinc finger protein	LOC_Os07g07690.1	PHD-finger domain containing protein, expressed
Others	RNA.regulation of transcription.PHOR1	Si024634m	8.16908	0.961831	7.02878	AT2G35930.1	PUB23	plant U-box 23	LOC_Os04g58920.1	U-box domain-containing protein, putative, expressed
Others	RNA.regulation of transcription.PHOR1	Si017274m	4.84457	1.77083	3.99704	AT2G35930.1	PUB23	plant U-box 23	LOC_Os02g33590.1	U-box domain-containing protein, putative, expressed
Others	RNA.regulation of transcription.PHOR1	Si006416m	2.29469	2.07909	-0.491233	AT5G37490.1	null	ARM repeat superfamily protein	LOC_Os06g13870.1	U-box protein CMPG1, putative, expressed
Others	RNA.regulation of transcription.PHOR1	Si001665m	-1.00838	-1.41866	-0.237641	AT2G35930.1	PUB23	plant U-box 23	LOC_Os01g64570.1	U-box domain-containing protein, putative, expressed
Others	RNA.regulation of transcription.Polycomb Group (PcG)	Si005930m	-1.61501	0.610428	-2.63623	AT2G23380.1	CLF,ICU1,SDG1,SET1	SET domain-containing protein	LOC_Os06g16390.1	SET domain containing protein, expressed
Others	RNA.regulation of transcription.Psudo ARR transcription factor family	Si029202m	1.44476	0.23349	0.394115	AT5G24470.1	APRR5,PRR5	pseudo-response regulator 5	LOC_Os09g36220.1	response regulator receiver domain containing protein, expressed
Others	RNA.regulation of transcription.putative transcription regulator	Si016409m	1.70186	-0.0902178	0.660297	AT3G20280.1	null	RING/FYVE/PHD zinc finger superfamily protein	LOC_Os02g48810.1	PHD-finger family protein, expressed
Others	RNA.regulation of transcription.putative transcription regulator	Si013996m	1.29824	0.198381	0.373643	AT2G41350.1	null	null	LOC_Os08g14220.1	expressed protein
Others	RNA.regulation of transcription.putative transcription regulator	Si037027m	2.0997	0.571686	0.542652	AT2G35270.1	GIK	Predicted AT-hook DNA-binding family protein	LOC_Os03g16350.1	DNA binding protein, putative, expressed
Others	RNA.regulation of transcription.putative transcription regulator	Si017788m	1.66862	-0.604464	1.29256	AT1G76500.1	AHL29,SOB3	Predicted AT-hook DNA-binding family protein	LOC_Os02g48320.2	DNA binding protein, putative, expressed
Others	RNA.regulation of transcription.putative transcription regulator	Si030461m	-0.713739	1.32696	-2.82395	AT1G15720.1	TRFL5	TRF-like 5	LOC_Os07g49530.1	MYB family transcription factor, putative, expressed
Others	RNA.regulation of transcription.putative transcription regulator	Si037100m	1.52781	0.547478	0.104569	AT1G75560.1	null	zinc knuckle (CCHC-type) family protein	LOC_Os03g60600.1	zinc knuckle domain containing protein, expressed
Others	RNA.regulation of transcription.putative transcription regulator	Si035349m	1.11866	-0.964734	0.490416	AT2G20710.1	null	Tetratricopeptide repeat (TPR)-like superfamily protein	LOC_Os10g35750.1	pentatricopeptide, putative, expressed
Others	RNA.regulation of transcription.putative transcription regulator	Si003012m	1.05538	-0.00940296	0.401706	AT1G77250.1	null	RING/FYVE/PHD-type zinc finger family protein	LOC_Os08g01420.1	PHD-finger domain containing protein, putative, expressed
Others	RNA.regulation of transcription.putative transcription regulator	Si034679m	-1.15115	0.326526	-1.38496	AT1G15910.1	null	XH/XS domain-containing protein	LOC_Os01g44230.1	transcription factor X1, putative, expressed
Others	RNA.regulation of transcription.putative transcription regulator	Si013573m	1.2528	0.363499	0.230867	AT5G55390.1	EDM2	ENHANCED DOWNY MILDEW 2	LOC_Os08g24946.1	EDM2, putative, expressed
Others	RNA.regulation of transcription.putative transcription regulator	Si009617m	-1.71555	2.28551	-5.2718	AT1G04020.1	ATBARD1,BARD1,ROW1	breast cancer associated RING 1	LOC_Os04g43300.1	BRCA1 C Terminus domain containing protein, expressed
Others	RNA.regulation of transcription.putative transcription regulator	Si036267m	1.37669	-0.178543	0.335172	AT2G38560.1	TFIIS	transcript elongation factor IIS	LOC_Os03g60130.2	transcription elongation factor protein, putative, expressed
Others	RNA.regulation of transcription.putative transcription regulator	Si002973m	2.34543	-0.135536	0.774778	AT4G11560.1	null	bromo-adjacent homology (BAH) domain-containing protein	LOC_Os01g34330.1	BAH domain containing protein, expressed
Others	RNA.regulation of transcription.putative transcription regulator	Si013419m	1.62084	0.419089	0.221085	AT4G00380.1	null	XH/XS domain-containing protein	LOC_Os02g19130.1	transcription factor X1, putative, expressed
Others	RNA.regulation of transcription.putative transcription regulator	Si004332m	1.13726	0.56861	1.11031	AT5G47430.1	null	DWNN domain, a CCHC-type zinc finger	LOC_Os03g45730.1	DNA-binding protein-like, putative, expressed
Others	RNA.regulation of transcription.putative transcription regulator	Si039959m	1.28115	-0.041153	0.152069	AT4G09980.1	EMB1691	Methyltransferase MT-A70 family protein	LOC_Os10g31030.1	EMB1691, putative, expressed
Others	RNA.regulation of transcription.putative transcription regulator	Si015294m	-0.289649	1.13609	-0.573883	AT5G55390.1	EDM2	ENHANCED DOWNY MILDEW 2	LOC_Os08g24880.1	EDM2, putative, expressed
Others	RNA.regulation of transcription.putative transcription regulator	Si000510m	-1.86899	0.71854	-2.38066	AT1G15910.1	null	XH/XS domain-containing protein	LOC_Os01g05470.1	transcription factor X1, putative, expressed
Others	RNA.regulation of transcription.putative transcription regulator	Si034439m	1.3262	0.12902	0.28965	AT4G39680.1	null	SAP domain-containing protein	LOC_Os03g26630.1	SAP domain containing protein, expressed
Others	RNA.regulation of transcription.putative transcription regulator	Si001657m	3.26183	0.112352	1.42788	AT1G59077.1	null	null	LOC_Os02g42200.1	transcription factor-related, putative, expressed
Others	RNA.regulation of transcription.putative transcription regulator	Si001468m	1.10384	0.976714	-0.468473	AT1G29220.1	null	transcriptional regulator family protein	LOC_Os01g55490.1	transcriptional regulator family protein, putative, expressed
Others	RNA.regulation of transcription.PWWP domain protein	Si024584m	0.164361	-4.41317	2.24129	AT5G02950.1	null	Tudor/PWWP/MBT superfamily protein	LOC_Os05g38810.1	PWWP domain containing protein, expressed
Others	RNA.regulation of transcription.SNF7	Si026837m	1.7601	1.41512	-0.268847	AT2G19830.1	SNF7.2,VPS32	SNF7 family protein	LOC_Os11g03060.1	SNF7 domain containing protein, putative, expressed
Others	RNA.regulation of transcription.SNF7	Si037391m	-1.5429	0.256078	-2.26397	AT5G44560.1	VPS2.2	SNF7 family protein	LOC_Os03g43860.1	SNF7 domain containing protein, putative, expressed
Others	RNA.regulation of transcription.zf-HD	Si027403m	-1.11597	10.138	-9.58401	AT3G28917.1	MIF2	mini zinc finger 2	LOC_Os11g03420.1	ZF-HD protein dimerisation region containing protein, expressed
Others	RNA.regulation of transcription.zf-HD	Si031576m	-0.506609	3.39117	-3.90588	AT3G28917.1	MIF2	mini zinc finger 2	LOC_Os09g24810.1	ZF-HD protein dimerisation region containing protein, expressed
Others	RNA.regulation of transcription.zf-HD	Si020227m	-0.916252	1.09004	-1.12204	AT4G24660.1	ATHB22,HB22,MEE68	homeobox protein 22	LOC_Os02g47770.1	ZF-HD protein dimerisation region containing protein, expressed
Others	RNA.regulation of transcription.unclassified	Si035347m	0.194282	1.12518	-2.16553	AT3G51950.1	null	Zinc finger (CCCH-type) family protein / RNA recognition motif (RRM)-containing protein	LOC_Os07g48410.1	RNA-binding zinc finger protein, putative, expressed
Others	RNA.regulation of transcription.unclassified	Si002168m	1.0767	0.179921	-0.576746	AT1G07840.1	null	Sas10/Utp3/C1D family	LOC_Os01g68310.1	sas10/Utp3 family protein, expressed
Others	RNA.regulation of transcription.unclassified	Si023407m	1.56975	-0.40549	1.06715	AT1G32540.1	LOL1	lsd one like 1	LOC_Os12g41700.1	LSD1 zinc finger domain containing protein, expressed
Others	RNA.regulation of transcription.unclassified	Si026600m	3.90524	1.90969	1.73619	AT1G67340.1	null	HCP-like superfamily protein with MYND-type zinc finger	LOC_Os11g29710.1	OsFBO4 - F-box and other domain containing protein, expressed
Others	RNA.regulation of transcription.unclassified	Si032161m	1.56339	-0.509441	1.2038	AT3G20800.1	null	Cell differentiation, Rcd1-like protein	LOC_Os03g57130.1	expressed protein
Others	RNA.regulation of transcription.unclassified	Si026263m	1.24044	0.921888	-2.41262	AT1G53860.1	null	Remorin family protein	LOC_Os11g40210.1	remorin C-terminal domain containing protein, putative, expressed
Others	RNA.regulation of transcription.unclassified	Si021769m	-0.843647	2.63936	-5.43969	AT4G01730.1	null	DHHC-type zinc finger family protein	LOC_Os12g16210.1	zinc finger family protein, putative, expressed
Others	RNA.regulation of transcription.unclassified	Si037185m	1.62591	-0.204013	0.788032	AT4G20380.2	LSD1	LSD1 zinc finger family protein	LOC_Os03g43840.1	LSD1 zinc finger domain containing protein, expressed
Others	RNA.regulation of transcription.unclassified	Si006384m	-1.97458	-0.759208	-0.356879	AT5G10770.1	null	Eukaryotic aspartyl protease family protein	LOC_Os06g20040.1	aspartic proteinase nepenthesin-2 precursor, putative, expressed
Others	RNA.regulation of transcription.unclassified	Si000968m	1.13129	-0.134044	0.234786	AT3G12680.1	HUA1	floral homeotic protein (HUA1)	LOC_Os01g42970.2	zinc finger C-x8-C-x5-C-x3-H type family protein, expressed
Others	RNA.regulation of transcription.unclassified	Si004972m	4.07291	2.74694	-0.212316	AT4G12040.1	null	A20/AN1-like zinc finger family protein	LOC_Os01g52030.1	zinc finger A20 and AN1 domain-containing stress-associated protein, putative, expressed
Others	RNA.regulation of transcription.unclassified	Si029634m	2.46647	0.344933	1.69816	AT1G04140.2	null	Transducin family protein / WD-40 repeat family protein	LOC_Os09g12550.1	WD domain, G-beta repeat domain containing protein, expressed
Others	RNA.regulation of transcription.unclassified	Si005940m	1.56582	-0.232425	0.546966	AT1G64260.1	null	MuDR family transposase	ChrUn.fgenesh.mRNA.23	expressed protein
Others	RNA.regulation of transcription.unclassified	Si007136m	1.32139	0.0690098	1.82032	AT1G21000.1	null	PLATZ transcription factor family protein	LOC_Os06g41930.1	zinc-binding protein, putative, expressed
Others	RNA.regulation of transcription.unclassified	Si037761m	1.51153	-0.448025	0.308618	AT5G37055.1	ATSWC6,SEF	HIT-type Zinc finger family protein	LOC_Os03g25260.1	HIT zinc finger domain containing protein, expressed
Others	RNA.regulation of transcription.unclassified	Si026596m	-0.0599201	1.51419	-2.19047	AT1G67590.1	null	Remorin family protein	LOC_Os03g02840.1	remorin family protein, putative, expressed
Others	RNA.regulation of transcription.unclassified	Si016914m	2.68723	2.65546	1.30932	AT5G10770.1	null	Eukaryotic aspartyl protease family protein	LOC_Os02g48870.1	aspartic proteinase nepenthesin-2 precursor, putative, expressed
Others	RNA.regulation of transcription.unclassified	Si017318m	1.52423	1.08097	0.468363	AT4G17900.1	null	PLATZ transcription factor family protein	LOC_Os02g46610.1	zinc-binding protein, putative, expressed
Others	RNA.regulation of transcription.unclassified	Si032318m	1.24707	-0.905282	0.637089	AT1G09920.1	null	TRAF-type zinc finger-related	LOC_Os07g46390.1	TRAF-type zinc finger domain-containing protein 1, putative, expressed
Others	RNA.regulation of transcription.unclassified	Si014280m	1.22586	1.69667	0.0168181	AT4G20380.2	LSD1	LSD1 zinc finger family protein	LOC_Os08g03610.1	LSD1 zinc finger domain containing protein, expressed
Others	RNA.regulation of transcription.unclassified	Si000481m	1.82092	0.403552	0.422861	AT1G33420.1	null	RING/FYVE/PHD zinc finger superfamily protein	LOC_Os01g65600.1	PHD-finger domain containing protein, putative, expressed
Others	RNA.regulation of transcription.unclassified	Si035877m	0.506291	1.71627	-2.28644	AT4G02220.1	null	zinc finger (MYND type) family protein / programmed cell death 2 C-terminal domain-containing protein	LOC_Os03g18830.1	programmed cell death protein 2, putative, expressed
Others	RNA.regulation of transcription.unclassified	Si030697m	1.35051	0.0408583	0.395816	AT2G41835.1	null	zinc finger (C2H2 type, AN1-like) family protein	LOC_Os07g38240.1	ZOS7-05 - C2H2 zinc finger protein, expressed
Others	RNA.regulation of transcription.unclassified	Si034831m	-1.56752	1.94639	-5.19002	AT1G69420.1	null	DHHC-type zinc finger family protein	LOC_Os10g19180.1	zinc finger family protein, putative, expressed
Others	RNA.regulation of transcription.unclassified	Si015083m	1.47646	-0.195746	0.788109	AT3G12630.1	null	A20/AN1-like zinc finger family protein	LOC_Os08g39450.1	AN1-like zinc finger domain containing protein, expressed
Others	RNA.regulation of transcription.unclassified	Si037864m	1.34898	1.92117	-1.87244	AT3G20800.1	null	Cell differentiation, Rcd1-like protein	LOC_Os03g57130.1	expressed protein
Others	RNA.regulation of transcription.unclassified	Si029926m	0.137493	1.1306	-1.55711	AT1G43770.2	null	RING/FYVE/PHD zinc finger superfamily protein	LOC_Os12g06440.1	expressed protein
Others	RNA.regulation of transcription.unclassified	Si016465m	1.14157	0.0662376	0.200339	AT1G64260.1	null	MuDR family transposase	ChrUn.fgenesh.mRNA.23	expressed protein
Others	RNA.regulation of transcription.unclassified	Si002004m	1.69141	0.31937	0.687988	AT1G53320.1	AtTLP7,TLP7	tubby like protein 7	LOC_Os01g48370.1	OsFBT1 - F-box and tubby domain containing protein, expressed
Others	RNA.regulation of transcription.unclassified	Si007421m	2.70498	1.03481	1.53622	AT3G24500.1	ATMBF1C,MBF1C	multiprotein bridging factor 1C	LOC_Os06g39240.1	endothelial differentiation-related factor 1, putative, expressed
Others	RNA.regulation of transcription.unclassified	Si007919m	-1.81626	0.469732	-1.50394	AT4G30410.1	null	sequence-specific DNA binding transcription factors	LOC_Os06g44320.1	expressed protein
Others	RNA.regulation of transcription.unclassified	Si009501m	-0.286841	1.10938	-1.39219	AT4G38180.1	FRS5	FAR1-related sequence 5	LOC_Os12g24870.1	SWIM zinc finger family protein, putative, expressed
Others	RNA.regulation of transcription.unclassified	Si010463m	2.30478	0.0973155	1.02346	AT3G48360.1	ATBT2,BT2	BTB and TAZ domain protein 2	LOC_Os04g40630.1	BTBZ4 - Bric-a-Brac, Tramtrack, Broad Complex BTB domain with TAZ zinc finger and Calmodulin-binding domains, expressed
Others	RNA.regulation of transcription.unclassified	Si013835m	1.27695	0.284896	0.273389	AT1G43860.1	null	sequence-specific DNA binding transcription factors	LOC_Os08g01620.1	shwachman-Bodian-Diamond syndrome protein, putative, expressed
Others	RNA.regulation of transcription.unclassified	Si020122m	-1.24841	0	-8.02138	AT2G38250.1	null	Homeodomain-like superfamily protein	LOC_Os04g51320.1	transcription factor TF2, putative, expressed
Others	RNA.regulation of transcription.unclassified	Si021669m	1.63895	0.202745	0.477845	AT1G53320.1	AtTLP7,TLP7	tubby like protein 7	LOC_Os05g43850.1	OsFBT9 - F-box and tubby domain containing protein, expressed
Others	RNA.regulation of transcription.unclassified	Si024901m	0.884963	13.4215	0.485427	null	null	null	LOC_Os01g09550.3	no apical meristem protein, putative, expressed
Others	RNA.regulation of transcription.unclassified	Si028530m	0.0567547	-1.7246	1.54628	null	null	null	LOC_Os02g01940.1	transcription factor jumonji, putative, expressed
Others	RNA.regulation of transcription.unclassified	Si039812m	0.884963	8.06987	0.485427	AT4G28890.1	null	RING/U-box superfamily protein	LOC_Os11g04281.1	zinc finger, C3HC4 type domain containing protein
Others	RNA.regulation of transcription.unclassified	Si040636m	-2.33385	0.592984	-0.854641	AT1G33240.1	AT-GTL1,AT-GTL2,GTL1	GT-2-like 1	LOC_Os10g37240.4	expressed protein
SBP	RNA.regulation of transcription.SBP,Squamosa promoter binding protein family	Si022878m	1.41748	0.100664	0.473587	AT5G18830.3	ATSPL7,SPL7	squamosa promoter binding protein-like 7	LOC_Os05g33810.1	OsSPL9 - SBP-box gene family member, expressed
SBP	RNA.regulation of transcription.SBP,Squamosa promoter binding protein family	Si013870m	0.243094	-1.27061	-2.01797	AT2G42200.1	SPL9	squamosa promoter binding protein-like 9	LOC_Os08g39890.1	OsSPL14 - SBP-box gene family member, expressed
TCP	RNA.regulation of transcription.TCP transcription factor family	Si022811m	1.90295	-0.681034	1.17717	AT1G30210.1	ATTCP24,TCP24	TEOSINTE BRANCHED 1, cycloidea, and PCF family 24	LOC_Os12g02090.1	TCP family transcription factor, putative, expressed
TCP	RNA.regulation of transcription.TCP transcription factor family	Si004293m	0.20322	1.47384	-2.36745	AT3G15030.1	MEE35,TCP4	TCP family transcription factor 4	LOC_Os01g55100.1	slTCP3, putative, expressed
Trihelix	RNA.regulation of transcription.Trihelix, Triple-Helix transcription factor family	Si010820m	0.80237	1.07734	-0.174987	AT2G38250.1	null	Homeodomain-like superfamily protein	LOC_Os04g51320.1	transcription factor TF2, putative, expressed
Trihelix	RNA.regulation of transcription.Trihelix, Triple-Helix transcription factor family	Si026391m	2.46793	0.62538	0.887842	AT1G21200.1	null	sequence-specific DNA binding transcription factors	LOC_Os11g06410.3	homeodomain, putative, expressed
Trihelix	RNA.regulation of transcription.Trihelix, Triple-Helix transcription factor family	Si034382m	-1.42046	-0.271869	-1.34847	AT1G76890.2	AT-GT2,GT2	Duplicated homeodomain-like superfamily protein	LOC_Os03g02240.1	AT-GTL1, putative, expressed
Trihelix	RNA.regulation of transcription.Trihelix, Triple-Helix transcription factor family	Si004042m	1.27278	0.0896202	0.119568	AT4G28300.2	null	Protein of unknown function (DUF1421)	LOC_Os01g48220.1	protein of unknown function DUF1421 domain containing protein, expressed
Trihelix	RNA.regulation of transcription.Trihelix, Triple-Helix transcription factor family	Si036121m	1.17507	0.0232261	0.501162	AT1G13450.1	null	Homeodomain-like superfamily protein	LOC_Os04g40930.1	MYB family transcription factor, putative, expressed
Trihelix	RNA.regulation of transcription.Trihelix, Triple-Helix transcription factor family	Si010147m	1.62483	0.0432734	0.290013	AT1G13450.1	null	Homeodomain-like superfamily protein	LOC_Os04g40930.1	MYB family transcription factor, putative, expressed
Trihelix	RNA.regulation of transcription.Trihelix, Triple-Helix transcription factor family	Si021752m	1.01889	0.0144548	0.284623	AT4G28300.1	null	Protein of unknown function (DUF1421)	LOC_Os05g48760.1	protein of unknown function DUF1421 domain containing protein, expressed
WRKY	RNA.regulation of transcription.WRKY domain transcription factor family	Si002621m	2.96853	4.3327	-1.55801	AT5G26170.1	ATWRKY50,WRKY50	WRKY DNA-binding protein 50	LOC_Os01g09100.1	WRKY10, expressed
WRKY	RNA.regulation of transcription.WRKY domain transcription factor family	Si001485m	2.44029	1.61309	1.44754	AT1G62300.1	ATWRKY6,WRKY6	WRKY family transcription factor	LOC_Os01g14440.1	WRKY1, expressed
WRKY	RNA.regulation of transcription.WRKY domain transcription factor family	Si021634m	3.01963	1.35825	0.539834	AT2G38470.1	ATWRKY33,WRKY33	WRKY DNA-binding protein 33	LOC_Os05g39720.1	WRKY70, expressed
WRKY	RNA.regulation of transcription.WRKY domain transcription factor family	Si026859m	1.48949	1.70476	0.374317	AT5G13080.1	ATWRKY75,WRKY75	WRKY DNA-binding protein 75	LOC_Os11g29870.1	WRKY72, expressed
WRKY	RNA.regulation of transcription.WRKY domain transcription factor family	Si026670m	0.977162	-2.5497	0.375702	AT4G11070.1	AtWRKY41,WRKY41	WRKY family transcription factor	LOC_Os11g02470.1	WRKY52, expressed
WRKY	RNA.regulation of transcription.WRKY domain transcription factor family	Si003805m	-1.44655	0.390664	-2.97803	AT4G39410.1	ATWRKY13,WRKY13	WRKY DNA-binding protein 13	LOC_Os01g08710.2	WRKY102, expressed
WRKY	RNA.regulation of transcription.WRKY domain transcription factor family	Si036565m	1.62869	1.48618	1.21402	AT3G56400.1	ATWRKY70,WRKY70	WRKY DNA-binding protein 70	LOC_Os03g21710.1	WRKY79, expressed
WRKY	RNA.regulation of transcription.WRKY domain transcription factor family	Si001863m	2.8391	2.27239	-0.557831	AT4G01250.1	AtWRKY22,WRKY22	WRKY family transcription factor	LOC_Os01g43550.2	WRKY12, expressed
WRKY	RNA.regulation of transcription.WRKY domain transcription factor family	Si035317m	1.19544	-0.0846379	0.662617	AT2G03340.1	WRKY3	WRKY DNA-binding protein 3	LOC_Os03g33012.1	WRKY81, expressed
WRKY	RNA.regulation of transcription.WRKY domain transcription factor family	Si022676m	1.97563	-1.35518	0.226445	AT4G01250.1	AtWRKY22,WRKY22	WRKY family transcription factor	LOC_Os05g50700.1	WRKY111, expressed
WRKY	RNA.regulation of transcription.WRKY domain transcription factor family	Si023194m	2.04063	1.58794	-0.166601	AT5G64810.1	ATWRKY51,WRKY51	WRKY DNA-binding protein 51	LOC_Os05g46020.1	WRKY7, expressed
WRKY	RNA.regulation of transcription.WRKY domain transcription factor family	Si030794m	1.97073	0.145405	0.684782	AT4G31800.1	ATWRKY18,WRKY18	WRKY DNA-binding protein 18	LOC_Os09g25070.1	WRKY62, expressed
WRKY	RNA.regulation of transcription.WRKY domain transcription factor family	Si013374m	1.97782	-0.252889	1.50604	AT5G56270.1	ATWRKY2,WRKY2	WRKY DNA-binding protein 2	LOC_Os08g38990.2	WRKY30, expressed
WRKY	RNA.regulation of transcription.WRKY domain transcription factor family	Si008820m	7.72678	-2.3379	7.90519	AT4G01250.1	AtWRKY22,WRKY22	WRKY family transcription factor	LOC_Os06g30860.1	WRKY31, expressed
WRKY	RNA.regulation of transcription.WRKY domain transcription factor family	Si002862m	1.69606	-1.45953	0.894985	AT5G26170.1	ATWRKY50,WRKY50	WRKY DNA-binding protein 50	LOC_Os01g40260.1	WRKY77, expressed
WRKY	RNA.regulation of transcription.WRKY domain transcription factor family	Si002365m	2.04497	0.763472	0.954596	AT1G29280.1	ATWRKY65,WRKY65	WRKY DNA-binding protein 65	LOC_Os01g53040.1	WRKY14, expressed
WRKY	RNA.regulation of transcription.WRKY domain transcription factor family	Si030531m	2.33594	1.66839	0.263643	AT4G23810.1	ATWRKY53,WRKY53	WRKY family transcription factor	LOC_Os09g16510.1	WRKY74, expressed
WRKY	RNA.regulation of transcription.WRKY domain transcription factor family	Si017443m	1.71479	0.421443	-0.031513	AT1G80840.1	ATWRKY40,WRKY40	WRKY DNA-binding protein 40	LOC_Os02g08440.1	WRKY71, expressed
WRKY	RNA.regulation of transcription.WRKY domain transcription factor family	Si030429m	2.15491	1.14968	0.790176	AT4G31800.1	ATWRKY18,WRKY18	WRKY DNA-binding protein 18	LOC_Os09g25060.1	WRKY76, expressed
WRKY	RNA.regulation of transcription.WRKY domain transcription factor family	Si010813m	-0.96462	1.34339	0.209199	AT2G40750.1	ATWRKY54,WRKY54	WRKY DNA-binding protein 54	LOC_Os09g09630.1	WRKY112, expressed
WRKY	RNA.regulation of transcription.WRKY domain transcription factor family	Si026831m	1.28169	2.65255	-0.428952	AT2G40740.1	ATWRKY55,WRKY55	WRKY DNA-binding protein 55	LOC_Os11g02480.1	WRKY46, expressed
WRKY	RNA.regulation of transcription.WRKY domain transcription factor family	Si022568m	1.76033	0.855017	1.42957	AT4G18170.1	ATWRKY28,WRKY28	WRKY DNA-binding protein 28	LOC_Os05g50610.2	WRKY8, expressed
WRKY	RNA.regulation of transcription.WRKY domain transcription factor family	Si022220m	0.359491	1.99681	1.18656	AT4G18170.1	ATWRKY28,WRKY28	WRKY DNA-binding protein 28	LOC_Os05g49100.1	WRKY49, expressed
WRKY	RNA.regulation of transcription.WRKY domain transcription factor family	Si024078m	2.18471	1.86446	0.0186492	AT4G04450.1	AtWRKY42,WRKY42	WRKY family transcription factor	LOC_Os05g49210.1	WRKY43, expressed
WRKY	RNA.regulation of transcription.WRKY domain transcription factor family	Si006914m	2.70865	-0.869188	0.40153	AT4G31800.2	ATWRKY18,WRKY18	WRKY DNA-binding protein 18	LOC_Os06g44010.1	WRKY28, expressed
WRKY	RNA.regulation of transcription.WRKY domain transcription factor family	Si002019m	-0.20458	1.82421	0.146467	AT4G18170.1	ATWRKY28,WRKY28	WRKY DNA-binding protein 28	LOC_Os01g43650.2	WRKY11, expressed
WRKY	RNA.regulation of transcription.WRKY domain transcription factor family	Si002751m	-0.670419	1.43453	-1.62137	AT5G41570.1	ATWRKY24,WRKY24	WRKY DNA-binding protein 24	LOC_Os01g53260.1	WRKY23, expressed
WRKY	RNA.regulation of transcription.WRKY domain transcription factor family	Si038727m	1.57089	2.51952	-2.40407	AT2G34830.1	AtWRKY35,MEE24,WRKY35	WRKY DNA-binding protein 35	LOC_Os03g63810.1	WRKY80, expressed
WRKY	RNA.regulation of transcription.WRKY domain transcription factor family	Si030395m	1.50473	-0.692183	2.44866	AT2G40750.1	ATWRKY54,WRKY54	WRKY DNA-binding protein 54	LOC_Os07g48260.1	WRKY47, expressed
WRKY	RNA.regulation of transcription.WRKY domain transcription factor family	Si008578m	-0.566696	1.74025	-3.82367	AT4G31805.1	null	WRKY family transcription factor	LOC_Os02g55190.1	expressed protein
WRKY	RNA.regulation of transcription.WRKY domain transcription factor family	Si036692m	2.98712	1.24526	1.89565	AT1G69310.1	ATWRKY57,WRKY57	WRKY DNA-binding protein 57	LOC_Os03g55080.1	WRKY3, expressed
WRKY	RNA.regulation of transcription.WRKY domain transcription factor family	Si002121m	1.69367	0.553332	1.1108	AT4G11070.1	AtWRKY41,WRKY41	WRKY family transcription factor	LOC_Os01g60600.1	WRKY108, expressed
WRKY	RNA.regulation of transcription.WRKY domain transcription factor family	Si038001m	-1.35982	-1.14533	0.55531	AT4G18170.1	ATWRKY28,WRKY28	WRKY DNA-binding protein 28	LOC_Os03g45450.1	WRKY60, expressed
WRKY	RNA.regulation of transcription.WRKY domain transcription factor family	Si017889m	2.92303	4.29456	-2.43634	AT4G31550.1	ATWRKY11,WRKY11	WRKY DNA-binding protein 11	LOC_Os04g21950.1	WRKY51, expressed
WRKY	RNA.regulation of transcription.WRKY domain transcription factor family	Si006798m	1.75608	0.505647	0.615439	AT4G31805.1	null	WRKY family transcription factor	LOC_Os06g43990.1	expressed protein

## Sheet: TF category
Class	An04	Yugu1
C2C2 YABBY	0.00673401	0.00851064
ARR	0.003367	0.012766
NAC	0.0976431	0.12766
C2C2 DOF	0.013468	0.0212766
WRKY	0.0976431	0.102128
HB	0.0707071	0.0680851
B3	0.026936	0.0297872
AP2/EREBP	0.111111	0.106383
C2C2 CO	0.043771	0.0382979
C2H2/C3H zinc	0.131313	0.123404
MYB	0.144781	0.119149
bHLH	0.144781	0.102128
C2C2 GATA	0.00673401	0.00851064
GARP G2	0.013468	0.012766
HSF	0.026936	0.0212766
GRAS	0.03367	0.0255319
SBP	0.003367	0.00425532
TCP	0.003367	0.00425532
bZIP	0.0639731	0.0468085
MADS	0.040404	0.0297872
CPP	0.013468	0.00851064
Aux/IAA	0.023569	0.012766
NF-Y	0.020202	0.00851064
Trihelix	0.020202	0.00425532
ARF	0.016835	0
Total	1	1
