# Supplementary material for: Genotype-specific physiological and transcriptomic responses to drought stress in Setaria italica (an emerging model for Panicoideae grasses)
Source: Sci Rep. 2017 Aug 30;7:10009. doi: 10.1038/s41598-017-08854-6 (PMC5577110; doi:10.1038/s41598-017-08854-6)
Supplement: Supplementary file 12 — Dataset 11 [file 41598_2017_8854_MOESM12_ESM.xls]

## Sheet: Detoxiﬁcation
BinName	id	An04.DT vs An04.CL	Yu1.DT vs Yu1.CL	ATG	Atname	Atanno	Os	Osanno
redox.thioredoxin	Si015157m	1.7657	null	AT2G18990.1	TXND9	thioredoxin domain-containing protein 9 homolog	LOC_Os08g15204.1	thioredoxin domain-containing protein 9, putative, expressed
redox.thioredoxin	Si011131m	9.51214	-7.17678	AT2G15570.1	ATHM3,ATM3,GAT1,TRX-M3	Thioredoxin superfamily protein	LOC_Os04g36640.1	dehydration-responsive element-binding protein, putative, expressed
redox.thioredoxin	Si015342m	2.67081	null	AT2G18990.1	TXND9	thioredoxin domain-containing protein 9 homolog	LOC_Os08g15204.1	thioredoxin domain-containing protein 9, putative, expressed
redox.thioredoxin	Si038148m	1.68586	null	AT5G39950.1	ATH2,ATTRX2,ATTRXH2,TRX2,TRXH2	thioredoxin 2	LOC_Os03g58630.1	thioredoxin, putative, expressed
redox.thioredoxin	Si014298m	1.22514	null	AT1G34780.1	APRL4,ATAPRL4	APR-like 4	LOC_Os08g31814.1	OsAPRL4 adenosine 5\'-phosphosulfate reductase-like OsAPRL4, expressed
redox.thioredoxin	Si037009m	3.14796	null	AT1G08570.1	ACHT4	atypical CYS HIS rich thioredoxin 4	LOC_Os03g21000.1	thioredoxin, putative, expressed
redox.thioredoxin	Si036766m	1.57726	null	AT3G03860.1	APRL5,ATAPRL5	APR-like 5	LOC_Os03g59170.1	OsAPRL5 adenosine 5\'-phosphosulfate reductase-like OsAPRL5, expressed
redox.thioredoxin	Si023769m	1.1448	null	AT1G45145.1	ATH5,ATTRX5,LIV1,TRX5	thioredoxin H-type 5	LOC_Os03g58630.1	thioredoxin, putative, expressed
redox.thioredoxin	Si003271m	-1.1451	null	AT3G08710.1	ATH9,TH9,TRX H9	thioredoxin H-type 9	LOC_Os01g07376.1	thioredoxin, putative, expressed
redox.ascorbate and glutathione	Si037565m	1.42137	null	AT5G09680.1	RLF	reduced lateral root formation	LOC_Os07g12830.3	cytochrome b5-like Heme/Steroid binding domain containing protein, expressed
redox.ascorbate and glutathione	Si014375m	10.7556	null	AT4G25570.1	ACYB-2	Cytochrome b561/ferric reductase transmembrane protein family	LOC_Os08g01140.1	cytochrome b561, putative, expressed
redox.ascorbate and glutathione	Si036725m	1.93468	null	AT4G25570.1	ACYB-2	Cytochrome b561/ferric reductase transmembrane protein family	LOC_Os10g36030.1	cytochrome b561, putative, expressed
redox.ascorbate and glutathione	Si018654m	2.75839	2.25021	AT5G53560.1	ATB5-A,ATCB5-E,B5 #2,CB5-E	cytochrome B5 isoform E	LOC_Os02g43360.1	cytochrome b5-like Heme/Steroid binding domain containing protein, expressed
redox.ascorbate and glutathione	Si031544m	1.26958	null	AT1G60660.1	ATCB5LP,B5 #5,CB5LP	cytochrome B5-like protein	LOC_Os09g16520.1	cytochrome b5-like Heme/Steroid binding domain containing protein, expressed
redox.ascorbate and glutathione.ascorbate	Si010452m	-1.35181	null	AT4G35000.1	APX3	ascorbate peroxidase 3	LOC_Os04g14680.1	OsAPx3 - Peroxisomal Ascorbate Peroxidase encoding gene 5,8, expressed
redox.ascorbate and glutathione.ascorbate	Si010467m	-1.15784	null	AT4G09010.1	APX4,TL29	ascorbate peroxidase 4	LOC_Os04g51300.1	peroxidase precursor, putative, expressed
redox.ascorbate and glutathione.ascorbate	Si010652m	-1.23993	null	AT1G77490.1	TAPX	thylakoidal ascorbate peroxidase	LOC_Os12g07820.1	OsAPx6 - Stromal Ascorbate Peroxidase encoding gene 5,8, expressed
redox.ascorbate and glutathione.ascorbate.GDP-L-galactose-hexose-1-phosphate guanyltransferase	Si022419m	2.01728	null	AT4G26850.1	VTC2	mannose-1-phosphate guanylyltransferase (GDP)s;GDP-galactose:mannose-1-phosphate guanylyltransferases;GDP-galactose:glucose-1-phosphate guanylyltransferases;GDP-galactose:myoinositol-1-phosphate guanylyltransferases;glucose-1-phosphate guanylyltransferase	LOC_Os12g41800.1	VTC2, putative, expressed
redox.ascorbate and glutathione.glutathione	Si009697m	1.89393	1.03336	AT4G39640.1	GGT1	gamma-glutamyl transpeptidase 1	LOC_Os04g38450.1	gamma-glutamyltranspeptidase 1 precursor, putative, expressed
redox.ascorbate and glutathione.glutathione	Si009915m	-1.02975	null	AT1G48030.1	mtLPD1	mitochondrial lipoamide dehydrogenase 1	LOC_Os01g22520.1	dihydrolipoyl dehydrogenase 1, mitochondrial precursor, putative, expressed
redox.ascorbate and glutathione.glutathione	Si007214m	1.70009	null	AT2G25080.1	ATGPX1,GPX1	glutathione peroxidase 1	LOC_Os06g08670.1	glutathione peroxidase, putative, expressed
redox.ascorbate and glutathione.glutathione	Si034973m	1.1934	null	AT3G54660.1	ATGR2,EMB2360,GR	glutathione reductase	LOC_Os03g06740.1	glutathione reductase, putative, expressed
redox.glutaredoxins	Si027821m	-11.2698	-1.36598	AT4G15670.1	null	Thioredoxin superfamily protein	LOC_Os11g43530.1	OsGrx_C13 - glutaredoxin subgroup III, expressed
redox.glutaredoxins	Si018700m	2.49627	null	AT1G77370.1	null	Glutaredoxin family protein	LOC_Os02g43180.1	OsGrx_C3 - glutaredoxin subgroup I, expressed
redox.glutaredoxins	Si023005m	null	1.64872	AT5G58530.1	null	Glutaredoxin family protein	LOC_Os05g39450.1	glutaredoxin, putative, expressed
redox.glutaredoxins	Si027043m	-1.22239	null	AT3G62950.1	null	Thioredoxin superfamily protein	LOC_Os11g43580.1	OsGrx_C16 - glutaredoxin subgroup III, expressed
redox.glutaredoxins	Si004935m	null	9.01959	AT3G21460.1	null	Glutaredoxin family protein	LOC_Os01g70990.1	OsGrx_C6 - glutaredoxin subgroup III, expressed
redox.heme	Si007381m	1.23012	null	AT4G32690.1	ATGLB3,GLB3	hemoglobin 3	LOC_Os06g39140.1	hemoglobin-like protein HbO, putative, expressed
redox.heme	Si037496m	null	1.74589	AT2G16060.1	AHB1,ARATH GLB1,ATGLB1,GLB1,HB1,NSHB1	hemoglobin 1	LOC_Os03g12510.1	non-symbiotic hemoglobin 2, putative, expressed
redox.heme	Si023403m	1.61115	1.23835	AT2G16060.1	AHB1,ARATH GLB1,ATGLB1,GLB1,HB1,NSHB1	hemoglobin 1	LOC_Os05g44140.1	non-symbiotic hemoglobin 2, putative, expressed
redox.heme	Si002837m	3.53082	1.27798	AT2G37970.1	SOUL-1	SOUL heme-binding family protein	LOC_Os01g63210.1	SOUL heme-binding protein, putative, expressed
redox.peroxiredoxin	Si031051m	null	6.84938	AT1G48130.1	ATPER1,PER1	1-cysteine peroxiredoxin 1	LOC_Os07g44430.1	peroxiredoxin, putative, expressed
redox.peroxiredoxin	Si007252m	-1.43657	-1.09747	AT3G26060.1	ATPRX Q	Thioredoxin superfamily protein	LOC_Os06g09610.2	peroxiredoxin, putative, expressed
redox.peroxiredoxin	Si003163m	1.33252	null	AT1G65970.1	TPX2	thioredoxin-dependent peroxidase 2	LOC_Os01g48420.1	peroxiredoxin, putative, expressed
redox.peroxiredoxin	Si036487m	null	7.16858	AT5G06730.1	null	Peroxidase superfamily protein	LOC_Os03g13180.1	peroxidase precursor, putative, expressed
redox.peroxiredoxin	Si030393m	2.96502	null	AT2G22420.1	null	Peroxidase superfamily protein	LOC_Os09g29490.1	peroxidase precursor, putative, expressed
redox.peroxiredoxin	Si001913m	null	2.66533	AT3G21770.1	null	Peroxidase superfamily protein	LOC_Os01g22336.1	peroxidase precursor, putative, expressed
redox.peroxiredoxin	Si002076m	null	-4.65603	AT5G66390.1	null	Peroxidase superfamily protein	LOC_Os04g34630.1	peroxidase precursor, putative, expressed
redox.peroxiredoxin	Si022700m	null	8.67824	AT5G06730.1	null	Peroxidase superfamily protein	LOC_Os03g13180.1	peroxidase precursor, putative, expressed
redox.peroxiredoxin	Si036611m	null	-1.11422	AT5G67400.1	RHS19	root hair specific 19	LOC_Os03g55410.1	peroxidase precursor, putative, expressed
redox.peroxiredoxin	Si007943m	null	1.81677	AT1G68850.1	null	Peroxidase superfamily protein	LOC_Os06g16350.1	peroxidase precursor, putative, expressed
redox.peroxiredoxin	Si025258m	1.78218	-1.05573	AT3G17070.1	null	Peroxidase family protein	LOC_Os05g14260.1	peroxidase precursor, putative, expressed
redox.peroxiredoxin	Si002124m	-1.25233	null	AT5G66390.1	null	Peroxidase superfamily protein	LOC_Os01g15830.1	peroxidase precursor, putative, expressed
redox.peroxiredoxin	Si006924m	null	1.32897	AT4G30170.1	null	Peroxidase family protein	LOC_Os06g48020.1	peroxidase precursor, putative, expressed
redox.peroxiredoxin	Si006871m	null	-1.29378	AT3G21770.1	null	Peroxidase superfamily protein	LOC_Os06g46799.1	peroxidase precursor, putative, expressed
redox.peroxiredoxin	Si036541m	2.5843	null	AT5G19890.1	null	Peroxidase superfamily protein	LOC_Os03g13210.1	peroxidase precursor, putative, expressed
redox.peroxiredoxin	Si036462m	-2.92783	-1.79585	AT5G06730.1	null	Peroxidase superfamily protein	LOC_Os10g02040.1	peroxidase precursor, putative, expressed
redox.peroxiredoxin	Si006929m	null	-7.2401	AT4G30170.1	null	Peroxidase family protein	LOC_Os06g48020.1	peroxidase precursor, putative, expressed
redox.peroxiredoxin	Si022620m	null	2.07197	AT2G18980.1	null	Peroxidase superfamily protein	LOC_Os04g56180.1	peroxidase precursor, putative, expressed
redox.peroxiredoxin	Si036602m	null	-4.90616	AT5G19890.1	null	Peroxidase superfamily protein	LOC_Os10g02070.1	peroxidase precursor, putative, expressed
redox.peroxiredoxin	Si030497m	null	-1.19096	AT4G37530.1	null	Peroxidase superfamily protein	LOC_Os07g02440.1	peroxidase precursor, putative, expressed
redox.peroxiredoxin	Si036449m	null	1.12742	AT5G06730.1	null	Peroxidase superfamily protein	LOC_Os10g02040.1	peroxidase precursor, putative, expressed
redox.peroxiredoxin.BAS1	Si019773m	-1.15541	null	AT5G06290.1	2-Cys Prx B,2CPB	2-cysteine peroxiredoxin B	LOC_Os02g33450.1	peroxiredoxin, putative, expressed
redox.dismutases and catalases	Si037512m	1.68573	null	AT1G08830.1	CSD1	copper/zinc superoxide dismutase 1	LOC_Os03g22810.1	copper/zinc superoxide dismutase, putative, expressed
redox.dismutases and catalases	Si037598m	-1.10491	null	AT5G18100.1	CSD3	copper/zinc superoxide dismutase 3	LOC_Os03g11960.1	copper/zinc superoxide dismutase, putative, expressed

## Sheet: Carbohydrates
Class	BinName	Gene ID	An04.DT vs An04.CL	Yu1.DT vs Yu1.CL	Yu1.CL vs An04.CL	ATG	Atname	Atanno	Os	Osanno
Osmoprotectants synthesis	minor CHO metabolism.raffinose family.galactinol synthases.putative	Si030450m	null	1.21635	null	AT1G56600.1	AtGolS2,GolS2	galactinol synthase 2	LOC_Os07g48830.1	glycosyl transferase 8 domain containing protein, putative, expressed
Osmoprotectants synthesis	minor CHO metabolism.raffinose family.raffinose synthases.known	Si005835m	1.662	null	null	AT5G20250.4	DIN10	Raffinose synthase family protein	LOC_Os06g07600.1	uncharacterized glycosyltransferase, putative, expressed
Osmoprotectants synthesis	minor CHO metabolism.raffinose family.raffinose synthases.known	Si008999m	null	1.43013	null	AT3G57520.1	AtSIP2,SIP2	seed imbibition 2	LOC_Os04g40520.1	uncharacterized glycosyltransferase, putative, expressed
Osmoprotectants synthesis	minor CHO metabolism.raffinose family.raffinose synthases.known	Si005909m	null	1.29691	null	AT5G20250.4	DIN10	Raffinose synthase family protein	LOC_Os06g07600.1	uncharacterized glycosyltransferase, putative, expressed
Osmoprotectants synthesis	minor CHO metabolism.raffinose family.raffinose synthases.known	Si013295m	null	null	1.14135	AT1G55740.1	AtSIP1,SIP1	seed imbibition 1	LOC_Os08g38710.1	uncharacterized glycosyltransferase, putative, expressed
Osmoprotectants synthesis	minor CHO metabolism.raffinose family.raffinose synthases.putative	Si000380m	null	1.4798	null	AT5G40390.1	SIP1	Raffinose synthase family protein	LOC_Os01g07530.1	uncharacterized glycosyltransferase, putative, expressed
Osmoprotectants synthesis	minor CHO metabolism.raffinose family.raffinose synthases.putative	Si005835m	1.662	null	null	AT5G20250.4	DIN10	Raffinose synthase family protein	LOC_Os06g07600.1	uncharacterized glycosyltransferase, putative, expressed
Osmoprotectants synthesis	minor CHO metabolism.raffinose family.raffinose synthases.putative	Si029000m	2.27929	4.09049	null	AT3G57520.1	AtSIP2,SIP2	seed imbibition 2	LOC_Os07g10840.1	uncharacterized glycosyltransferase, putative, expressed
Osmoprotectants synthesis	minor CHO metabolism.raffinose family.raffinose synthases.putative	Si005909m	null	1.29691	null	AT5G20250.4	DIN10	Raffinose synthase family protein	LOC_Os06g07600.1	uncharacterized glycosyltransferase, putative, expressed
Osmoprotectants synthesis	minor CHO metabolism.raffinose family.raffinose synthases.putative	Si013295m	null	null	1.14135	AT1G55740.1	AtSIP1,SIP1	seed imbibition 1	LOC_Os08g38710.1	uncharacterized glycosyltransferase, putative, expressed
Osmoprotectants synthesis	minor CHO metabolism.raffinose family.stachyose synthases	Si025961m	null	2.48701	null	AT4G01970.1	AtSTS,STS	stachyose synthase	LOC_Os01g07530.1	uncharacterized glycosyltransferase, putative, expressed
Osmoprotectants synthesis	minor CHO metabolism.trehalose.TPS	Si013282m	4.28276	2.70358	2.5294	AT1G70290.1	ATTPS8,ATTPSC,TPS8	trehalose-6-phosphatase synthase S8	LOC_Os02g54820.1	trehalose-6-phosphate synthase, putative, expressed
Osmoprotectants synthesis	minor CHO metabolism.trehalose.TPS	Si021103m	-1.35619	-1.40203	null	AT1G78580.1	ATTPS1,TPS1	trehalose-6-phosphate synthase	LOC_Os05g44210.1	trehalose-6-phosphate synthase, putative, expressed
Osmoprotectants synthesis	minor CHO metabolism.trehalose.TPP	Si036430m	2.29807	3.01191	-1.19382	AT5G10100.1	null	Haloacid dehalogenase-like hydrolase (HAD) superfamily protein	LOC_Os03g26910.1	uncharacterized glycosyl hydrolase Rv2006/MT2062, putative, expressed
Osmoprotectants synthesis	minor CHO metabolism.trehalose.TPP	Si030376m	null	null	-2.06478	AT1G35910.1	null	Haloacid dehalogenase-like hydrolase (HAD) superfamily protein	LOC_Os07g43160.1	uncharacterized glycosyl hydrolase Rv2006/MT2062, putative, expressed
Osmoprotectants synthesis	minor CHO metabolism.trehalose.trehalase	Si034760m	1.6539	1.06676	null	AT4G24040.1	ATTRE1,TRE1	trehalase 1	LOC_Os10g37660.1	trehalase precursor, putative, expressed
Osmoprotectants synthesis	minor CHO metabolism.myo-inositol.InsP Synthases	Si034590m	1.80179	null	null	AT2G22240.1	ATIPS2,ATMIPS2,MIPS2	myo-inositol-1-phosphate synthase 2	LOC_Os03g09250.1	inositol-3-phosphate synthase, putative, expressed
Osmoprotectants synthesis	minor CHO metabolism.others	Si017835m	1.03639	null	null	AT2G21250.1	null	NAD(P)-linked oxidoreductase superfamily protein	LOC_Os02g03100.2	oxidoreductase, aldo/keto reductase family protein, putative, expressed
Osmoprotectants synthesis	minor CHO metabolism.others	Si022695m	1.48593	null	null	AT3G61610.1	null	Galactose mutarotase-like superfamily protein	LOC_Os05g49430.1	aldose 1-epimerase, putative, expressed
Osmoprotectants synthesis	minor CHO metabolism.others	Si026456m	1.53029	null	null	AT5G19150.1	null	pfkB-like carbohydrate kinase family protein	LOC_Os11g17610.1	expressed protein
Osmoprotectants synthesis	minor CHO metabolism.others	Si017840m	null	3.13877	-2.14042	AT5G57330.1	null	Galactose mutarotase-like superfamily protein	LOC_Os02g08030.1	aldose 1-epimerase, putative, expressed
Osmoprotectants synthesis	minor CHO metabolism.others	Si022480m	null	null	-1.16144	AT2G37790.1	null	NAD(P)-linked oxidoreductase superfamily protein	LOC_Os05g38230.1	oxidoreductase, aldo/keto reductase family protein, putative, expressed
Osmoprotectants synthesis	minor CHO metabolism.others	Si022850m	-1.56262	null	-1.81445	AT1G79500.1	AtkdsA1	Aldolase-type TIM barrel family protein	LOC_Os12g10784.2	2-dehydro-3-deoxyphosphooctonate aldolase, putative, expressed
Osmoprotectants synthesis	minor CHO metabolism.others	Si036182m	1.32788	null	null	AT5G53580.1	null	NAD(P)-linked oxidoreductase superfamily protein	LOC_Os10g37330.1	oxidoreductase, aldo/keto reductase family protein, putative, expressed
Osmoprotectants synthesis	minor CHO metabolism.others	Si010433m	null	-6.73158	6.73158	AT3G47800.1	null	Galactose mutarotase-like superfamily protein	LOC_Os04g38540.1	aldose 1-epimerase, putative, expressed
Osmoprotectants synthesis	minor CHO metabolism.others	Si010558m	1.25268	null	null	AT1G59960.1	null	NAD(P)-linked oxidoreductase superfamily protein	LOC_Os04g37490.1	oxidoreductase, aldo/keto reductase family protein, putative, expressed
Osmoprotectants synthesis	minor CHO metabolism.others	Si017466m	1.25727	null	null	AT1G04420.1	null	NAD(P)-linked oxidoreductase superfamily protein	LOC_Os11g42540.1	oxidoreductase, aldo/keto reductase family protein, putative, expressed
Osmoprotectants synthesis	minor CHO metabolism.others	Si012672m	null	-2.25836	null	AT3G47800.1	null	Galactose mutarotase-like superfamily protein	LOC_Os04g38530.1	aldose 1-epimerase, putative, expressed
Osmoprotectants synthesis	minor CHO metabolism.others	Si036714m	null	null	1.21591	AT1G59960.1	null	NAD(P)-linked oxidoreductase superfamily protein	LOC_Os03g13390.2	oxidoreductase, aldo/keto reductase family protein, putative, expressed
Osmoprotectants synthesis	minor CHO metabolism.others	Si017684m	null	null	-4.08468	AT2G21250.1	null	NAD(P)-linked oxidoreductase superfamily protein	LOC_Os02g03100.2	oxidoreductase, aldo/keto reductase family protein, putative, expressed
Osmoprotectants synthesis	minor CHO metabolism.others	Si010586m	1.76464	1.75718	null	AT1G59960.1	null	NAD(P)-linked oxidoreductase superfamily protein	LOC_Os04g37470.1	oxidoreductase, aldo/keto reductase family protein, putative, expressed
Osmoprotectants synthesis	minor CHO metabolism.others	Si010396m	3.42199	2.16961	1.37068	AT5G15140.1	null	Galactose mutarotase-like superfamily protein	LOC_Os04g38540.1	aldose 1-epimerase, putative, expressed
Osmoprotectants synthesis	minor CHO metabolism.others	Si010579m	null	-3.39472	-1.15368	AT1G59960.1	null	NAD(P)-linked oxidoreductase superfamily protein	LOC_Os04g37490.1	oxidoreductase, aldo/keto reductase family protein, putative, expressed
Osmoprotectants synthesis	minor CHO metabolism.others.Xylose isomerase	Si029691m	-1.19592	null	null	AT5G57655.2	null	xylose isomerase family protein	LOC_Os07g47290.1	xylose isomerase, putative, expressed
Osmoprotectants synthesis	minor CHO metabolism.callose	Si000021m	-1.1719	null	-1.24969	AT4G03550.1	ATGSL05,ATGSL5,GSL05,GSL5,PMR4	glucan synthase-like 5	LOC_Os01g55040.1	1,3-beta-glucan synthase component, putative, expressed
Osmoprotectants synthesis	minor CHO metabolism.callose	Si000023m	-1.28132	null	-1.65891	AT4G03550.1	ATGSL05,ATGSL5,GSL05,GSL5,PMR4	glucan synthase-like 5	LOC_Os01g55040.1	1,3-beta-glucan synthase component, putative, expressed
Osmoprotectants synthesis	minor CHO metabolism.callose	Si005663m	null	null	-2.51371	AT5G13000.1	ATGSL12,gsl12	glucan synthase-like 12	LOC_Os06g51270.1	1,3-beta-glucan synthase component domain containing protein, expressed
Osmoprotectants synthesis	minor CHO metabolism.sugar kinases	Si029381m	-1.06529	null	null	AT5G49650.1	XK-2,XK2	xylulose kinase-2	LOC_Os07g44660.1	FGGY family of carbohydrate kinases, putative, expressed
Osmoprotectants synthesis	minor CHO metabolism.galactose.galactokinases	Si005780m	null	null	-1.69333	AT4G16130.1	ARA1,ATISA1,ISA1	arabinose kinase	LOC_Os06g48940.1	GHMP kinases ATP-binding protein, putative, expressed
Osmoprotectants synthesis	minor CHO metabolism.galactose.alpha-galactosidases	Si030003m	null	null	-1.42923	AT5G08380.1	AGAL1,AtAGAL1	alpha-galactosidase 1	LOC_Os10g35070.1	alpha-galactosidase precursor, putative, expressed
Osmoprotectants synthesis	minor CHO metabolism.galactose.alpha-galactosidases	Si000629m	null	null	-1.41709	AT3G26380.1	null	Melibiase family protein	LOC_Os01g33420.1	glycosyl hydrolase family protein 27, putative, expressed
Osmoprotectants synthesis	minor CHO metabolism.galactose.alpha-galactosidases	Si035849m	-1.22939	null	null	AT5G08370.1	AGAL2,AtAGAL2	alpha-galactosidase 2	LOC_Os10g35110.1	alpha-galactosidase precursor, putative, expressed
Osmoprotectants synthesis	minor CHO metabolism.galactose.alpha-galactosidases	Si035904m	null	1.32104	null	AT5G08380.1	AGAL1,AtAGAL1	alpha-galactosidase 1	LOC_Os10g35070.1	alpha-galactosidase precursor, putative, expressed
Polysaccharide degration	major CHO metabolism.synthesis.sucrose.SPS	Si025907m	null	null	1	AT4G10120.1	ATSPS4F	Sucrose-phosphate synthase family protein	LOC_Os11g12810.1	sucrose-phosphate synthase, putative, expressed
Polysaccharide degration	major CHO metabolism.synthesis.starch	Si035436m	1.66009	null	1.64438	AT4G16600.1	null	Nucleotide-diphospho-sugar transferases superfamily protein	LOC_Os10g40640.1	glycosyl transferase 8 domain containing protein, putative, expressed
Polysaccharide degration	major CHO metabolism.synthesis.starch	Si034817m	-1.42349	null	-1.37171	AT4G33330.2	GUX2,PGSIP3	plant glycogenin-like starch initiation protein 3	LOC_Os03g08600.1	glycosyl transferase, putative, expressed
Polysaccharide degration	major CHO metabolism.synthesis.starch.AGPase	Si030089m	null	null	-1.65267	AT1G27680.1	APL2	ADPGLC-PPase large subunit	LOC_Os07g13980.1	glucose-1-phosphate adenylyltransferase large subunit, putative, expressed
Polysaccharide degration	major CHO metabolism.synthesis.starch.AGPase	Si013574m	-1.04182	-1.05497	null	AT5G48300.1	ADG1,APS1	ADP glucose pyrophosphorylase 1	LOC_Os08g25734.1	glucose-1-phosphate adenylyltransferase large subunit, chloroplast precursor, putative, expressed
Polysaccharide degration	major CHO metabolism.synthesis.starch.starch synthase	Si034299m	1.3467	null	null	AT3G01180.1	AtSS2,SS2	starch synthase 2	LOC_Os10g30156.1	starch synthase, putative, expressed
Polysaccharide degration	major CHO metabolism.synthesis.starch.starch branching	Si009312m	-1.03926	null	null	AT5G03650.1	SBE2.2	starch branching enzyme 2.2	LOC_Os02g32660.1	1,4-alpha-glucan-branching enzyme, chloroplast precursor, putative, expressed
Polysaccharide degration	major CHO metabolism.synthesis.starch.starch branching	Si008087m	null	null	-2.54826	AT3G20440.2	BE1,EMB2729	Alpha amylase family protein	LOC_Os06g26234.1	1,4-alpha-glucan-branching enzyme, putative, expressed
Polysaccharide degration	major CHO metabolism.synthesis.starch.transporter	Si036147m	null	null	-1.41944	AT5G13490.1	AAC2	ADP/ATP carrier 2	LOC_Os05g23720.1	mitochondrial carrier protein, putative, expressed
Polysaccharide degration	major CHO metabolism.degradation.sucrose.fructokinase	Si014044m	-1.15188	null	-2.23546	AT4G10260.1	null	pfkB-like carbohydrate kinase family protein	LOC_Os08g02120.1	kinase, pfkB family, putative, expressed
Polysaccharide degration	major CHO metabolism.degradation.sucrose.fructokinase	Si034856m	null	null	-2.46034	AT1G69200.1	FLN2	fructokinase-like 2	LOC_Os03g40550.1	kinase, pfkB family, putative, expressed
Polysaccharide degration	major CHO metabolism.degradation.sucrose.invertases.neutral	Si009683m	1.76448	null	null	AT5G22510.1	At-A/N-InvE,INV-E	alkaline/neutral invertase	LOC_Os04g33490.1	neutral/alkaline invertase, putative, expressed
Polysaccharide degration	major CHO metabolism.degradation.sucrose.invertases.cell wall	Si009687m	null	1.33312	-1.06149	AT3G52600.1	AtcwINV2,CWINV2	cell wall invertase 2	LOC_Os04g33740.1	glycosyl hydrolases, putative, expressed
Polysaccharide degration	major CHO metabolism.degradation.sucrose.invertases.cell wall	Si016754m	null	1.77237	null	AT3G52600.1	AtcwINV2,CWINV2	cell wall invertase 2	LOC_Os04g33740.1	glycosyl hydrolases, putative, expressed
Polysaccharide degration	major CHO metabolism.degradation.sucrose.invertases.vacuolar	Si016887m	null	2.33153	null	AT1G62660.1	null	Glycosyl hydrolases family 32 protein	LOC_Os02g01590.1	glycosyl hydrolases, putative, expressed
Polysaccharide degration	major CHO metabolism.degradation.sucrose.invertases.vacuolar	Si009543m	1.70364	1.46033	null	AT1G12240.1	ATBETAFRUCT4,VAC-INV	Glycosyl hydrolases family 32 protein	LOC_Os02g01590.1	glycosyl hydrolases, putative, expressed
Polysaccharide degration	major CHO metabolism.degradation.sucrose.hexokinase	Si021993m	3.29204	1.84935	2.11355	AT2G19860.1	ATHXK2,HXK2	hexokinase 2	LOC_Os05g09500.1	hexokinase, putative, expressed
Polysaccharide degration	major CHO metabolism.degradation.sucrose.Susy	Si005845m	-2.32493	null	-2.46929	AT1G73370.1	ATSUS6,SUS6	sucrose synthase 6	LOC_Os04g24430.1	sucrose synthase, putative, expressed
Polysaccharide degration	major CHO metabolism.degradation.sucrose.Susy	Si034282m	-1.96912	1.27965	-4.29147	AT3G43190.1	ATSUS4,SUS4	sucrose synthase 4	LOC_Os03g28330.1	sucrose synthase, putative, expressed
Polysaccharide degration	major CHO metabolism.degradation.starch.starch cleavage	Si017283m	4.24842	null	2.12229	AT4G25000.1	AMY1,ATAMY1	alpha-amylase-like	LOC_Os02g52710.1	alpha-amylase precursor, putative, expressed
Polysaccharide degration	major CHO metabolism.degradation.starch.starch cleavage	Si006474m	1.36673	1.80901	null	AT4G25000.1	AMY1,ATAMY1	alpha-amylase-like	LOC_Os06g49970.2	alpha-amylase precursor, putative, expressed
Polysaccharide degration	major CHO metabolism.degradation.starch.starch cleavage	Si013704m	9.08914	1.74997	6.91036	AT4G25000.1	AMY1,ATAMY1	alpha-amylase-like	LOC_Os08g36910.1	alpha-amylase precursor, putative, expressed
Polysaccharide degration	major CHO metabolism.degradation.starch.starch cleavage	Si013755m	11.934	5.12781	6.85413	AT4G25000.1	AMY1,ATAMY1	alpha-amylase-like	LOC_Os09g28420.1	alpha-amylase precursor, putative, expressed
Polysaccharide degration	major CHO metabolism.degradation.starch.starch cleavage	Si012980m	null	null	1.27206	AT5G18670.1	BAM9,BMY3	beta-amylase 3	LOC_Os03g22790.1	beta-amylase, putative, expressed
Polysaccharide degration	major CHO metabolism.degradation.starch.starch cleavage	Si022119m	null	6.81812	-5.62704	AT4G25000.1	AMY1,ATAMY1	alpha-amylase-like	LOC_Os06g49970.2	alpha-amylase precursor, putative, expressed
Polysaccharide degration	major CHO metabolism.degradation.starch.starch cleavage.beta amylase	Si029378m	null	null	1.05482	AT4G15210.1	AT-BETA-AMY,ATBETA-AMY,BAM5,BMY1,RAM1	beta-amylase 5	LOC_Os07g35880.1	beta-amylase, putative, expressed
Polysaccharide degration	major CHO metabolism.degradation.starch.starch cleavage.beta amylase	Si033152m	1.35766	null	null	AT4G15210.1	AT-BETA-AMY,ATBETA-AMY,BAM5,BMY1,RAM1	beta-amylase 5	LOC_Os07g35940.1	beta-amylase, putative, expressed
Polysaccharide degration	major CHO metabolism.degradation.starch.starch cleavage.beta amylase	Si034946m	null	1.62065	null	AT3G23920.1	BAM1,BMY7,TR-BAMY	beta-amylase 1	LOC_Os03g04770.1	beta-amylase, putative, expressed
Polysaccharide degration	major CHO metabolism.degradation.starch.starch cleavage.beta amylase	Si035044m	null	7.5787	null	AT3G23920.1	BAM1,BMY7,TR-BAMY	beta-amylase 1	LOC_Os03g04770.1	beta-amylase, putative, expressed
Polysaccharide degration	major CHO metabolism.degradation.starch.D enzyme	Si002103m	1.29305	null	1.30324	AT5G01260.2	null	Carbohydrate-binding-like fold	LOC_Os01g63810.1	starch binding domain containing protein, putative, expressed
Polysaccharide degration	major CHO metabolism.degradation.starch.D enzyme	Si022447m	2.18938	null	null	AT5G01260.2	null	Carbohydrate-binding-like fold	LOC_Os05g37450.1	starch binding domain containing protein, putative, expressed
Polysaccharide degration	major CHO metabolism.degradation.starch.D enzyme	Si013466m	null	null	-1.17233	AT2G04270.2	RNEE/G	RNAse E/G-like	LOC_Os08g23430.1	starch binding domain containing protein, putative, expressed
Polysaccharide degration	major CHO metabolism.degradation.starch.D enzyme	Si029329m	null	null	-1.80692	AT5G64860.1	DPE1	disproportionating enzyme	LOC_Os07g43390.1	4-alpha-glucanotransferase, chloroplast precursor, putative, expressed
Polysaccharide degration	major CHO metabolism.degradation.starch.D enzyme	Si014392m	null	null	-1.25983	AT2G04270.4	RNEE/G	RNAse E/G-like	LOC_Os08g23430.1	starch binding domain containing protein, putative, expressed
Polysaccharide degration	major CHO metabolism.degradation.starch.D enzyme	Si034110m	-1.10074	null	null	AT2G40840.1	DPE2	disproportionating enzyme 2	LOC_Os07g46790.1	4-alpha-glucanotransferase, putative, expressed

## Sheet: Others
Class	BinName	Gene ID	An04.DT vs An04.CL	Yu1.DT vs Yu1.CL	Yu1.CL vs An04.CL	ATG	Atname	Atanno	Os	Osanno
Aquaporins	transport.Major Intrinsic Proteins.PIP	Si030712m	null	1.26147	null	AT2G37170.1	PIP2;2,PIP2B	plasma membrane intrinsic protein 2	LOC_Os07g26630.1	aquaporin protein, putative, expressed
Aquaporins	transport.Major Intrinsic Proteins.PIP	Si036923m	null	7.40227	null	AT2G37170.1	PIP2;2,PIP2B	plasma membrane intrinsic protein 2	LOC_Os07g26660.1	aquaporin protein, putative, expressed
Aquaporins	transport.Major Intrinsic Proteins.PIP	Si030718m	null	-1.13536	null	AT5G60660.1	PIP2;4,PIP2F	plasma membrane intrinsic protein 2;4	LOC_Os09g36930.1	aquaporin protein, putative, expressed
Aquaporins	transport.Major Intrinsic Proteins.PIP	Si017731m	-1.03332	null	-1.03111	AT2G45960.3	ATHH2,PIP1;2,PIP1B,TMP-A	plasma membrane intrinsic protein 1B	LOC_Os02g44630.2	aquaporin protein, putative, expressed
Aquaporins	transport.Major Intrinsic Proteins.PIP	Si010750m	null	-1.83613	1.63722	AT2G37170.1	PIP2;2,PIP2B	plasma membrane intrinsic protein 2	LOC_Os02g41860.2	aquaporin protein, putative, expressed
Aquaporins	transport.Major Intrinsic Proteins.TIP	Si004690m	null	8.24226	-7.06655	AT5G47450.1	ATTIP2;3,DELTA-TIP3,TIP2;3	tonoplast intrinsic protein 2;3	LOC_Os02g44080.1	aquaporin protein, putative, expressed
Aquaporins	transport.Major Intrinsic Proteins.TIP	Si037121m	4.4878	4.41023	null	AT2G36830.1	GAMMA-TIP,GAMMA-TIP1,TIP1;1	gamma tonoplast intrinsic protein	LOC_Os10g35050.1	aquaporin protein, putative, expressed
Aquaporins	transport.Major Intrinsic Proteins.TIP	Si018184m	null	-2.23541	null	AT5G47450.1	ATTIP2;3,DELTA-TIP3,TIP2;3	tonoplast intrinsic protein 2;3	LOC_Os02g44080.1	aquaporin protein, putative, expressed
Aquaporins	transport.Major Intrinsic Proteins.TIP	Si037080m	null	7.21342	null	AT1G73190.1	ALPHA-TIP,TIP3;1	Aquaporin-like superfamily protein	LOC_Os10g35050.1	aquaporin protein, putative, expressed
Aquaporins	transport.Major Intrinsic Proteins.TIP	Si010925m	null	-3.66774	1.91071	AT5G47450.1	ATTIP2;3,DELTA-TIP3,TIP2;3	tonoplast intrinsic protein 2;3	LOC_Os02g44080.1	aquaporin protein, putative, expressed
Aquaporins	transport.Major Intrinsic Proteins.NIP	Si022896m	1.95625	null	1.40939	AT4G18910.1	ATNLM2,NIP1;2,NLM2	NOD26-like intrinsic protein 1;2	LOC_Os05g11560.1	aquaporin protein, putative, expressed
Aquaporins	transport.Major Intrinsic Proteins.NIP	Si007007m	-1.41848	null	null	AT5G37820.1	NIP4;2,NLM5	NOD26-like intrinsic protein 4;2	LOC_Os06g12310.1	aquaporin protein, putative, expressed
Aquaporins	transport.Major Intrinsic Proteins.NIP	Si036817m	null	-1.32821	null	AT4G10380.1	NIP5;1,NLM6,NLM8	NOD26-like intrinsic protein 5;1	LOC_Os10g36924.1	aquaporin protein, putative, expressed
Abiotic stress	stress	Si011102m	2.0756	null	null	AT2G21970.1	SEP2	stress enhanced protein 2	LOC_Os04g54630.1	expressed protein
Abiotic stress	stress.abiotic	Si037721m	1.65171	null	null	AT5G60340.1	null	P-loop containing nucleoside triphosphate hydrolases superfamily protein	LOC_Os07g22950.1	adenylate kinase isoenzyme 6, putative, expressed
Abiotic stress	stress.abiotic	Si018026m	2.18631	null	1.90356	AT5G20150.1	ATSPX1,SPX1	SPX domain gene 1	LOC_Os06g40120.1	SPX domain containing protein, putative, expressed
Abiotic stress	stress.abiotic	Si037147m	null	-1.24034	null	AT2G45130.1	ATSPX3,SPX3	SPX domain gene 3	LOC_Os03g29250.1	SPX domain-containing protein, putative, expressed
Abiotic stress	stress.abiotic	Si001557m	null	1.36563	-1.52141	AT4G05440.1	EDA35	temperature sensing protein-related	null	null
Abiotic stress	stress.abiotic	Si006987m	1.89769	null	null	AT5G20150.1	ATSPX1,SPX1	SPX domain gene 1	LOC_Os06g40120.1	SPX domain containing protein, putative, expressed
Abiotic stress	stress.abiotic	Si011171m	2.31804	null	null	AT5G60335.1	null	Thioesterase superfamily protein	LOC_Os05g09370.3	kinase, pfkB family, putative, expressed
Abiotic stress	stress.abiotic	Si011857m	null	-1.63547	null	AT3G15620.1	UVR3	DNA photolyase family protein	LOC_Os02g10990.1	FAD binding domain of DNA photolyase domain containing protein, expressed
Abiotic stress	stress.abiotic.cold	Si023458m	null	4.14837	null	AT3G17020.1	null	Adenine nucleotide alpha hydrolases-like superfamily protein	LOC_Os05g07810.1	universal stress protein domain containing protein, putative, expressed
Abiotic stress	stress.abiotic.cold	Si008352m	2.54267	null	1.38106	AT2G24040.1	null	Low temperature and salt responsive protein family	LOC_Os06g08564.1	OsRCI2-8 - Putative low temperature and salt responsive protein, expressed
Abiotic stress	stress.abiotic.cold	Si015786m	1.78838	1.9529	null	AT5G23950.1	null	Calcium-dependent lipid-binding (CaLB domain) family protein	LOC_Os08g44850.1	C2 domain containing protein, putative, expressed
Abiotic stress	stress.abiotic.cold	Si012522m	null	7.59011	null	AT4G15755.1	null	Calcium-dependent lipid-binding (CaLB domain) family protein	LOC_Os07g47400.1	SRC2 protein, putative, expressed
Abiotic stress	stress.abiotic.drought/salt	Si031447m	-1.19897	null	null	AT4G28088.1	null	Low temperature and salt responsive protein family	LOC_Os09g38560.1	OsRCI2-11 - Hydrophobic protein OSR8, expressed
Abiotic stress	stress.abiotic.drought/salt	Si036513m	10.2705	4.3706	6.4323	AT3G62730.1	null	null	LOC_Os03g22470.1	desiccation-related protein PCC13-62 precursor, putative, expressed
Abiotic stress	stress.abiotic.drought/salt	Si023628m	2.35613	null	null	null	null	null	LOC_Os12g36900.1	drought induced 19 protein, putative, expressed
Abiotic stress	stress.abiotic.drought/salt	Si002982m	1.43708	1.42116	null	AT3G18030.1	ATHAL3,ATHAL3A,HAL3,HAL3A	HAL3-like protein A	LOC_Os06g09910.1	phosphopantothenoylcysteine decarboxylase, putative, expressed
Abiotic stress	stress.abiotic.drought/salt	Si006863m	1.3796	null	null	AT3G18030.1	ATHAL3,ATHAL3A,HAL3,HAL3A	HAL3-like protein A	LOC_Os06g09910.1	phosphopantothenoylcysteine decarboxylase, putative, expressed
Abiotic stress	stress.abiotic.drought/salt	Si021277m	null	1.42827	null	AT1G11960.1	null	ERD (early-responsive to dehydration stress) family protein	LOC_Os05g51630.1	early-responsive to dehydration protein-related, putative, expressed
Abiotic stress	stress.abiotic.drought/salt	Si008352m	2.54267	null	1.38106	AT2G24040.1	null	Low temperature and salt responsive protein family	LOC_Os06g08564.1	OsRCI2-8 - Putative low temperature and salt responsive protein, expressed
Abiotic stress	stress.abiotic.drought/salt	Si036424m	-1.76878	-1.26454	null	AT3G62730.1	null	null	LOC_Os03g22470.1	desiccation-related protein PCC13-62 precursor, putative, expressed
Abiotic stress	stress.abiotic.drought/salt	Si002927m	2.31918	null	null	AT3G05700.1	null	Drought-responsive family protein	LOC_Os01g73960.1	drought induced 19 protein, putative, expressed
Abiotic stress	stress.abiotic.drought/salt	Si006093m	2.72304	null	1.62144	AT5G14430.1	null	S-adenosyl-L-methionine-dependent methyltransferases superfamily protein	LOC_Os06g47294.1	methyltransferase, putative, expressed
Abiotic stress	stress.abiotic.drought/salt	Si000354m	-1.01651	null	-1.47597	AT5G64030.1	null	S-adenosyl-L-methionine-dependent methyltransferases superfamily protein	LOC_Os01g66110.2	methyltransferase, putative, expressed
Abiotic stress	stress.abiotic.drought/salt	Si016602m	-1.07667	null	-1.88108	AT2G45750.1	null	S-adenosyl-L-methionine-dependent methyltransferases superfamily protein	LOC_Os02g45310.1	dehydration response related protein, putative, expressed
Abiotic stress	stress.abiotic.drought/salt	Si034421m	-2.09192	null	-1.29896	AT1G19430.1	null	S-adenosyl-L-methionine-dependent methyltransferases superfamily protein	LOC_Os03g56380.1	methyltransferase, putative, expressed
Abiotic stress	stress.abiotic.drought/salt	Si021320m	-1.18958	null	-1.27169	AT5G64030.1	null	S-adenosyl-L-methionine-dependent methyltransferases superfamily protein	LOC_Os04g59590.1	methyltransferase, putative, expressed
Abiotic stress	stress.abiotic.touch/wounding	Si011480m	3.43783	null	1.23119	AT4G10270.1	null	Wound-responsive family protein	LOC_Os04g54240.1	wound induced protein, putative, expressed
Abiotic stress	stress.abiotic.unspecified	Si014441m	null	6.74035	null	AT1G72610.1	ATGER1,GER1,GLP1	germin-like protein 1	LOC_Os08g35750.1	Cupin domain containing protein, expressed
Abiotic stress	stress.abiotic.unspecified	Si023189m	-3.34778	null	-1.71421	AT3G62020.1	GLP10	germin-like protein 10	LOC_Os05g19670.1	Cupin domain containing protein, expressed
Abiotic stress	stress.abiotic.unspecified	Si014453m	-1.44496	-1.07978	null	AT5G20630.1	ATGER3,GER3,GLP3,GLP3A,GLP3B	germin 3	LOC_Os08g35760.1	Cupin domain containing protein, expressed
Abiotic stress	stress.abiotic.unspecified	Si039280m	3.63318	null	1.58476	AT1G68300.1	null	Adenine nucleotide alpha hydrolases-like superfamily protein	LOC_Os05g28740.1	universal stress protein domain containing protein, putative, expressed
Abiotic stress	stress.abiotic.unspecified	Si018436m	1.70658	1.59928	null	AT2G21620.1	RD2	Adenine nucleotide alpha hydrolases-like superfamily protein	LOC_Os02g47650.1	universal stress protein domain containing protein, putative, expressed
Abiotic stress	stress.abiotic.unspecified	Si003130m	2.06519	null	null	AT3G62550.1	null	Adenine nucleotide alpha hydrolases-like superfamily protein	LOC_Os01g19820.3	universal stress protein domain containing protein, putative, expressed
Abiotic stress	stress.abiotic.unspecified	Si018468m	1.80042	null	null	AT5G14680.1	null	Adenine nucleotide alpha hydrolases-like superfamily protein	LOC_Os02g47840.1	universal stress protein domain containing protein, putative, expressed
Abiotic stress	stress.abiotic.unspecified	Si023202m	null	7.16358	-7.08005	AT5G39110.1	null	RmlC-like cupins superfamily protein	LOC_Os05g10830.1	proteophosphoglycan ppg4, putative, expressed
Abiotic stress	stress.abiotic.unspecified	Si011186m	-3.74324	2.24062	-5.44374	AT1G24020.1	MLP423	MLP-like protein 423	LOC_Os04g39150.1	pathogenesis-related Bet v I family protein, putative, expressed
Abiotic stress	stress.abiotic.unspecified	Si011199m	null	7.52736	-8.49295	AT4G08685.1	SAH7	Pollen Ole e 1 allergen and extensin family protein	LOC_Os04g32680.1	POEI20 - Pollen Ole e I allergen and extensin family protein precursor, expressed
Abiotic stress	stress.abiotic.unspecified	Si018587m	1.94318	null	null	AT5G54855.1	null	Pollen Ole e 1 allergen and extensin family protein	LOC_Os02g21280.1	POEI30 - Pollen Ole e I allergen and extensin family protein precursor, expressed
Abiotic stress	stress.abiotic.unspecified	Si038863m	6.39074	null	1.44748	AT3G11930.2	null	Adenine nucleotide alpha hydrolases-like superfamily protein	LOC_Os10g30150.1	universal stress protein domain containing protein, putative, expressed
Abiotic stress	stress.abiotic.unspecified	Si014420m	2.57168	null	2.71648	AT4G14630.1	GLP9	germin-like protein 9	LOC_Os12g05860.1	Cupin domain containing protein, expressed
Abiotic stress	stress.abiotic.unspecified	Si039119m	6.06141	1.32526	null	AT1G18970.1	GLP4	germin-like protein 4	LOC_Os03g58980.1	Cupin domain containing protein, expressed
Abiotic stress	stress.abiotic.unspecified	Si037122m	3.5832	null	2.26652	AT5G15780.1	null	Pollen Ole e 1 allergen and extensin family protein	LOC_Os10g13850.1	POEI17 - Pollen Ole e I allergen and extensin family protein precursor, expressed
Abiotic stress	stress.abiotic.unspecified	Si022950m	1.53353	null	null	AT1G11360.1	null	Adenine nucleotide alpha hydrolases-like superfamily protein	LOC_Os05g42230.1	universal stress protein domain containing protein, putative, expressed
Abiotic stress	stress.abiotic.unspecified	Si030652m	2.84353	null	1.96945	AT2G47710.1	null	Adenine nucleotide alpha hydrolases-like superfamily protein	LOC_Os07g47620.1	universal stress protein domain containing protein, putative, expressed
Abiotic stress	stress.abiotic.unspecified	Si014417m	null	6.60733	null	AT5G39110.1	null	RmlC-like cupins superfamily protein	LOC_Os12g05860.1	Cupin domain containing protein, expressed
Abiotic stress	stress.abiotic.unspecified	Si039049m	1.45898	1.37686	null	AT1G18970.1	GLP4	germin-like protein 4	LOC_Os03g48780.1	Cupin domain containing protein, expressed
HSP	stress.abiotic.heat	weakly similar to ( 146) AT4G10130 | Symbols: | DNAJ heat shock N-terminal domain-containing protein | chr4:6320959-6321483 REVERSEmoderately similar to ( 244) loc_os09g28590 12009.m06010 protein dnaJ domain containing protein, expressed no original description	Si015799m	2.71372	null	1.48502	AT4G10130.1	null	DNAJ heat shock N-terminal domain-containing protein	LOC_Os09g28590.3	AGAP010609-PA, putative, expressed
HSP	stress.abiotic.heat	moderately similar to ( 290) AT5G18750 | Symbols: | DNAJ heat shock N-terminal domain-containing protein | chr5:6255177-6257831 FORWARDmoderately similar to ( 491) loc_os01g27740 12001.m150591 protein dnaJ domain containing protein, expressed no original description	Si028751m	null	null	-6.23836	AT5G18750.1	null	DNAJ heat shock N-terminal domain-containing protein	LOC_Os01g27740.2	dnaJ domain containing protein, expressed
HSP	stress.abiotic.heat	weakly similar to ( 135) AT5G23240 | Symbols: | DNAJ heat shock N-terminal domain-containing protein | chr5:7826857-7828534 REVERSEmoderately similar to ( 245) loc_os06g28050 12006.m32226 protein 3Fe-4S ferredoxin, putative, expressed no original description	Si006976m	2.48603	null	1.03182	AT5G23240.1	null	DNAJ heat shock N-terminal domain-containing protein	LOC_Os06g28050.3	expressed protein
HSP	stress.abiotic.heat	moderately similar to ( 229) AT5G22080 | Symbols: | DNAJ heat shock N-terminal domain-containing protein | chr5:7310600-7313540 REVERSEmoderately similar to ( 291) loc_os03g15480 12003.m06985 protein dnaJ homolog subfamily C member 8, putative, expressed no original description	Si036494m	null	1.3972	-1.3011	AT5G22080.1	null	Chaperone DnaJ-domain superfamily protein	LOC_Os03g15480.1	heat shock protein DnaJ, putative, expressed
HSP	stress.abiotic.heat	nearly identical (1004) AT4G16660 | Symbols: | heat shock protein 70, putative / HSP70, putative | chr4:9377225-9381232 FORWARDweakly similar to ( 200) HSP7C_PETHY Heat shock cognate 70 kDa protein - Petunia hybrida (Petunia)nearly identical (1332) loc_os02g48110 12002.m09845 protein oxygen-regulated protein precursor, putative, expressed HSP70 DnaK dnaK hscA dnaK hscA no original description	Si016270m	null	null	-1.19187	AT4G16660.1	null	heat shock protein 70 (Hsp 70) family protein	LOC_Os02g48110.1	DnaK family protein, putative, expressed
HSP	stress.abiotic.heat	weakly similar to ( 159) AT5G59720 | Symbols: HSP18.2 | HSP18.2 (heat shock protein 18.2) | chr5:24062632-24063117 FORWARDweakly similar to ( 186) HSP24_ORYSA 17.4 kDa class I heat shock protein 4 - Oryza sativa (Rice)weakly similar to ( 186) loc_os03g16030 12003.m07040 protein 17.4 kDa class I heat shock protein 3, putative, expressed HSP20 alpha-crystallin-Hsps IbpA no original description	Si037871m	-1.70826	null	null	AT1G53540.1	null	HSP20-like chaperones superfamily protein	LOC_Os03g16020.1	hsp20/alpha crystallin family protein, putative, expressed
HSP	stress.abiotic.heat	weakly similar to ( 123) AT3G14200 | Symbols: | DNAJ heat shock N-terminal domain-containing protein | chr3:4712881-4714361 REVERSEmoderately similar to ( 302) loc_os02g54130 12002.m33902 protein dnaJ protein, putative, expressed DnaJ DnaJ DnaJ no original description	Si018064m	null	null	1.12379	AT3G14200.1	null	Chaperone DnaJ-domain superfamily protein	LOC_Os02g54130.2	heat shock protein DnaJ, putative, expressed
HSP	stress.abiotic.heat	weakly similar to ( 132) loc_os08g35160 12008.m26703 protein chaperone protein dnaJ, putative, expressedDnaJ DnaJ no original description	Si014498m	1.80329	-1.68083	1.18589	AT3G14200.1	null	Chaperone DnaJ-domain superfamily protein	LOC_Os08g35160.1	heat shock protein DnaJ, putative, expressed
HSP	stress.abiotic.heat	weakly similar to ( 110) AT4G13830 | Symbols: J20 | J20 (DNAJ-LIKE 20); heat shock protein binding | chr4:8011518-8012577 FORWARDweakly similar to ( 187) loc_os01g01160 12001.m06763 protein chaperone protein dnaJ 20, chloroplast precursor, putative, expressed DnaJ DnaJ DnaJ no original description	Si002910m	1.1448	null	1.20873	AT4G13830.2	J20	DNAJ-like 20	LOC_Os01g01160.1	heat shock protein DnaJ, putative, expressed
HSP	stress.abiotic.heat	moderately similar to ( 369) AT2G42750 | Symbols: | DNAJ heat shock N-terminal domain-containing protein | chr2:17793404-17795419 FORWARDhighly similar to ( 514) loc_os01g53020 12001.m11474 protein electron transporter/ heat shock protein binding protein, putative, expressed no original description	Si001911m	null	null	1.26303	AT2G42750.1	null	DNAJ heat shock N-terminal domain-containing protein	LOC_Os01g53020.1	heat shock protein DnaJ, putative, expressed
HSP	stress.abiotic.heat	moderately similar to ( 224) AT2G20560 | Symbols: | DNAJ heat shock family protein | chr2:8848353-8849815 REVERSEvery weakly similar to (93.2) DNJH_CUCSA DnaJ protein homolog (DNAJ-1) - Cucumis sativus (Cucumber)moderately similar to ( 262) loc_os02g20394 12002.m07281 protein dnaJ homolog subfamily B member 4, putative, expressed DnaJ no original description	Si018622m	null	1.34742	null	AT2G20560.1	null	DNAJ heat shock family protein	LOC_Os02g20394.1	dnaJ domain containing protein, expressed
HSP	stress.abiotic.heat	very weakly similar to (80.5) AT4G25200 | Symbols: ATHSP23.6-MITO | ATHSP23.6-MITO (MITOCHONDRION-LOCALIZED SMALL HEAT SHOCK PROTEIN 23.6) | chr4:12917089-12917858 FORWARDvery weakly similar to (85.1) HS22M_PEA Heat shock 22 kDa protein, mitochondrial precursor - Pisum sativum (Garden pea)weakly similar to ( 162) loc_os06g11610 12006.m05878 protein heat shock 22 kDa protein, mitochondrial precurs…	Si007239m	1.37814	null	null	AT4G25200.1	ATHSP23.6-MITO,HSP23.6-MITO	mitochondrion-localized small heat shock protein 23.6	LOC_Os06g11610.1	heat shock 22 kDa protein, mitochondrial precursor, putative, expressed
HSP	stress.abiotic.heat	nearly identical (1393) AT1G74310 | Symbols: ATHSP101, HSP101, HOT1 | ATHSP101 (ARABIDOPSIS THALIANA HEAT SHOCK PROTEIN 101); ATP binding / ATPase/ nucleoside-triphosphatase/ nucleotide binding / protein binding | chr1:27936715-27939862 REVERSEnearly identical (1523) HS101_ORYSA Heat shock protein 101 - Oryza sativa (Rice)nearly identical (1523) loc_os05g44340 12005.m08560 protein heat shock prot…	Si021144m	3.37701	1.00146	1.46862	AT1G74310.1	ATHSP101,HOT1,HSP101	heat shock protein 101	LOC_Os05g44340.1	heat shock protein 101, putative, expressed
HSP	stress.abiotic.heat	weakly similar to ( 107) AT4G10250 | Symbols: ATHSP22.0 | ATHSP22.0 | chr4:6370537-6371124 FORWARDweakly similar to ( 121) HSP41_PEA 22.7 kDa class IV heat shock protein precursor - Pisum sativum (Garden pea)weakly similar to ( 142) loc_os11g13980 12011.m05537 protein 22.0 kDa class IV heat shock protein precursor, putative, expressed HSP20 alpha-crystallin-Hsps IbpA no original description	Si026764m	null	null	-4.09667	AT4G10250.1	ATHSP22.0	HSP20-like chaperones superfamily protein	LOC_Os11g13980.1	hsp20/alpha crystallin family protein, putative, expressed
HSP	stress.abiotic.heat	weakly similar to ( 160) AT1G53540 | Symbols: | 17.6 kDa class I small heat shock protein (HSP17.6C-CI) (AA 1-156) | chr1:19980510-19980983 FORWARDweakly similar to ( 189) HSP23_ORYSA 17.4 kDa class I heat shock protein 3 - Oryza sativa (Rice)weakly similar to ( 189) loc_os03g15960 12003.m101284 protein 17.4 kDa class I heat shock protein 3, putative, expressed HSP20 alpha-crystallin-Hsps IbpA no…	Si037867m	null	1.74223	null	AT1G53540.1	null	HSP20-like chaperones superfamily protein	LOC_Os03g16020.1	hsp20/alpha crystallin family protein, putative, expressed
HSP	stress.abiotic.heat	moderately similar to ( 311) AT3G57340 | Symbols: | DNAJ heat shock N-terminal domain-containing protein | chr3:21219175-21220278 FORWARDmoderately similar to ( 499) loc_os01g37560 12001.m150629 protein chaperone protein dnaJ 49, putative, expressed DnaJ DUF1977 DnaJ no original description	Si001487m	1.31847	null	null	AT3G57340.1	null	Heat shock protein DnaJ, N-terminal with domain of unknown function (DUF1977)	LOC_Os01g37560.2	chaperone protein dnaJ 49, putative, expressed
HSP	stress.abiotic.heat	moderately similar to ( 431) AT3G52490 | Symbols: | heat shock protein-related | chr3:19455850-19458721 REVERSEhighly similar to ( 618) loc_os04g33980 12004.m08492 protein transposon protein, putative, Mutator sub-class, expressed no original description	Si019205m	null	null	-3.51271	AT3G52490.1	null	Double Clp-N motif-containing P-loop nucleoside triphosphate hydrolases superfamily protein	LOC_Os04g23220.1	expressed protein
HSP	stress.abiotic.heat	moderately similar to ( 354) AT5G25530 | Symbols: | DNAJ heat shock protein, putative | chr5:8889665-8890954 REVERSEvery weakly similar to (94.4) DNJH_CUCSA DnaJ protein homolog (DNAJ-1) - Cucumis sativus (Cucumber)highly similar to ( 508) loc_os08g06460 12008.m080091 protein dnaJ homolog subfamily B member 4, putative, expressed DnaJ PRK10767 DnaJ PRK10266 DnaJ CbpA DnaJ_C no original description	Si014023m	null	1.15713	null	AT5G25530.1	null	DNAJ heat shock family protein	LOC_Os08g06460.1	dnaJ domain containing protein, expressed
HSP	stress.abiotic.heat	nearly identical (1009) AT4G24190 | Symbols: SHD | SHD (SHEPHERD); ATP binding / unfolded protein binding | chr4:12551902-12555851 REVERSEnearly identical (1134) ENPL_HORVU Endoplasmin homolog precursor (GRP94 homolog) - Hordeum vulgare (Barley)nearly identical (1122) loc_os06g50300 12006.m31934 protein endoplasmin homolog precursor, putative, expressed HSP90 PRK05218 HtpG no original description	Si005877m	null	null	-1.33437	AT4G24190.1	AtHsp90-7,AtHsp90.7,HSP90.7,SHD	Chaperone protein htpG family protein	LOC_Os06g50300.1	heat shock protein, putative, expressed
HSP	stress.abiotic.heat	weakly similar to ( 134) loc_os10g30180 12010.m05880 protein hsp20/alpha crystallin family protein, expressed no original description	Si038857m	null	1.88844	null	AT1G54400.1	null	HSP20-like chaperones superfamily protein	LOC_Os10g30180.1	hsp20/alpha crystallin family protein, putative, expressed
HSP	stress.abiotic.heat	weakly similar to ( 155) AT1G61770 | Symbols: | DNAJ heat shock N-terminal domain-containing protein | chr1:22810220-22812370 FORWARDmoderately similar to ( 202) loc_os12g15590 12012.m26874 protein dnaJ homolog dnj-2 precursor, putative, expressed no original description	Si015927m	1.14018	null	null	AT1G61770.1	null	Chaperone DnaJ-domain superfamily protein	LOC_Os12g15590.2	heat shock protein DnaJ, putative, expressed
HSP	stress.abiotic.heat	moderately similar to ( 254) AT5G57130 | Symbols: | protein binding | chr5:23145291-23149395 FORWARDhighly similar to ( 744) loc_os04g23220 12004.m07468 protein expressed protein no original description	Si012582m	null	null	-2.22737	AT5G57130.1	null	Clp amino terminal domain-containing protein	LOC_Os04g23220.1	expressed protein
HSP	stress.abiotic.heat	moderately similar to ( 457) AT5G03160 | Symbols: ATP58IPK | ATP58IPK (ARABIDOPSIS HOMOLOG OF MAMALLIAN P58IPK); binding / heat shock protein binding | chr5:750286-752671 FORWARDhighly similar to ( 627) loc_os01g74580 12001.m43398 protein dnaJ homolog subfamily C member 7, putative, expressed DnaJ DnaJ PRK10767 DnaJ no original description	Si001030m	-1.01903	null	-1.05081	AT5G03160.1	ATP58IPK,P58IPK	homolog of mamallian P58IPK	LOC_Os01g74580.1	dnaJ homolog subfamily C member, putative, expressed
HSP	stress.abiotic.heat	weakly similar to ( 139) AT2G42080 | Symbols: | DNAJ heat shock N-terminal domain-containing protein | chr2:17553409-17555475 REVERSEmoderately similar to ( 332) loc_os07g28800 12007.m07151 protein dnaJ domain containing protein no original description	Si030824m	null	1.47117	null	AT2G42080.1	null	Chaperone DnaJ-domain superfamily protein	LOC_Os07g28800.1	heat shock protein DnaJ, putative, expressed
HSP	stress.abiotic.heat	moderately similar to ( 395) AT4G39150 | Symbols: | DNAJ heat shock N-terminal domain-containing protein | chr4:18233651-18235740 REVERSEhighly similar to ( 518) loc_os05g46620 12005.m08785 protein chaperone protein dnaJ 10, putative, expressed DnaJ DnaJ PRK10767 no original description	Si022590m	1.52198	null	null	AT4G39150.1	null	DNAJ heat shock N-terminal domain-containing protein	LOC_Os05g46620.1	chaperone protein dnaJ 10, putative, expressed
HSP	stress.abiotic.heat	very weakly similar to (97.8) AT5G51440 | Symbols: | 23.5 kDa mitochondrial small heat shock protein (HSP23.5-M) | chr5:20891242-20892013 FORWARDweakly similar to ( 114) HS22M_SOYBN Heat shock 22 kDa protein, mitochondrial precursor - Glycine max (Soybean)weakly similar to ( 161) loc_os06g11610 12006.m05878 protein heat shock 22 kDa protein, mitochondrial precursor, putative, expressed no origina…	Si007053m	null	1.06198	null	AT5G51440.1	null	HSP20-like chaperones superfamily protein	LOC_Os06g11610.1	heat shock 22 kDa protein, mitochondrial precursor, putative, expressed
HSP	stress.abiotic.heat	nearly identical (1009) AT5G42020 | Symbols: BIP | BIP2; ATP binding | chr5:16807697-16810480 REVERSEnearly identical (1093) BIP3_MAIZE Luminal-binding protein 3 precursor (BiP3) - Zea mays (Maize)nearly identical (1065) loc_os02g02410 12002.m05590 protein luminal-binding protein 3 precursor, putative, expressed HSP70 dnaK DnaK dnaK hscA hscA PRK11678 no original description	Si016582m	-1.35755	null	-1.35142	AT5G42020.1	BIP,BIP2	Heat shock protein 70 (Hsp 70) family protein	LOC_Os02g02410.1	DnaK family protein, putative, expressed
HSP	stress.abiotic.heat	weakly similar to ( 179) AT3G08910 | Symbols: | DNAJ heat shock protein, putative | chr3:2710402-2711811 REVERSEvery weakly similar to (82.8) DNJH_CUCSA DnaJ protein homolog (DNAJ-1) - Cucumis sativus (Cucumber)moderately similar to ( 395) loc_os01g65480 12001.m12659 protein dnaJ protein homolog 1, putative, expressed DnaJ no original description	Si022594m	null	-1.52785	-1.34994	AT4G28480.1	null	DNAJ heat shock family protein	LOC_Os01g65480.1	dnaJ domain containing protein, expressed
HSP	stress.abiotic.heat	very weakly similar to (85.5) AT2G18465 | Symbols: | DNAJ heat shock N-terminal domain-containing protein | chr2:8003223-8004742 REVERSEmoderately similar to ( 310) loc_os04g59060 12004.m35533 protein dnaJ domain containing protein, expressed no original description	Si022906m	null	null	1.03842	AT2G18465.1	null	Chaperone DnaJ-domain superfamily protein	LOC_Os04g59060.1	heat shock protein DnaJ, putative, expressed
HSP	stress.abiotic.heat	weakly similar to ( 112) AT5G37670 | Symbols: | 15.7 kDa class I-related small heat shock protein-like (HSP15.7-CI) | chr5:14969035-14969448 FORWARDvery weakly similar to (80.9) HSP23_ORYSA 17.4 kDa class I heat shock protein 3 - Oryza sativa (Rice)weakly similar to ( 146) loc_os06g14240 12006.m06139 protein 17.4 kDa class I heat shock protein 3, putative, expressed HSP20 no original description	Si007440m	3.43239	null	3.78169	AT5G37670.1	null	HSP20-like chaperones superfamily protein	LOC_Os06g14240.1	hsp20/alpha crystallin family protein, putative, expressed
HSP	stress.abiotic.heat	weakly similar to ( 130) AT5G51440 | Symbols: | 23.5 kDa mitochondrial small heat shock protein (HSP23.5-M) | chr5:20891242-20892013 FORWARDweakly similar to ( 134) HS22M_PEA Heat shock 22 kDa protein, mitochondrial precursor - Pisum sativum (Garden pea)moderately similar to ( 249) loc_os02g52150 12002.m10246 protein heat shock 22 kDa protein, mitochondrial precursor, putative, expressed no origi…	Si018171m	3.45739	null	null	AT5G51440.1	null	HSP20-like chaperones superfamily protein	LOC_Os02g52150.1	heat shock 22 kDa protein, mitochondrial precursor, putative, expressed
HSP	stress.abiotic.heat	weakly similar to ( 133) loc_os07g07670 12007.m05226 protein expressed protein no original description	Si033269m	1.4945	null	null	AT3G22530.1	null	null	LOC_Os07g07670.1	expressed protein
HSP	stress.abiotic.heat	nearly identical (1028) AT3G12580 | Symbols: HSP70 | HSP70 (heat shock protein 70); ATP binding | chr3:3991487-3993689 REVERSEnearly identical (1057) HSP7C_PETHY Heat shock cognate 70 kDa protein - Petunia hybrida (Petunia)nearly identical (1099) loc_os03g16920 12003.m07124 protein heat shock cognate 70 kDa protein, putative, expressed HSP70 dnaK DnaK dnaK hscA hscA no original description	Si034600m	null	3.39613	4.80109	AT5G02500.1	AT-HSC70-1,HSC70,HSC70-1,HSP70-1	heat shock cognate protein 70-1	LOC_Os03g16920.1	DnaK family protein, putative, expressed
HSP	stress.abiotic.heat	nearly identical (1085) AT2G04030 | Symbols: CR88 | CR88; ATP binding | chr2:1281983-1285909 FORWARDhighly similar to ( 518) HSP83_IPONI Heat shock protein 83 - Ipomoea nil (Japanese morning glory) (Pharbitis nil)nearly identical (1249) loc_os08g38086 12008.m26848 protein endoplasmin precursor, putative, expressed PRK05218 HtpG HSP90 no original description	Si013283m	null	null	-1.33581	AT2G04030.1	AtHsp90.5,CR88,EMB1956,Hsp88.1,HSP90.5	Chaperone protein htpG family protein	LOC_Os08g38086.3	heat shock protein, putative, expressed
HSP	stress.abiotic.heat	weakly similar to ( 137) AT5G12020 | Symbols: HSP17.6II | HSP17.6II (17.6 KDA CLASS II HEAT SHOCK PROTEIN) | chr5:3882409-3882876 REVERSEweakly similar to ( 181) HSP21_MAIZE 17.5 kDa class II heat shock protein - Zea mays (Maize)weakly similar to ( 160) loc_os01g08860 12001.m150501 protein 17.5 kDa class II heat shock protein, putative, expressed HSP20 alpha-crystallin-Hsps IbpA no original descr…	Si005062m	null	null	1.69851	AT5G12020.1	HSP17.6II	17.6 kDa class II heat shock protein	LOC_Os01g08860.1	hsp20/alpha crystallin family protein, putative, expressed
HSP	stress.abiotic.heat	nearly identical (1089) AT3G12580 | Symbols: HSP70 | HSP70 (heat shock protein 70); ATP binding | chr3:3991487-3993689 REVERSEnearly identical (1102) HSP7C_PETHY Heat shock cognate 70 kDa protein - Petunia hybrida (Petunia)nearly identical (1138) loc_os05g38530 12005.m08032 protein heat shock cognate 70 kDa protein, putative, expressed HSP70 dnaK DnaK dnaK hscA hscA no original description	Si021434m	3.43941	null	2.83678	AT3G12580.1	ATHSP70,HSP70	heat shock protein 70	LOC_Os05g38530.1	DnaK family protein, putative, expressed
HSP	stress.abiotic.heat	weakly similar to ( 141) AT5G12020 | Symbols: HSP17.6II | HSP17.6II (17.6 KDA CLASS II HEAT SHOCK PROTEIN) | chr5:3882409-3882876 REVERSEweakly similar to ( 195) HSP21_MAIZE 17.5 kDa class II heat shock protein - Zea mays (Maize)weakly similar to ( 171) loc_os01g08860 12001.m150501 protein 17.5 kDa class II heat shock protein, putative, expressed HSP20 alpha-crystallin-Hsps IbpA no original descr…	Si004066m	4.44103	null	3.10512	AT5G12020.1	HSP17.6II	17.6 kDa class II heat shock protein	LOC_Os01g08860.1	hsp20/alpha crystallin family protein, putative, expressed
HSP	stress.abiotic.heat	moderately similar to ( 212) AT4G09350 | Symbols: | DNAJ heat shock N-terminal domain-containing protein | chr4:5931317-5932152 REVERSEmoderately similar to ( 268) loc_os11g10990 12011.m05292 protein heat shock protein binding protein, putative, expressed no original description	Si026791m	null	null	1.01067	AT4G09350.1	null	Chaperone DnaJ-domain superfamily protein	LOC_Os11g10990.1	heat shock protein DnaJ, putative, expressed
HSP	stress.abiotic.heat	weakly similar to ( 141) AT5G59720 | Symbols: HSP18.2 | HSP18.2 (heat shock protein 18.2) | chr5:24062632-24063117 FORWARDweakly similar to ( 174) HSP11_ORYSA 16.9 kDa class I heat shock protein 1 - Oryza sativa (Rice)weakly similar to ( 174) loc_os01g04370 12001.m07072 protein 16.9 kDa class I heat shock protein 1, putative, expressed no original description	Si003151m	10.7022	1.0504	7.35017	AT1G53540.1	null	HSP20-like chaperones superfamily protein	LOC_Os01g04380.1	hsp20/alpha crystallin family protein, putative, expressed
HSP	stress.abiotic.heat	very weakly similar to (80.5) AT4G21870 | Symbols: | 26.5 kDa class P-related heat shock protein (HSP26.5-P) | chr4:11603756-11604285 REVERSEweakly similar to ( 141) loc_os07g33350 12007.m29352 protein hsp20/alpha crystallin family protein, expressed no original description	Si031104m	null	-1.06952	null	AT4G21870.1	null	HSP20-like chaperones superfamily protein	LOC_Os07g33350.2	hsp20/alpha crystallin family protein, putative, expressed
HSP	stress.abiotic.heat	nearly identical (1045) AT5G02500 | Symbols: HSC70-1, HSP70-1, AT-HSC70-1, HSC70 | HSC70-1 (HEAT SHOCK COGNATE PROTEIN 70-1); ATP binding | chr5:554055-556334 REVERSEnearly identical (1066) HSP7C_PETHY Heat shock cognate 70 kDa protein - Petunia hybrida (Petunia)nearly identical (1090) loc_os01g62290 12001.m150772 protein heat shock cognate 70 kDa protein, putative, expressed HSP70 dnaK DnaK dnaK…	Si000619m	5.58816	1.29698	3.7624	AT3G12580.1	ATHSP70,HSP70	heat shock protein 70	LOC_Os05g38530.1	DnaK family protein, putative, expressed
HSP	stress.abiotic.heat	weakly similar to ( 197) AT5G59720 | Symbols: HSP18.2 | HSP18.2 (heat shock protein 18.2) | chr5:24062632-24063117 FORWARDmoderately similar to ( 240) HSP11_ORYSA 16.9 kDa class I heat shock protein 1 - Oryza sativa (Rice)moderately similar to ( 240) loc_os01g04370 12001.m07072 protein 16.9 kDa class I heat shock protein 1, putative, expressed HSP20 alpha-crystallin-Hsps IbpA no original descript…	Si002731m	7.49358	1.47141	5.07346	AT1G53540.1	null	HSP20-like chaperones superfamily protein	LOC_Os01g04380.1	hsp20/alpha crystallin family protein, putative, expressed
HSP	stress.abiotic.heat	weakly similar to ( 124) loc_os02g48140 12002.m100336 protein 17.4 kDa class I heat shock protein 3, putative, expressed no original description	Si018542m	null	1.40972	5.73029	AT1G07400.1	null	HSP20-like chaperones superfamily protein	LOC_Os02g48140.1	hsp20/alpha crystallin family protein, putative, expressed
HSP	stress.abiotic.heat	very weakly similar to (98.6) AT1G54050 | Symbols: | 17.4 kDa class III heat shock protein (HSP17.4-CIII) | chr1:20179558-20180122 REVERSEvery weakly similar to (83.2) HSP21_IPONI 17.2 kDa class II heat shock protein - Ipomoea nil (Japanese morning glory) (Pharbitis nil)moderately similar to ( 211) loc_os02g54140 12002.m10443 protein 17.5 kDa class II heat shock protein, putative, expressed IbpA …	Si018495m	3.19234	null	1.47478	AT1G54050.1	null	HSP20-like chaperones superfamily protein	LOC_Os02g54140.1	hsp20/alpha crystallin family protein, putative, expressed
HSP	stress.abiotic.heat	weakly similar to ( 188) AT2G35540 | Symbols: | DNAJ heat shock N-terminal domain-containing protein | chr2:14927158-14928930 FORWARDmoderately similar to ( 396) loc_os06g02170 12006.m091578 protein heat shock protein binding protein, putative, expressed no original description	Si006375m	null	-1.17879	null	AT2G35540.1	null	DNAJ heat shock N-terminal domain-containing protein	LOC_Os06g02170.1	DNAJ heat shock N-terminal domain-containing protein, putative, expressed
HSP	stress.abiotic.heat	weakly similar to ( 154) AT2G35795 | Symbols: | DNAJ heat shock N-terminal domain-containing protein | chr2:15042321-15043334 FORWARDweakly similar to ( 168) loc_os07g09450 12007.m05400 protein mitochondrial import inner membrane translocase subunit TIM14, putative, expressed no original description	Si003402m	1.34868	null	null	AT2G35795.1	null	Chaperone DnaJ-domain superfamily protein	LOC_Os07g09450.1	heat shock protein DnaJ, putative, expressed
HSP	stress.abiotic.heat	weakly similar to ( 107) AT2G46240 | Symbols: BAG6, ATBAG6 | BAG6 (BCL-2-ASSOCIATED ATHANOGENE 6); calmodulin binding / protein binding | chr2:18986586-18989827 FORWARDweakly similar to ( 113) loc_os02g15930 12002.m06836 protein expressed protein no original description	Si016099m	1.90293	null	null	AT2G46240.1	ATBAG6,BAG6	BCL-2-associated athanogene 6	LOC_Os02g15930.1	expressed protein
HSP	stress.abiotic.heat	highly similar to ( 551) AT3G44110 | Symbols: ATJ3, ATJ | ATJ3; protein binding | chr3:15869179-15871059 REVERSEhighly similar to ( 592) DNJH_CUCSA DnaJ protein homolog (DNAJ-1) - Cucumis sativus (Cucumber)highly similar to ( 634) loc_os03g57340 12003.m10652 protein dnaJ protein, putative, expressed DnaJ PRK10767 DnaJ_CXXCXGXG DnaJ DnaJ no original description	Si035864m	1.59527	null	null	AT5G22060.1	ATJ2,J2	DNAJ homologue 2	LOC_Os03g57340.1	chaperone protein dnaJ, putative, expressed
HSP	stress.abiotic.heat	weakly similar to ( 188) AT5G57710 | Symbols: | heat shock protein-related | chr5:23384794-23388052 FORWARDhighly similar to ( 909) loc_os02g54720 12002.m10500 protein expressed protein no original description	Si016240m	null	null	-1.18808	AT5G57710.1	null	Double Clp-N motif-containing P-loop nucleoside triphosphate hydrolases superfamily protein	LOC_Os02g54720.1	expressed protein
HSP	stress.abiotic.heat	very weakly similar to (94.4) loc_os05g51440 12005.m09209 protein cell envelope integrity inner membrane protein TolA, putative no original description	Si002482m	null	2.42406	-2.01138	AT2G27140.1	null	HSP20-like chaperones superfamily protein	LOC_Os01g40550.1	hsp20/alpha crystallin family protein, putative, expressed
HSP	stress.abiotic.heat	moderately similar to ( 350) AT5G23240 | Symbols: | DNAJ heat shock N-terminal domain-containing protein | chr5:7826857-7828534 REVERSEhighly similar to ( 546) loc_os04g57880 12004.m10672 protein dnaJ domain containing protein, expressed no original description	Si021866m	1.55728	null	null	AT5G23240.1	null	DNAJ heat shock N-terminal domain-containing protein	LOC_Os04g57880.1	heat shock protein DnaJ, putative, expressed
HSP	stress.abiotic.heat	weakly similar to ( 119) loc_os05g51440 12005.m09209 protein cell envelope integrity inner membrane protein TolA, putative no original description	Si003145m	null	null	-1.0611	AT5G04890.1	RTM2	HSP20-like chaperones superfamily protein	LOC_Os05g51440.1	hsp20/alpha crystallin family protein, putative, expressed
HSP	stress.abiotic.heat	weakly similar to ( 109) loc_os03g45340 12003.m09563 protein small heat shock-like protein, putative, expressed no original description	Si039412m	-2.01155	1.71929	-2.59679	AT5G04890.1	RTM2	HSP20-like chaperones superfamily protein	LOC_Os03g45340.1	hsp20/alpha crystallin family protein, putative, expressed
HSP	stress.abiotic.heat	very weakly similar to (95.1) AT3G46230 | Symbols: ATHSP17.4, HSP17.4 | ATHSP17.4 | chr3:16984263-16984733 REVERSEweakly similar to ( 105) HSP12_ORYSA 16.9 kDa class I heat shock protein 2 - Oryza sativa (Rice)weakly similar to ( 174) loc_os01g04350 12001.m07070 protein 16.9 kDa class I heat shock protein 2, putative, expressed HSP20 no original description	Si003160m	1.9203	1.01651	null	AT1G53540.1	null	HSP20-like chaperones superfamily protein	LOC_Os01g04350.1	hsp20/alpha crystallin family protein, putative, expressed
HSP	stress.abiotic.heat	moderately similar to ( 408) AT4G28480 | Symbols: | DNAJ heat shock family protein | chr4:14073310-14075091 FORWARDvery weakly similar to (97.8) DNJH_CUCSA DnaJ protein homolog (DNAJ-1) - Cucumis sativus (Cucumber)moderately similar to ( 475) loc_os01g13760 12001.m07983 protein dnaJ protein homolog 1, putative, expressed DnaJ PRK10767 DnaJ PRK10266 DnaJ CbpA no original description	Si002113m	1.92786	null	1.03106	AT2G20560.1	null	DNAJ heat shock family protein	LOC_Os01g13760.1	dnaJ domain containing protein, expressed
HSP	stress.abiotic.heat	weakly similar to ( 135) loc_os10g30162 12010.m21997 protein small heat shock-like protein, putative, expressed no original description	Si037243m	-1.37935	null	-1.18428	AT5G04890.1	RTM2	HSP20-like chaperones superfamily protein	LOC_Os10g30162.1	hsp20/alpha crystallin family protein, putative, expressed
HSP	stress.abiotic.heat	moderately similar to ( 216) AT4G18880 | Symbols: AT-HSFA4A, HSF A4A | AT-HSFA4A; DNA binding / transcription factor | chr4:10347769-10349051 REVERSEmoderately similar to ( 468) loc_os05g45410 12005.m08666 protein heat shock factor, putative, expressed HSF_DNA-bind HSF HSF1 no original description	Si022026m	2.63076	1.84607	null	AT4G18880.1	AT-HSFA4A,HSF A4A	heat shock transcription factor A4A	LOC_Os05g45410.1	HSF-type DNA-binding domain containing protein, expressed
HSP	stress.abiotic.heat	weakly similar to ( 186) AT4G11660 | Symbols: AT-HSFB2B, HSFB2B | AT-HSFB2B; transcription factor/ transcription repressor | chr4:7043006-7044227 FORWARDmoderately similar to ( 362) loc_os09g35790 12009.m060045 protein heat shock factor protein 7, putative, expressed HSF_DNA-bind HSF HSF1 no original description	Si030094m	null	null	1.08113	AT5G62020.1	AT-HSFB2A,HSFB2A	heat shock transcription factor B2A	LOC_Os09g35790.2	HSF-type DNA-binding domain containing protein, expressed
HSP	stress.abiotic.heat	weakly similar to ( 146) AT2G35795 | Symbols: | DNAJ heat shock N-terminal domain-containing protein | chr2:15042321-15043334 FORWARDweakly similar to ( 179) loc_os03g56540 12003.m101519 protein mitochondrial import inner membrane translocase subunit TIM14, putative, expressed no original description	Si038985m	3.39745	null	2.42953	AT2G35795.1	null	Chaperone DnaJ-domain superfamily protein	LOC_Os03g56540.3	heat shock protein DnaJ, putative, expressed
HSP	stress.abiotic.heat	moderately similar to ( 310) AT4G02100 | Symbols: | DNAJ heat shock N-terminal domain-containing protein | chr4:930228-932049 FORWARDhighly similar to ( 510) loc_os07g49000 12007.m09109 protein heat shock protein binding protein, putative, expressed no original description	Si029283m	null	null	-1.90974	AT4G02100.1	null	Heat shock protein DnaJ with tetratricopeptide repeat	LOC_Os03g19200.1	DNAJ heat shock N-terminal domain-containing protein, putative, expressed
HSP	stress.abiotic.heat	weakly similar to ( 118) loc_os03g36160 12003.m08741 protein heat shock protein binding protein, putative, expressed no original description	Si039276m	null	9.46832	-6.30501	AT4G19570.1	null	Chaperone DnaJ-domain superfamily protein	LOC_Os03g36160.1	DNAJ heat shock N-terminal domain-containing protein, putative, expressed
HSP	stress.abiotic.heat	weakly similar to ( 147) loc_os03g45330 12003.m09562 protein conserved hypothetical protein no original description	Si038571m	null	null	-4.49934	AT2G27140.1	null	HSP20-like chaperones superfamily protein	LOC_Os03g45330.1	hsp20/alpha crystallin family protein, putative, expressed
HSP	stress.abiotic.heat	weakly similar to ( 174) AT4G36990 | Symbols: HSF4, HSFB1, AT-HSFB1, ATHSF4 | HSF4 (HEAT SHOCK FACTOR 4); DNA binding / transcription factor/ transcription repressor | chr4:17440660-17441706 FORWARDmoderately similar to ( 349) loc_os09g28354 12009.m05986 protein heat shock factor protein 4, putative, expressed HSF_DNA-bind HSF HSF1 no original description	Si030611m	2.52812	2.85216	null	AT4G36990.1	AT-HSFB1,ATHSF4,HSF4,HSFB1	heat shock factor 4	LOC_Os09g28354.1	CPuORF39 - conserved peptide uORF-containing transcript, expressed
HSP	stress.abiotic.heat	moderately similar to ( 419) AT2G20560 | Symbols: | DNAJ heat shock family protein | chr2:8848353-8849815 REVERSEweakly similar to ( 102) DNJH_CUCSA DnaJ protein homolog (DNAJ-1) - Cucumis sativus (Cucumber)highly similar to ( 501) loc_os05g48810 12005.m27974 protein dnaJ homolog subfamily B member 5, putative, expressed DnaJ PRK10767 DnaJ DnaJ PRK10266 CbpA no original description	Si022498m	2.99277	null	1.19227	AT2G20560.1	null	DNAJ heat shock family protein	LOC_Os05g48810.1	dnaJ domain containing protein, expressed
HSP	stress.abiotic.heat	weakly similar to ( 148) AT4G07990 | Symbols: | DNAJ heat shock N-terminal domain-containing protein | chr4:4825650-4829608 REVERSEmoderately similar to ( 277) loc_os07g03270 12007.m04798 protein heat shock protein binding protein, putative, expressed no original description	Si030975m	1.60129	-1.32451	null	AT4G07990.1	null	Chaperone DnaJ-domain superfamily protein	LOC_Os07g03270.1	heat shock protein DnaJ, putative, expressed
HSP	stress.abiotic.heat	weakly similar to ( 145) AT3G14200 | Symbols: | DNAJ heat shock N-terminal domain-containing protein | chr3:4712881-4714361 REVERSEweakly similar to ( 198) loc_os02g54130 12002.m33902 protein dnaJ protein, putative, expressed DnaJ DnaJ DnaJ no original description	Si007065m	3.0802	null	2.35869	AT3G14200.1	null	Chaperone DnaJ-domain superfamily protein	LOC_Os02g54130.2	heat shock protein DnaJ, putative, expressed
HSP	stress.abiotic.heat	nearly identical (1045) loc_os03g21270 12003.m35204 protein expressed protein no original description	Si034017m	null	null	-1.17257	AT3G14172.1	null	null	LOC_Os03g21270.1	expressed protein
HSP	stress.abiotic.heat	highly similar to ( 714) AT1G62740 | Symbols: | stress-inducible protein, putative | chr1:23231026-23233380 FORWARDhighly similar to ( 572) STIP_SOYBN Heat shock protein STI (Stress-inducible protein) (GmSTI) - Glycine max (Soybean)highly similar to ( 803) loc_os04g45480 12004.m09501 protein heat shock protein STI, putative, expressed TPR no original description	Si009698m	1.92336	null	null	AT1G62740.1	null	stress-inducible protein, putative	LOC_Os02g43020.1	heat shock protein STI, putative, expressed
HSP	stress.abiotic.heat	very weakly similar to (97.4) loc_os03g45340 12003.m09563 protein small heat shock-like protein, putative, expressed no original description	Si024825m	null	null	-1.23582	AT2G27140.1	null	HSP20-like chaperones superfamily protein	LOC_Os03g45340.1	hsp20/alpha crystallin family protein, putative, expressed
HSP	stress.abiotic.heat	weakly similar to ( 106) loc_os02g30320 12002.m08175 protein drought-induced protein 1, putative, expressed no original description	Si018788m	null	null	1.63933	AT5G43260.1	null	chaperone protein dnaJ-related	LOC_Os02g30320.1	drought-induced protein 1, putative, expressed
HSP	stress.abiotic.heat	very weakly similar to (94.0) AT4G27670 | Symbols: HSP21 | HSP21 (HEAT SHOCK PROTEIN 21) | chr4:13819048-13819895 REVERSEweakly similar to ( 103) HS21C_PEA Small heat shock protein, chloroplast precursor - Pisum sativum (Garden pea)moderately similar to ( 256) loc_os05g23140 12005.m06609 protein retrotransposon protein, putative, unclassified, expressed no original description	Si014289m	null	null	2.46883	AT4G27670.1	HSP21	heat shock protein 21	LOC_Os03g14180.1	hsp20/alpha crystallin family protein, putative, expressed
HSP	stress.abiotic.heat	moderately similar to ( 353) AT2G42750 | Symbols: | DNAJ heat shock N-terminal domain-containing protein | chr2:17793404-17795419 FORWARDmoderately similar to ( 433) loc_os05g45350 12005.m27629 protein electron transporter/ heat shock protein binding protein, putative, expressed DnaJ no original description	Si022570m	1.23489	null	1.06056	AT2G42750.1	null	DNAJ heat shock N-terminal domain-containing protein	LOC_Os05g45350.2	dnaJ domain containing protein, expressed
HSP	stress.abiotic.heat	moderately similar to ( 238) AT2G29970 | Symbols: | heat shock protein-related | chr2:12776601-12779784 FORWARDnearly identical (1214) loc_os12g01360 12012.m04140 protein expressed protein no original description	Si027479m	-1.18382	null	null	AT2G29970.1	null	Double Clp-N motif-containing P-loop nucleoside triphosphate hydrolases superfamily protein	LOC_Os11g01330.1	expressed protein
HSP	stress.abiotic.heat	moderately similar to ( 278) AT1G74250 | Symbols: | DNAJ heat shock N-terminal domain-containing protein | chr1:27920328-27922414 FORWARDhighly similar to ( 508) loc_os12g31840 12012.m06992 protein heat shock protein binding protein, putative, expressed no original description	Si021519m	null	1.15136	null	AT1G74250.1	null	DNAJ heat shock N-terminal domain-containing protein	LOC_Os12g31840.1	ZOS12-05 - C2H2 zinc finger protein, expressed
HSP	stress.abiotic.heat	moderately similar to ( 499) AT3G62600 | Symbols: ATERDJ3B | ATERDJ3B; heat shock protein binding / unfolded protein binding | chr3:23151038-23153346 REVERSEweakly similar to ( 181) DNJH_CUCSA DnaJ protein homolog (DNAJ-1) - Cucumis sativus (Cucumber)highly similar to ( 580) loc_os05g06440 12005.m05171 protein dnaJ homolog subfamily B member 11 precursor, putative, expressed DnaJ PRK10767 DnaJ PR…	Si010075m	-1.36521	null	-1.13346	AT3G62600.1	ATERDJ3B,ERDJ3B	DNAJ heat shock family protein	LOC_Os05g06440.1	dnaJ homolog subfamily B member 11 precursor, putative, expressed
HSP	stress.abiotic.heat	weakly similar to ( 112) loc_os05g51440 12005.m09209 protein cell envelope integrity inner membrane protein TolA, putative no original description	Si022520m	null	null	-1.73879	AT5G04890.1	RTM2	HSP20-like chaperones superfamily protein	LOC_Os05g51440.1	hsp20/alpha crystallin family protein, putative, expressed
HSP	stress.abiotic.heat	weakly similar to ( 138) AT4G10130 | Symbols: | DNAJ heat shock N-terminal domain-containing protein | chr4:6320959-6321483 REVERSEmoderately similar to ( 222) loc_os09g28590 12009.m06010 protein dnaJ domain containing protein, expressed no original description	Si031296m	1.9184	2.28287	-1.33371	AT4G10130.1	null	DNAJ heat shock N-terminal domain-containing protein	LOC_Os09g28590.2	AGAP010609-PA, putative, expressed
HSP	stress.abiotic.heat	very weakly similar to (95.1) loc_os08g43490 12008.m08323 protein chaperone protein dnaJ 11, chloroplast precursor, putative, expressedDnaJ DnaJ no original description	Si015492m	null	null	7.89247	AT4G36040.1	null	Chaperone DnaJ-domain superfamily protein	LOC_Os08g43490.1	heat shock protein DnaJ, putative, expressed
HSP	stress.abiotic.heat	weakly similar to ( 107) AT2G01710 | Symbols: | DNAJ heat shock N-terminal domain-containing protein | chr2:315836-316771 FORWARDmoderately similar to ( 284) loc_os07g42800 12007.m29268 protein AT hook-containing MAR binding 1-like protein, putative, expressed no original description	Si031898m	null	null	-1.30926	AT2G01710.1	null	Chaperone DnaJ-domain superfamily protein	LOC_Os07g42800.1	heat shock protein DnaJ, putative, expressed
HSP	stress.abiotic.heat	moderately similar to ( 228) AT2G29970 | Symbols: | heat shock protein-related | chr2:12776601-12779784 FORWARDnearly identical (1203) loc_os12g01360 12012.m04140 protein expressed protein no original description	Si009226m	null	-1.19287	null	AT2G29970.1	null	Double Clp-N motif-containing P-loop nucleoside triphosphate hydrolases superfamily protein	LOC_Os11g01330.1	expressed protein
HSP	stress.abiotic.heat	weakly similar to ( 109) AT3G62190 | Symbols: | DNAJ heat shock N-terminal domain-containing protein | chr3:23021146-23022080 FORWARDweakly similar to ( 183) loc_os07g44310 12007.m08652 protein dnaJ domain containing protein, expressed no original description	Si031311m	null	null	1.152	AT3G62190.1	null	Chaperone DnaJ-domain superfamily protein	LOC_Os07g44310.1	heat shock protein DnaJ, putative, expressed
HSP	stress.abiotic.heat	moderately similar to ( 356) AT4G02100 | Symbols: | DNAJ heat shock N-terminal domain-containing protein | chr4:930228-932049 FORWARDhighly similar to ( 650) loc_os03g19200 12003.m07337 protein heat shock protein binding protein, putative, expressed no original description	Si034576m	null	null	-1.57434	AT4G02100.1	null	Heat shock protein DnaJ with tetratricopeptide repeat	LOC_Os03g19200.1	DNAJ heat shock N-terminal domain-containing protein, putative, expressed
HSP	stress.abiotic.heat	highly similar to ( 768) AT2G32120 | Symbols: HSP70T-2 | HSP70T-2 (HEAT-SHOCK PROTEIN 70T-2); ATP binding | chr2:13651720-13653411 REVERSEmoderately similar to ( 291) HSP7C_PETHY Heat shock cognate 70 kDa protein - Petunia hybrida (Petunia)nearly identical (1014) loc_os03g11910 12003.m06643 protein heat shock 70 kDa protein 1, putative, expressed HSP70 DnaK dnaK dnaK hscA hscA no original descrip…	Si034355m	6.23916	null	3.44504	AT2G32120.1	HSP70T-2	heat-shock protein 70T-2	LOC_Os03g11910.2	DnaK family protein, putative, expressed
HSP	stress.abiotic.heat	moderately similar to ( 429) AT5G48030 | Symbols: GFA2 | GFA2 (GAMETOPHYTIC FACTOR 2); heat shock protein binding / unfolded protein binding | chr5:19466298-19469753 REVERSEweakly similar to ( 139) DNJH_CUCSA DnaJ protein homolog (DNAJ-1) - Cucumis sativus (Cucumber)highly similar to ( 575) loc_os06g02620 12006.m04995 protein chaperone protein dnaJ, putative, expressed DnaJ PRK10767 DnaJ_C PRK102…	Si006434m	1.7134	null	null	AT5G48030.1	GFA2	gametophytic factor 2	LOC_Os06g02620.1	chaperone protein dnaJ, putative, expressed
HSP	stress.abiotic.heat	nearly identical (1061) AT3G12580 | Symbols: HSP70 | HSP70 (heat shock protein 70); ATP binding | chr3:3991487-3993689 REVERSEnearly identical (1067) HSP7C_PETHY Heat shock cognate 70 kDa protein - Petunia hybrida (Petunia)nearly identical (1105) loc_os03g16860 12003.m101294 protein heat shock cognate 70 kDa protein 2, putative, expressed HSP70 dnaK DnaK dnaK hscA hscA no original description	Si034604m	2.72934	1.2023	null	AT3G12580.1	ATHSP70,HSP70	heat shock protein 70	LOC_Os03g16860.1	DnaK family protein, putative, expressed
HSP	stress.abiotic.heat	very weakly similar to (90.9) AT1G52560 | Symbols: | 26.5 kDa class I small heat shock protein-like (HSP26.5-P) | chr1:19574783-19575766 REVERSEweakly similar to ( 146) loc_os02g10710 12002.m06369 protein chloroplast small heat shock protein, putative, expressed no original description	Si018295m	null	6.82295	null	AT1G52560.1	null	HSP20-like chaperones superfamily protein	LOC_Os02g10710.1	hsp20/alpha crystallin family protein, putative, expressed
HSP	stress.abiotic.heat	nearly identical (1040) AT3G07770 | Symbols: | ATP binding | chr3:2479611-2483970 FORWARDhighly similar to ( 550) HSP83_IPONI Heat shock protein 83 - Ipomoea nil (Japanese morning glory) (Pharbitis nil)nearly identical (1221) loc_os12g32986 12012.m27011 protein heat shock protein 83, putative, expressed PRK05218 HtpG HSP90 no original description	Si021237m	1.05341	null	null	AT3G07770.1	AtHsp90-6,AtHsp90.6,Hsp89.1	HEAT SHOCK PROTEIN 89.1	LOC_Os12g32986.1	heat shock protein, putative, expressed
LEA	development.late embryogenesis abundant	no original description	Si011721m	null	9.1249	null	AT2G35300.1	LEA18	Late embryogenesis abundant protein, group 1 protein	LOC_Os04g49980.1	late embryogenesis abundant group 1, putative, expressed
LEA	development.late embryogenesis abundant	very weakly similar to (85.1) loc_os06g23350 12006.m06987 protein late embryogenesis abundant protein D-34, putative, expressed no original description	Si014514m	3.52735	2.30556	null	AT3G22490.1	null	Seed maturation protein	LOC_Os06g23350.1	late embryogenesis abundant protein D-34, putative, expressed
LEA	development.late embryogenesis abundant	moderately similar to ( 274) AT3G19430 | Symbols: | late embryogenesis abundant protein-related / LEA protein-related | chr3:6736382-6738330 REVERSEmoderately similar to ( 399) loc_os01g73700 12001.m13397 protein transposon protein, putative, unclassified, expressedRoot_cap no original description	Si002235m	null	-6.96728	1.8661	AT3G19430.1	null	late embryogenesis abundant protein-related / LEA protein-related	LOC_Os01g73700.1	RCLEA2 - Root cap and Late embryogenesis related family protein precursor, putative, expressed
LEA	development.late embryogenesis abundant	weakly similar to ( 132) LEA3_MAIZE Late embryogenesis abundant protein, group 3 (LEA) - Zea mays (Maize) no original description	Si023261m	6.87183	8.52888	1.20375	AT3G15670.1	null	Late embryogenesis abundant protein (LEA) family protein	LOC_Os05g46480.2	late embryogenesis abundant protein, group 3, putative, expressed
LEA	development.late embryogenesis abundant	weakly similar to ( 181) AT1G01470 | Symbols: LEA14, LSR3 | LEA14 (LATE EMBRYOGENESIS ABUNDANT 14) | chr1:172295-172826 REVERSEmoderately similar to ( 202) LEA14_GOSHI Late embryogenesis abundant protein Lea14-A - Gossypium hirsutum (Upland cotton)moderately similar to ( 254) loc_os01g12580 12001.m07872 protein late embryogenesis abundant protein Lea14-A, putative, expressedLEA_2 no original desc…	Si003233m	3.45191	9.63685	-6.35197	AT1G01470.1	LEA14,LSR3	Late embryogenesis abundant protein	LOC_Os01g12580.1	late embryogenesis abundant protein, putative, expressed
LEA	development.late embryogenesis abundant	weakly similar to ( 131) loc_os03g20680 12003.m07475 protein embryonic protein DC-8, putative, expressed no original description	Si039071m	null	7.37747	-5.0307	AT2G36640.1	ATECP63,ECP63	embryonic cell protein 63	LOC_Os03g20680.1	late embryogenesis abundant protein 1, putative, expressed
LEA	development.late embryogenesis abundant	weakly similar to ( 110) AT3G22490 | Symbols: | late embryogenesis abundant protein, putative / LEA protein, putative | chr3:7969785-7970738 REVERSEweakly similar to ( 109) LEA34_GOSHI Late embryogenesis abundant protein D-34 (LEA D-34) - Gossypium hirsutum (Upland cotton)weakly similar to ( 175) loc_os06g23350 12006.m06987 protein late embryogenesis abundant protein D-34, putative, expressed no …	Si007035m	null	4.59474	null	AT3G22490.1	null	Seed maturation protein	LOC_Os06g23350.1	late embryogenesis abundant protein D-34, putative, expressed
LEA	development.late embryogenesis abundant	no original description	Si029917m	null	8.3516	-5.18383	AT2G36640.1	ATECP63,ECP63	embryonic cell protein 63	LOC_Os03g20680.1	late embryogenesis abundant protein 1, putative, expressed
LEA	development.late embryogenesis abundant	no original description	Si007698m	null	8.49219	null	null	null	null	LOC_Os06g21910.1	late embryogenesis abundant group 1, putative, expressed
LEA	development.late embryogenesis abundant	weakly similar to ( 191) loc_os12g06220 12012.m04613 protein YLS9, putative, expressedHin1 no original description	Si010942m	null	-1.26208	null	AT3G11650.1	NHL2	NDR1/HIN1-like 2	LOC_Os12g06220.1	harpin-induced protein 1 domain containing protein, expressed
LEA	development.late embryogenesis abundant	no original description	Si007326m	3.1157	4.77655	null	AT1G32560.1	null	Late embryogenesis abundant protein, group 1 protein	LOC_Os06g02040.1	late embryogenesis abundant group 1, putative, expressed
LEA	development.late embryogenesis abundant	moderately similar to ( 315) AT3G19430 | Symbols: | late embryogenesis abundant protein-related / LEA protein-related | chr3:6736382-6738330 REVERSEmoderately similar to ( 408) loc_os05g47940 12005.m08866 protein transposon protein, putative, unclassified, expressed Root_cap no original description	Si021981m	9.79308	2.55664	4.84036	AT3G19430.1	null	late embryogenesis abundant protein-related / LEA protein-related	LOC_Os04g33520.1	RCLEA6 - Root cap and Late embryogenesis related family protein precursor, expressed
LEA	development.late embryogenesis abundant	no original description	Si036287m	null	4.11399	-1.19699	AT2G18340.1	null	late embryogenesis abundant domain-containing protein / LEA domain-containing protein	LOC_Os03g07180.1	embryonic protein DC-8, putative, expressed
