# Supplementary material for: Genotype-specific physiological and transcriptomic responses to drought stress in Setaria italica (an emerging model for Panicoideae grasses)
Source: Sci Rep. 2017 Aug 30;7:10009. doi: 10.1038/s41598-017-08854-6 (PMC5577110; doi:10.1038/s41598-017-08854-6)
Supplement: Supplementary file 13 — Dataset 12 [file 41598_2017_8854_MOESM13_ESM.xlsx]

## Sheet: Phytohormones-statistic data
Supplementary Table S12. Quantification of endogenous phytohormones in Yugu1 and An04 in response to drought.
Phytohormones	Control (ng/g.FW)		Drought (ng/g.FW)		P value
	Yugu1	An04	Yugu1	An04	Yu1.CL vs An04.CL	Yu1.DT vs An04.DT	Yu1.DT vs Yu1.CL	An04.DT vs An04.CL
Zeatin riboside (ZR）	4.964±0.084	4.892±0.087	5.720±0.097	4.854±0.100	0.10781	3.66021e-08	7.17778e-08	0.26348
Abscisic acid (ABA)	42.151±3.291	40.935±4.812	106.766±2.966	119.204±2.846	0.32618	2.49141e-05	1.06104e-11	4.69382e-10
Brassinosteroid (BR)	4.591±0.296	7.401±0.150	5.483±0.181	5.535±0.286	7.48849e-08	0.371617	0.000188076	9.8701e-07
Gibberellin (GA)	7.421±0.156	7.493±0.227	7.076±0.179	7.258±0.150	0.286855	0.0564849	0.00444014	0.0430204
Auxin (IAA)	47.946±1.347	56.811±1.651	67.547±1.770	64.734±2.762	2.04263e-06	0.0446522	3.17629e-09	0.000265

## Sheet: Phytohormones-all data
ZR	Yu1.CL	An04.CL	Yu1.DT	An04.DT	ABA	Yu1.CL	An04.CL	Yu1.DT	An04.DT	GA	Yu1.CL	An04.CL	Yu1.DT	An04.DT	BR	Yu1.CL	An04.CL	Yu1.DT	An04.DT	IAA	Yu1.CL	An04.CL	Yu1.DT	An04.DT
Replication 1	4.8681	4.99889	5.73507	4.85638	Replication 1	46.0835	45.9839	109.926	121.95	Replication 1	7.51314	7.35936	7.03503	6.96926	Replication 1	4.41835	7.36326	5.2723	4.99889	Replication 1	49.0004	57.7149	65.4472	65.7585
Replication 2	4.95093	4.89162	5.79063	4.72931	Replication 2	45.3911	46.3834	107.575	120.378	Replication 2	7.28725	7.44959	6.82351	7.15163	Replication 2	4.34412	7.399	5.34943	5.57415	Replication 2	49.8209	56.2283	66.7012	68.4646
Replication 3	5.07171	4.78665	5.59849	4.97485	Replication 3	44.6126	44.7091	102.798	115.283	Replication 3	7.58404	7.21176	6.9041	7.37331	Replication 3	4.1791	7.56195	5.49378	5.85064	Replication 3	48.5377	57.3056	65.4472	67.818
Replication 4	4.8681	4.99889	5.58502	4.85638	Replication 4	38.9303	35.4734	109.926	121.95	Replication 4	7.21912	7.41294	7.23609	7.33877	Replication 4	4.99889	7.52543	5.8365	5.82239	Replication 4	46.7299	54.78	69.9421	61.3867
Replication 5	4.95093	4.89162	5.76278	4.72931	Replication 5	37.933	37.2019	107.575	120.378	Replication 5	7.30438	7.59145	7.33877	7.33877	Replication 5	4.86754	7.45292	5.54723	5.40148	Replication 5	45.8514	55.1713	68.9536	62.5628
Replication 6	5.07171	4.78665	5.84673	4.97485	Replication 6	39.9538	35.859	102.798	115.283	Replication 6	7.61974	7.93532	7.11812	7.37331	Replication 6	4.73965	7.10071	5.40148	5.56068	Replication 6	47.7383	59.6639	68.7902	62.4146
Avg.	4.96358	4.89239	5.71979	4.85351	Avg.	42.1507	40.9351	106.766	119.204	Avg.	7.42128	7.4934	7.07594	7.25751	Avg.	4.59128	7.40055	5.48345	5.5347	Avg.	47.9465	56.8106	67.5469	64.7342
Std.	0.0836031	0.0866472	0.0966869	0.100261	Std.	3.29174	4.81234	2.96551	2.84594	Std.	0.156427	0.227517	0.178617	0.149625	Std.	0.295907	0.15038	0.181695	0.285673	Std.	1.34701	1.65094	1.76984	2.76213
P value	0.10781	3.66021e-08	7.17778e-08	0.263479	P value	0.326175	2.49141e-05	1.06104e-11	4.69382e-10	P value	0.286855	0.0564849	0.00444014	0.0430204	P value	7.48849e-08	0.371617	0.000188076	9.8701e-07	P value	2.04263e-06	0.0446522	3.17629e-09	0.000265
